# Supplementary material for: Development of Fluorescent 4-[4-(3H-Spiro[isobenzofuran-1,4′-piperidin]-1′-yl)butyl]indolyl Derivatives as High-Affinity Probes to Enable the Study of σ Receptors via Fluorescence-Based Techniques
Source: J Med Chem. 2023 Mar 15;66(6):3798–817. doi: 10.1021/acs.jmedchem.2c01227 (PMC10041534; doi:10.1021/acs.jmedchem.2c01227)
Supplement: Supplementary file 2 — jm2c01227_si_002.zip [file jm2c01227_si_002.zip › sigma2-23.pdb]

HEADER    MEMBRANE PROTEIN                        30-MAR-21   7M95
TITLE     BOVINE SIGMA-2 RECEPTOR BOUND TO Z1241145220
EXPDTA    X-RAY DIFFRACTION
REMARK   2 RESOLUTION.    2.41 ANGSTROMS
REMARK   3  R VALUE : 0.214000
REMARK   3  FREE R VALUE : 0.246000
REMARK   4 7M95 COMPLIES WITH FORMAT V. 3.30,
REMARK 200  TEMPERATURE           (KELVIN) : 80.00
REMARK 200  PH                             : 6.00
REMARK 350 BIOMOLECULE: 1
REMARK 350 APPLY THE FOLLOWING TO CHAINS: A, B
REMARK 350   BIOMT1  1   1.000000 0.000000 0.000000   0.000000
REMARK 350   BIOMT2  1   0.000000 1.000000 0.000000   0.000000
REMARK 350   BIOMT3  1   0.000000 0.000000 1.000000   0.000000
REMARK 888
REMARK 888 WRITTEN BY MAESTRO (A PRODUCT OF SCHRODINGER, LLC)
CRYST1   55.368   61.539  110.411  90.00  90.00  90.00 P 21 21 21    8
ATOM      1  N   GLY A   5      -9.948   0.630  46.944  1.00 56.99           N  
ATOM      2  CA  GLY A   5      -8.506   0.424  47.037  1.00 65.32           C  
ATOM      3  C   GLY A   5      -7.831   0.484  45.666  1.00 63.92           C  
ATOM      4  O   GLY A   5      -8.165  -0.302  44.781  1.00 72.17           O  
ATOM      5  H1  GLY A   5     -10.396   0.559  47.847  1.00 56.99           H  
ATOM      6  H2  GLY A   5     -10.172   1.549  46.587  1.00 56.99           H  
ATOM      7  HA3 GLY A   5      -8.313  -0.553  47.480  1.00 65.32           H  
ATOM      8  HA2 GLY A   5      -8.080   1.171  47.709  1.00 65.32           H  
ATOM      9  N   ALA A   6      -6.878   1.417  45.497  1.00 63.23           N  
ATOM     10  CA  ALA A   6      -6.158   1.674  44.245  1.00 67.11           C  
ATOM     11  C   ALA A   6      -5.157   0.564  43.871  1.00 65.16           C  
ATOM     12  O   ALA A   6      -4.909   0.354  42.683  1.00 60.50           O  
ATOM     13  CB  ALA A   6      -5.392   2.998  44.393  1.00 70.63           C  
ATOM     14  H   ALA A   6      -6.673   2.029  46.273  1.00 63.23           H  
ATOM     15  HA  ALA A   6      -6.884   1.772  43.436  1.00 67.11           H  
ATOM     16  HB1 ALA A   6      -4.856   3.249  43.476  1.00 70.63           H  
ATOM     17  HB2 ALA A   6      -6.074   3.822  44.603  1.00 70.63           H  
ATOM     18  HB3 ALA A   6      -4.662   2.956  45.203  1.00 70.63           H  
ATOM     19  N   ARG A   7      -4.627  -0.175  44.865  1.00 62.27           N  
ATOM     20  CA  ARG A   7      -3.777  -1.353  44.665  1.00 64.26           C  
ATOM     21  C   ARG A   7      -4.611  -2.529  44.137  1.00 62.26           C  
ATOM     22  O   ARG A   7      -4.169  -3.240  43.238  1.00 58.67           O  
ATOM     23  CB  ARG A   7      -3.157  -1.797  46.010  1.00  0.00           C  
ATOM     24  CG  ARG A   7      -2.254  -0.753  46.687  1.00  0.00           C  
ATOM     25  CD  ARG A   7      -1.545  -1.312  47.933  1.00  0.00           C  
ATOM     26  NE  ARG A   7      -2.494  -1.565  49.031  1.00  0.00           N  
ATOM     27  CZ  ARG A   7      -2.403  -2.532  49.963  1.00  0.00           C  
ATOM     28  NH1 ARG A   7      -1.383  -3.403  49.979  1.00  0.00           N  
ATOM     29  NH2 ARG A   7      -3.355  -2.629  50.899  1.00  0.00           N1+
ATOM     30  H   ARG A   7      -4.880   0.060  45.813  1.00 62.27           H  
ATOM     31  HA  ARG A   7      -2.984  -1.120  43.952  1.00 64.26           H  
ATOM     32  HB2 ARG A   7      -3.947  -2.085  46.707  1.00  0.00           H  
ATOM     33  HB3 ARG A   7      -2.568  -2.701  45.839  1.00  0.00           H  
ATOM     34  HG2 ARG A   7      -1.500  -0.414  45.976  1.00  0.00           H  
ATOM     35  HG3 ARG A   7      -2.834   0.130  46.957  1.00  0.00           H  
ATOM     36  HD2 ARG A   7      -1.010  -2.225  47.670  1.00  0.00           H  
ATOM     37  HD3 ARG A   7      -0.799  -0.601  48.288  1.00  0.00           H  
ATOM     38  HE  ARG A   7      -3.259  -0.911  49.102  1.00  0.00           H  
ATOM     39 HH12 ARG A   7      -1.332  -4.125  50.683  1.00  0.00           H  
ATOM     40 HH11 ARG A   7      -0.659  -3.346  49.277  1.00  0.00           H  
ATOM     41 HH22 ARG A   7      -3.305  -3.348  51.607  1.00  0.00           H  
ATOM     42 HH21 ARG A   7      -4.133  -1.985  50.909  1.00  0.00           H  
ATOM     43  N   ARG A   8      -5.825  -2.699  44.686  1.00 61.24           N  
ATOM     44  CA  ARG A   8      -6.757  -3.775  44.373  1.00 57.91           C  
ATOM     45  C   ARG A   8      -7.426  -3.545  43.004  1.00 53.38           C  
ATOM     46  O   ARG A   8      -7.641  -4.507  42.273  1.00 55.10           O  
ATOM     47  CB  ARG A   8      -7.817  -3.810  45.499  1.00 60.47           C  
ATOM     48  CG  ARG A   8      -8.684  -5.079  45.531  1.00 63.23           C  
ATOM     49  CD  ARG A   8      -7.935  -6.304  46.079  1.00 58.45           C  
ATOM     50  NE  ARG A   8      -8.730  -7.523  45.885  1.00 64.21           N  
ATOM     51  CZ  ARG A   8      -8.483  -8.508  45.004  1.00 64.88           C  
ATOM     52  NH1 ARG A   8      -7.405  -8.497  44.206  1.00 59.84           N  
ATOM     53  NH2 ARG A   8      -9.352  -9.521  44.923  1.00 62.02           N1+
ATOM     54  H   ARG A   8      -6.116  -2.039  45.391  1.00 61.24           H  
ATOM     55  HA  ARG A   8      -6.198  -4.711  44.347  1.00 57.91           H  
ATOM     56  HB3 ARG A   8      -8.472  -2.941  45.411  1.00 60.47           H  
ATOM     57  HB2 ARG A   8      -7.330  -3.706  46.469  1.00 60.47           H  
ATOM     58  HG3 ARG A   8      -9.088  -5.291  44.543  1.00 63.23           H  
ATOM     59  HG2 ARG A   8      -9.549  -4.892  46.169  1.00 63.23           H  
ATOM     60  HD3 ARG A   8      -7.745  -6.177  47.146  1.00 58.45           H  
ATOM     61  HD2 ARG A   8      -6.960  -6.411  45.611  1.00 58.45           H  
ATOM     62  HE  ARG A   8      -9.547  -7.605  46.472  1.00 64.21           H  
ATOM     63 HH12 ARG A   8      -7.250  -9.227  43.522  1.00 59.84           H  
ATOM     64 HH11 ARG A   8      -6.689  -7.786  44.315  1.00 59.84           H  
ATOM     65 HH22 ARG A   8      -9.213 -10.265  44.247  1.00 62.02           H  
ATOM     66 HH21 ARG A   8     -10.155  -9.561  45.534  1.00 62.02           H  
ATOM     67  N   GLY A   9      -7.692  -2.283  42.626  1.00 51.39           N  
ATOM     68  CA  GLY A   9      -8.254  -1.895  41.333  1.00 50.24           C  
ATOM     69  C   GLY A   9      -7.306  -2.139  40.150  1.00 52.90           C  
ATOM     70  O   GLY A   9      -7.772  -2.461  39.057  1.00 48.85           O  
ATOM     71  H   GLY A   9      -7.503  -1.539  43.285  1.00 51.39           H  
ATOM     72  HA3 GLY A   9      -8.499  -0.834  41.368  1.00 50.24           H  
ATOM     73  HA2 GLY A   9      -9.191  -2.430  41.168  1.00 50.24           H  
ATOM     74  N   LEU A  10      -5.984  -2.048  40.383  1.00 48.22           N  
ATOM     75  CA  LEU A  10      -4.944  -2.403  39.418  1.00 45.43           C  
ATOM     76  C   LEU A  10      -4.789  -3.932  39.307  1.00 46.39           C  
ATOM     77  O   LEU A  10      -4.507  -4.421  38.217  1.00 46.43           O  
ATOM     78  CB  LEU A  10      -3.608  -1.759  39.864  1.00 46.24           C  
ATOM     79  CG  LEU A  10      -2.388  -2.013  38.943  1.00 53.00           C  
ATOM     80  CD1 LEU A  10      -2.629  -1.563  37.491  1.00 51.98           C  
ATOM     81  CD2 LEU A  10      -1.128  -1.342  39.507  1.00 45.55           C  
ATOM     82  H   LEU A  10      -5.680  -1.772  41.306  1.00 48.22           H  
ATOM     83  HA  LEU A  10      -5.231  -2.003  38.445  1.00 45.43           H  
ATOM     84  HB3 LEU A  10      -3.363  -2.103  40.870  1.00 46.24           H  
ATOM     85  HB2 LEU A  10      -3.756  -0.682  39.953  1.00 46.24           H  
ATOM     86  HG  LEU A  10      -2.182  -3.082  38.928  1.00 53.00           H  
ATOM     87 HD11 LEU A  10      -1.753  -1.758  36.876  1.00 51.98           H  
ATOM     88 HD12 LEU A  10      -3.457  -2.101  37.032  1.00 51.98           H  
ATOM     89 HD13 LEU A  10      -2.849  -0.496  37.435  1.00 51.98           H  
ATOM     90 HD21 LEU A  10      -0.250  -1.584  38.908  1.00 45.55           H  
ATOM     91 HD22 LEU A  10      -1.230  -0.256  39.527  1.00 45.55           H  
ATOM     92 HD23 LEU A  10      -0.932  -1.675  40.526  1.00 45.55           H  
ATOM     93  N   GLU A  11      -5.016  -4.689  40.394  1.00 43.98           N  
ATOM     94  CA  GLU A  11      -4.961  -6.153  40.411  1.00 44.92           C  
ATOM     95  C   GLU A  11      -6.181  -6.780  39.703  1.00 48.99           C  
ATOM     96  O   GLU A  11      -6.032  -7.811  39.053  1.00 48.24           O  
ATOM     97  CB  GLU A  11      -4.937  -6.633  41.873  1.00 52.50           C  
ATOM     98  CG  GLU A  11      -3.588  -6.426  42.580  1.00 52.72           C  
ATOM     99  CD  GLU A  11      -3.648  -6.672  44.091  1.00 53.94           C  
ATOM    100  OE1 GLU A  11      -4.667  -7.224  44.567  1.00 59.96           O  
ATOM    101  OE2 GLU A  11      -2.647  -6.317  44.750  1.00 48.03           O1-
ATOM    102  H   GLU A  11      -5.243  -4.226  41.263  1.00 43.98           H  
ATOM    103  HA  GLU A  11      -4.055  -6.492  39.906  1.00 44.92           H  
ATOM    104  HB3 GLU A  11      -5.137  -7.697  41.903  1.00 52.50           H  
ATOM    105  HB2 GLU A  11      -5.742  -6.163  42.435  1.00 52.50           H  
ATOM    106  HG3 GLU A  11      -3.232  -5.413  42.408  1.00 52.72           H  
ATOM    107  HG2 GLU A  11      -2.837  -7.086  42.147  1.00 52.72           H  
ATOM    108  N   TRP A  12      -7.366  -6.149  39.769  1.00 51.87           N  
ATOM    109  CA  TRP A  12      -8.550  -6.546  39.000  1.00 51.68           C  
ATOM    110  C   TRP A  12      -8.383  -6.243  37.498  1.00 49.28           C  
ATOM    111  O   TRP A  12      -8.810  -7.053  36.676  1.00 51.06           O  
ATOM    112  CB  TRP A  12      -9.803  -5.837  39.563  1.00 55.70           C  
ATOM    113  CG  TRP A  12     -10.516  -6.592  40.651  1.00 61.17           C  
ATOM    114  CD1 TRP A  12     -10.359  -6.409  41.981  1.00 62.46           C  
ATOM    115  CD2 TRP A  12     -11.522  -7.642  40.519  1.00 59.25           C  
ATOM    116  NE1 TRP A  12     -11.154  -7.295  42.677  1.00 65.57           N  
ATOM    117  CE2 TRP A  12     -11.901  -8.080  41.826  1.00 60.57           C  
ATOM    118  CE3 TRP A  12     -12.167  -8.265  39.427  1.00 62.32           C  
ATOM    119  CZ2 TRP A  12     -12.855  -9.091  42.035  1.00 66.68           C  
ATOM    120  CZ3 TRP A  12     -13.127  -9.278  39.620  1.00 58.11           C  
ATOM    121  CH2 TRP A  12     -13.473  -9.690  40.922  1.00 66.87           C  
ATOM    122  H   TRP A  12      -7.438  -5.321  40.346  1.00 51.87           H  
ATOM    123  HA  TRP A  12      -8.689  -7.626  39.094  1.00 51.68           H  
ATOM    124  HB3 TRP A  12     -10.540  -5.674  38.775  1.00 55.70           H  
ATOM    125  HB2 TRP A  12      -9.543  -4.842  39.928  1.00 55.70           H  
ATOM    126  HD1 TRP A  12      -9.705  -5.682  42.424  1.00 62.46           H  
ATOM    127  HE1 TRP A  12     -11.179  -7.329  43.685  1.00 65.57           H  
ATOM    128  HE3 TRP A  12     -11.911  -7.951  38.428  1.00 62.32           H  
ATOM    129  HZ2 TRP A  12     -13.117  -9.400  43.036  1.00 66.68           H  
ATOM    130  HZ3 TRP A  12     -13.599  -9.741  38.766  1.00 58.11           H  
ATOM    131  HH2 TRP A  12     -14.213 -10.462  41.067  1.00 66.87           H  
ATOM    132  N   PHE A  13      -7.710  -5.135  37.150  1.00 48.48           N  
ATOM    133  CA  PHE A  13      -7.347  -4.791  35.776  1.00 52.81           C  
ATOM    134  C   PHE A  13      -6.341  -5.803  35.200  1.00 47.36           C  
ATOM    135  O   PHE A  13      -6.563  -6.347  34.116  1.00 47.79           O  
ATOM    136  CB  PHE A  13      -6.756  -3.363  35.724  1.00 46.63           C  
ATOM    137  CG  PHE A  13      -6.293  -2.952  34.337  1.00 53.08           C  
ATOM    138  CD1 PHE A  13      -4.941  -3.118  33.967  1.00 56.30           C  
ATOM    139  CD2 PHE A  13      -7.228  -2.492  33.385  1.00 47.93           C  
ATOM    140  CE1 PHE A  13      -4.541  -2.866  32.644  1.00 63.18           C  
ATOM    141  CE2 PHE A  13      -6.817  -2.222  32.065  1.00 53.41           C  
ATOM    142  CZ  PHE A  13      -5.474  -2.418  31.691  1.00 57.66           C  
ATOM    143  H   PHE A  13      -7.415  -4.510  37.889  1.00 48.48           H  
ATOM    144  HA  PHE A  13      -8.247  -4.822  35.159  1.00 52.81           H  
ATOM    145  HB3 PHE A  13      -5.915  -3.270  36.409  1.00 46.63           H  
ATOM    146  HB2 PHE A  13      -7.500  -2.644  36.071  1.00 46.63           H  
ATOM    147  HD1 PHE A  13      -4.216  -3.484  34.682  1.00 56.30           H  
ATOM    148  HD2 PHE A  13      -8.267  -2.369  33.656  1.00 47.93           H  
ATOM    149  HE1 PHE A  13      -3.517  -3.030  32.358  1.00 63.18           H  
ATOM    150  HE2 PHE A  13      -7.537  -1.879  31.335  1.00 53.41           H  
ATOM    151  HZ  PHE A  13      -5.161  -2.227  30.675  1.00 57.66           H  
ATOM    152  N   LEU A  14      -5.263  -6.091  35.944  1.00 44.99           N  
ATOM    153  CA  LEU A  14      -4.233  -7.062  35.564  1.00 47.34           C  
ATOM    154  C   LEU A  14      -4.811  -8.480  35.449  1.00 43.66           C  
ATOM    155  O   LEU A  14      -4.410  -9.224  34.557  1.00 41.01           O  
ATOM    156  CB  LEU A  14      -3.095  -7.062  36.607  1.00 39.82           C  
ATOM    157  CG  LEU A  14      -2.153  -5.842  36.528  1.00 43.68           C  
ATOM    158  CD1 LEU A  14      -1.357  -5.699  37.835  1.00 40.93           C  
ATOM    159  CD2 LEU A  14      -1.207  -5.916  35.317  1.00 40.71           C  
ATOM    160  H   LEU A  14      -5.184  -5.676  36.864  1.00 44.99           H  
ATOM    161  HA  LEU A  14      -3.835  -6.781  34.589  1.00 47.34           H  
ATOM    162  HB3 LEU A  14      -2.489  -7.965  36.506  1.00 39.82           H  
ATOM    163  HB2 LEU A  14      -3.535  -7.124  37.604  1.00 39.82           H  
ATOM    164  HG  LEU A  14      -2.751  -4.938  36.415  1.00 43.68           H  
ATOM    165 HD11 LEU A  14      -0.664  -4.859  37.785  1.00 40.93           H  
ATOM    166 HD12 LEU A  14      -2.020  -5.526  38.682  1.00 40.93           H  
ATOM    167 HD13 LEU A  14      -0.785  -6.599  38.056  1.00 40.93           H  
ATOM    168 HD21 LEU A  14      -0.532  -5.059  35.296  1.00 40.71           H  
ATOM    169 HD22 LEU A  14      -0.599  -6.820  35.340  1.00 40.71           H  
ATOM    170 HD23 LEU A  14      -1.755  -5.912  34.375  1.00 40.71           H  
ATOM    171  N   GLY A  15      -5.795  -8.823  36.298  1.00 43.13           N  
ATOM    172  CA  GLY A  15      -6.553 -10.066  36.256  1.00 41.27           C  
ATOM    173  C   GLY A  15      -7.318 -10.237  34.940  1.00 42.55           C  
ATOM    174  O   GLY A  15      -7.172 -11.270  34.288  1.00 43.63           O  
ATOM    175  H   GLY A  15      -6.055  -8.157  37.013  1.00 43.13           H  
ATOM    176  HA3 GLY A  15      -7.264 -10.069  37.083  1.00 41.27           H  
ATOM    177  HA2 GLY A  15      -5.878 -10.905  36.417  1.00 41.27           H  
ATOM    178  N   PHE A  16      -8.057  -9.200  34.515  1.00 39.46           N  
ATOM    179  CA  PHE A  16      -8.800  -9.173  33.254  1.00 40.90           C  
ATOM    180  C   PHE A  16      -7.882  -9.103  32.022  1.00 38.73           C  
ATOM    181  O   PHE A  16      -8.193  -9.723  31.004  1.00 39.75           O  
ATOM    182  CB  PHE A  16      -9.763  -7.966  33.227  1.00 49.41           C  
ATOM    183  CG  PHE A  16     -11.046  -8.141  34.026  1.00 54.32           C  
ATOM    184  CD1 PHE A  16     -11.931  -9.199  33.725  1.00 52.34           C  
ATOM    185  CD2 PHE A  16     -11.385  -7.225  35.043  1.00 55.21           C  
ATOM    186  CE1 PHE A  16     -13.117  -9.366  34.466  1.00 55.84           C  
ATOM    187  CE2 PHE A  16     -12.573  -7.387  35.780  1.00 51.73           C  
ATOM    188  CZ  PHE A  16     -13.435  -8.463  35.498  1.00 48.95           C  
ATOM    189  H   PHE A  16      -8.140  -8.396  35.129  1.00 39.46           H  
ATOM    190  HA  PHE A  16      -9.372 -10.098  33.174  1.00 40.90           H  
ATOM    191  HB3 PHE A  16     -10.078  -7.767  32.200  1.00 49.41           H  
ATOM    192  HB2 PHE A  16      -9.242  -7.063  33.549  1.00 49.41           H  
ATOM    193  HD1 PHE A  16     -11.705  -9.892  32.928  1.00 52.34           H  
ATOM    194  HD2 PHE A  16     -10.737  -6.389  35.263  1.00 55.21           H  
ATOM    195  HE1 PHE A  16     -13.785 -10.184  34.239  1.00 55.84           H  
ATOM    196  HE2 PHE A  16     -12.824  -6.682  36.560  1.00 51.73           H  
ATOM    197  HZ  PHE A  16     -14.347  -8.589  36.065  1.00 48.95           H  
ATOM    198  N   TYR A  17      -6.742  -8.401  32.104  1.00 35.41           N  
ATOM    199  CA  TYR A  17      -5.679  -8.367  31.089  1.00 39.49           C  
ATOM    200  C   TYR A  17      -5.205  -9.788  30.740  1.00 38.09           C  
ATOM    201  O   TYR A  17      -5.279 -10.211  29.589  1.00 42.90           O  
ATOM    202  CB  TYR A  17      -4.527  -7.456  31.581  1.00 41.62           C  
ATOM    203  CG  TYR A  17      -3.163  -7.623  30.923  1.00 37.74           C  
ATOM    204  CD1 TYR A  17      -3.018  -7.462  29.530  1.00 39.09           C  
ATOM    205  CD2 TYR A  17      -2.033  -7.953  31.704  1.00 35.93           C  
ATOM    206  CE1 TYR A  17      -1.753  -7.590  28.928  1.00 38.45           C  
ATOM    207  CE2 TYR A  17      -0.767  -8.086  31.100  1.00 35.19           C  
ATOM    208  CZ  TYR A  17      -0.628  -7.890  29.713  1.00 39.87           C  
ATOM    209  OH  TYR A  17       0.592  -7.980  29.120  1.00 35.63           O  
ATOM    210  H   TYR A  17      -6.587  -7.864  32.955  1.00 35.41           H  
ATOM    211  HA  TYR A  17      -6.088  -7.935  30.175  1.00 39.49           H  
ATOM    212  HB3 TYR A  17      -4.390  -7.610  32.644  1.00 41.62           H  
ATOM    213  HB2 TYR A  17      -4.825  -6.412  31.479  1.00 41.62           H  
ATOM    214  HD1 TYR A  17      -3.873  -7.246  28.908  1.00 39.09           H  
ATOM    215  HD2 TYR A  17      -2.126  -8.112  32.769  1.00 35.93           H  
ATOM    216  HE1 TYR A  17      -1.649  -7.463  27.860  1.00 38.45           H  
ATOM    217  HE2 TYR A  17       0.091  -8.335  31.706  1.00 35.19           H  
ATOM    218  HH  TYR A  17       0.906  -8.887  29.028  1.00 35.63           H  
ATOM    219  N   PHE A  18      -4.818 -10.561  31.754  1.00 36.29           N  
ATOM    220  CA  PHE A  18      -4.289 -11.916  31.600  1.00 37.97           C  
ATOM    221  C   PHE A  18      -5.364 -12.937  31.194  1.00 41.48           C  
ATOM    222  O   PHE A  18      -5.066 -13.845  30.420  1.00 38.07           O  
ATOM    223  CB  PHE A  18      -3.643 -12.358  32.933  1.00 36.08           C  
ATOM    224  CG  PHE A  18      -2.234 -11.840  33.152  1.00 34.62           C  
ATOM    225  CD1 PHE A  18      -1.227 -12.172  32.226  1.00 32.14           C  
ATOM    226  CD2 PHE A  18      -1.907 -11.060  34.281  1.00 36.88           C  
ATOM    227  CE1 PHE A  18       0.093 -11.732  32.419  1.00 33.78           C  
ATOM    228  CE2 PHE A  18      -0.595 -10.579  34.453  1.00 38.06           C  
ATOM    229  CZ  PHE A  18       0.409 -10.925  33.528  1.00 32.04           C  
ATOM    230  H   PHE A  18      -4.854 -10.185  32.693  1.00 36.29           H  
ATOM    231  HA  PHE A  18      -3.541 -11.911  30.805  1.00 37.97           H  
ATOM    232  HB3 PHE A  18      -3.563 -13.442  32.963  1.00 36.08           H  
ATOM    233  HB2 PHE A  18      -4.279 -12.087  33.778  1.00 36.08           H  
ATOM    234  HD1 PHE A  18      -1.471 -12.774  31.366  1.00 32.14           H  
ATOM    235  HD2 PHE A  18      -2.653 -10.835  35.027  1.00 36.88           H  
ATOM    236  HE1 PHE A  18       0.859 -12.016  31.714  1.00 33.78           H  
ATOM    237  HE2 PHE A  18      -0.355  -9.961  35.304  1.00 38.06           H  
ATOM    238  HZ  PHE A  18       1.421 -10.582  33.673  1.00 32.04           H  
ATOM    239  N   LEU A  19      -6.606 -12.734  31.643  1.00 40.45           N  
ATOM    240  CA  LEU A  19      -7.768 -13.515  31.242  1.00 44.33           C  
ATOM    241  C   LEU A  19      -8.089 -13.305  29.747  1.00 45.24           C  
ATOM    242  O   LEU A  19      -8.377 -14.266  29.036  1.00 44.54           O  
ATOM    243  CB  LEU A  19      -8.950 -13.069  32.131  1.00 50.72           C  
ATOM    244  CG  LEU A  19     -10.233 -13.916  32.034  1.00 52.37           C  
ATOM    245  CD1 LEU A  19     -10.040 -15.315  32.642  1.00 55.33           C  
ATOM    246  CD2 LEU A  19     -11.406 -13.191  32.712  1.00 55.84           C  
ATOM    247  H   LEU A  19      -6.748 -11.982  32.309  1.00 40.45           H  
ATOM    248  HA  LEU A  19      -7.543 -14.568  31.413  1.00 44.33           H  
ATOM    249  HB3 LEU A  19      -9.195 -12.035  31.890  1.00 50.72           H  
ATOM    250  HB2 LEU A  19      -8.630 -13.060  33.172  1.00 50.72           H  
ATOM    251  HG  LEU A  19     -10.502 -14.040  30.983  1.00 52.37           H  
ATOM    252 HD11 LEU A  19     -10.964 -15.892  32.597  1.00 55.33           H  
ATOM    253 HD12 LEU A  19      -9.282 -15.888  32.108  1.00 55.33           H  
ATOM    254 HD13 LEU A  19      -9.739 -15.258  33.689  1.00 55.33           H  
ATOM    255 HD21 LEU A  19     -12.328 -13.766  32.625  1.00 55.84           H  
ATOM    256 HD22 LEU A  19     -11.219 -13.028  33.773  1.00 55.84           H  
ATOM    257 HD23 LEU A  19     -11.588 -12.219  32.252  1.00 55.84           H  
ATOM    258  N   SER A  20      -8.017 -12.056  29.268  1.00 39.84           N  
ATOM    259  CA  SER A  20      -8.312 -11.687  27.882  1.00 43.26           C  
ATOM    260  C   SER A  20      -7.132 -11.928  26.921  1.00 45.28           C  
ATOM    261  O   SER A  20      -7.371 -12.054  25.722  1.00 46.42           O  
ATOM    262  CB  SER A  20      -8.798 -10.214  27.813  1.00 44.59           C  
ATOM    263  OG  SER A  20      -7.870  -9.229  28.243  1.00 38.49           O  
ATOM    264  H   SER A  20      -7.767 -11.309  29.906  1.00 39.84           H  
ATOM    265  HA  SER A  20      -9.133 -12.313  27.525  1.00 43.26           H  
ATOM    266  HB3 SER A  20      -9.712 -10.103  28.398  1.00 44.59           H  
ATOM    267  HB2 SER A  20      -9.072  -9.979  26.783  1.00 44.59           H  
ATOM    268  HG  SER A  20      -7.751  -9.335  29.183  1.00 38.49           H  
ATOM    269  N   HIS A  21      -5.891 -12.071  27.414  1.00 39.31           N  
ATOM    270  CA  HIS A  21      -4.699 -12.333  26.596  1.00 41.38           C  
ATOM    271  C   HIS A  21      -4.793 -13.695  25.883  1.00 42.15           C  
ATOM    272  O   HIS A  21      -4.551 -13.781  24.680  1.00 41.30           O  
ATOM    273  CB  HIS A  21      -3.423 -12.286  27.472  1.00 39.89           C  
ATOM    274  CG  HIS A  21      -2.201 -11.713  26.791  1.00 34.99           C  
ATOM    275  ND1 HIS A  21      -1.783 -12.048  25.508  1.00 40.05           N  
ATOM    276  CD2 HIS A  21      -1.280 -10.797  27.247  1.00 38.04           C  
ATOM    277  CE1 HIS A  21      -0.709 -11.299  25.234  1.00 43.38           C  
ATOM    278  NE2 HIS A  21      -0.342 -10.528  26.250  1.00 39.52           N  
ATOM    279  H   HIS A  21      -5.751 -11.815  28.385  1.00 39.31           H  
ATOM    280  HA  HIS A  21      -4.643 -11.543  25.845  1.00 41.38           H  
ATOM    281  HB3 HIS A  21      -3.173 -13.268  27.875  1.00 39.89           H  
ATOM    282  HB2 HIS A  21      -3.591 -11.658  28.345  1.00 39.89           H  
ATOM    283  HD1 HIS A  21      -2.135 -12.795  24.909  1.00 40.05           H  
ATOM    284  HD2 HIS A  21      -1.233 -10.301  28.206  1.00 38.04           H  
ATOM    285  HE1 HIS A  21      -0.170 -11.327  24.298  1.00 43.38           H  
ATOM    286  N   ILE A  22      -5.207 -14.731  26.631  1.00 39.45           N  
ATOM    287  CA  ILE A  22      -5.430 -16.130  26.239  1.00 39.29           C  
ATOM    288  C   ILE A  22      -6.045 -16.329  24.827  1.00 45.01           C  
ATOM    289  O   ILE A  22      -5.375 -16.901  23.961  1.00 42.49           O  
ATOM    290  CB  ILE A  22      -6.129 -16.899  27.408  1.00 37.54           C  
ATOM    291  CG1 ILE A  22      -5.276 -16.920  28.697  1.00 36.23           C  
ATOM    292  CG2 ILE A  22      -6.563 -18.332  27.033  1.00 37.79           C  
ATOM    293  CD1 ILE A  22      -6.074 -17.187  29.982  1.00 42.03           C  
ATOM    294  H   ILE A  22      -5.419 -14.502  27.592  1.00 39.45           H  
ATOM    295  HA  ILE A  22      -4.428 -16.553  26.151  1.00 39.29           H  
ATOM    296  HB  ILE A  22      -7.032 -16.347  27.665  1.00 37.54           H  
ATOM    297 HG13 ILE A  22      -4.785 -15.959  28.826  1.00 36.23           H  
ATOM    298 HG12 ILE A  22      -4.484 -17.663  28.604  1.00 36.23           H  
ATOM    299 HG21 ILE A  22      -7.038 -18.840  27.871  1.00 37.79           H  
ATOM    300 HG22 ILE A  22      -7.291 -18.343  26.222  1.00 37.79           H  
ATOM    301 HG23 ILE A  22      -5.714 -18.937  26.724  1.00 37.79           H  
ATOM    302 HD11 ILE A  22      -5.437 -17.096  30.861  1.00 42.03           H  
ATOM    303 HD12 ILE A  22      -6.887 -16.469  30.093  1.00 42.03           H  
ATOM    304 HD13 ILE A  22      -6.506 -18.187  29.995  1.00 42.03           H  
ATOM    305  N   PRO A  23      -7.282 -15.858  24.550  1.00 44.66           N  
ATOM    306  CA  PRO A  23      -7.890 -15.980  23.222  1.00 42.87           C  
ATOM    307  C   PRO A  23      -7.269 -15.085  22.142  1.00 44.64           C  
ATOM    308  O   PRO A  23      -7.285 -15.490  20.986  1.00 45.25           O  
ATOM    309  CB  PRO A  23      -9.374 -15.652  23.426  1.00 44.68           C  
ATOM    310  CG  PRO A  23      -9.401 -14.759  24.654  1.00 43.78           C  
ATOM    311  CD  PRO A  23      -8.224 -15.252  25.492  1.00 42.95           C  
ATOM    312  HA  PRO A  23      -7.805 -17.013  22.881  1.00 42.87           H  
ATOM    313  HB3 PRO A  23      -9.923 -16.573  23.630  1.00 44.68           H  
ATOM    314  HB2 PRO A  23      -9.844 -15.184  22.559  1.00 44.68           H  
ATOM    315  HG3 PRO A  23     -10.349 -14.794  25.192  1.00 43.78           H  
ATOM    316  HG2 PRO A  23      -9.226 -13.723  24.358  1.00 43.78           H  
ATOM    317  HD2 PRO A  23      -7.792 -14.472  26.108  1.00 42.95           H  
ATOM    318  HD3 PRO A  23      -8.590 -16.030  26.162  1.00 42.95           H  
ATOM    319  N   ILE A  24      -6.701 -13.913  22.460  1.00 39.02           N  
ATOM    320  CA  ILE A  24      -6.071 -13.046  21.453  1.00 41.03           C  
ATOM    321  C   ILE A  24      -4.788 -13.722  20.941  1.00 41.40           C  
ATOM    322  O   ILE A  24      -4.582 -13.819  19.730  1.00 41.04           O  
ATOM    323  CB  ILE A  24      -5.775 -11.638  22.036  1.00 42.06           C  
ATOM    324  CG1 ILE A  24      -7.052 -10.986  22.617  1.00 43.19           C  
ATOM    325  CG2 ILE A  24      -5.139 -10.709  20.972  1.00 38.54           C  
ATOM    326  CD1 ILE A  24      -6.755  -9.857  23.604  1.00 42.89           C  
ATOM    327  H   ILE A  24      -6.653 -13.622  23.428  1.00 39.02           H  
ATOM    328  HA  ILE A  24      -6.756 -12.936  20.609  1.00 41.03           H  
ATOM    329  HB  ILE A  24      -5.059 -11.755  22.852  1.00 42.06           H  
ATOM    330 HG13 ILE A  24      -7.662 -11.713  23.150  1.00 43.19           H  
ATOM    331 HG12 ILE A  24      -7.686 -10.617  21.809  1.00 43.19           H  
ATOM    332 HG21 ILE A  24      -5.057  -9.681  21.312  1.00 38.54           H  
ATOM    333 HG22 ILE A  24      -4.130 -11.028  20.706  1.00 38.54           H  
ATOM    334 HG23 ILE A  24      -5.730 -10.692  20.057  1.00 38.54           H  
ATOM    335 HD11 ILE A  24      -7.677  -9.503  24.066  1.00 42.89           H  
ATOM    336 HD12 ILE A  24      -6.090 -10.180  24.404  1.00 42.89           H  
ATOM    337 HD13 ILE A  24      -6.292  -9.016  23.102  1.00 42.89           H  
ATOM    338  N   THR A  25      -4.003 -14.292  21.864  1.00 40.34           N  
ATOM    339  CA  THR A  25      -2.869 -15.176  21.616  1.00 44.36           C  
ATOM    340  C   THR A  25      -3.291 -16.319  20.670  1.00 45.08           C  
ATOM    341  O   THR A  25      -2.833 -16.392  19.529  1.00 46.18           O  
ATOM    342  CB  THR A  25      -2.288 -15.659  22.980  1.00 38.68           C  
ATOM    343  OG1 THR A  25      -1.779 -14.559  23.727  1.00 37.73           O  
ATOM    344  CG2 THR A  25      -1.180 -16.722  22.869  1.00 37.54           C  
ATOM    345  H   THR A  25      -4.227 -14.130  22.843  1.00 40.34           H  
ATOM    346  HA  THR A  25      -2.100 -14.606  21.101  1.00 44.36           H  
ATOM    347  HB  THR A  25      -3.084 -16.089  23.583  1.00 38.68           H  
ATOM    348  HG1 THR A  25      -1.117 -14.092  23.215  1.00 37.73           H  
ATOM    349 HG21 THR A  25      -0.733 -16.929  23.842  1.00 37.54           H  
ATOM    350 HG22 THR A  25      -1.576 -17.668  22.498  1.00 37.54           H  
ATOM    351 HG23 THR A  25      -0.388 -16.413  22.188  1.00 37.54           H  
ATOM    352  N   LEU A  26      -4.228 -17.160  21.119  1.00 43.99           N  
ATOM    353  CA  LEU A  26      -4.648 -18.368  20.422  1.00 45.71           C  
ATOM    354  C   LEU A  26      -5.377 -18.124  19.094  1.00 43.15           C  
ATOM    355  O   LEU A  26      -5.188 -18.900  18.157  1.00 44.28           O  
ATOM    356  CB  LEU A  26      -5.562 -19.176  21.363  1.00 46.38           C  
ATOM    357  CG  LEU A  26      -4.810 -19.880  22.510  1.00 52.33           C  
ATOM    358  CD1 LEU A  26      -5.792 -20.316  23.607  1.00 43.41           C  
ATOM    359  CD2 LEU A  26      -4.007 -21.086  21.989  1.00 47.59           C  
ATOM    360  H   LEU A  26      -4.619 -16.991  22.041  1.00 43.99           H  
ATOM    361  HA  LEU A  26      -3.766 -18.953  20.176  1.00 45.71           H  
ATOM    362  HB3 LEU A  26      -6.116 -19.928  20.798  1.00 46.38           H  
ATOM    363  HB2 LEU A  26      -6.323 -18.510  21.771  1.00 46.38           H  
ATOM    364  HG  LEU A  26      -4.112 -19.177  22.969  1.00 52.33           H  
ATOM    365 HD11 LEU A  26      -5.272 -20.801  24.433  1.00 43.41           H  
ATOM    366 HD12 LEU A  26      -6.331 -19.462  24.019  1.00 43.41           H  
ATOM    367 HD13 LEU A  26      -6.531 -21.020  23.222  1.00 43.41           H  
ATOM    368 HD21 LEU A  26      -3.580 -21.666  22.804  1.00 47.59           H  
ATOM    369 HD22 LEU A  26      -4.638 -21.765  21.415  1.00 47.59           H  
ATOM    370 HD23 LEU A  26      -3.179 -20.784  21.350  1.00 47.59           H  
ATOM    371  N   LEU A  27      -6.228 -17.097  19.011  1.00 41.40           N  
ATOM    372  CA  LEU A  27      -7.209 -16.943  17.939  1.00 42.70           C  
ATOM    373  C   LEU A  27      -6.901 -15.768  17.008  1.00 43.15           C  
ATOM    374  O   LEU A  27      -7.576 -15.634  15.987  1.00 49.73           O  
ATOM    375  CB  LEU A  27      -8.635 -16.832  18.527  1.00 42.46           C  
ATOM    376  CG  LEU A  27      -9.014 -17.917  19.567  1.00 44.91           C  
ATOM    377  CD1 LEU A  27     -10.427 -17.666  20.112  1.00 34.17           C  
ATOM    378  CD2 LEU A  27      -8.885 -19.353  19.030  1.00 43.52           C  
ATOM    379  H   LEU A  27      -6.355 -16.494  19.823  1.00 41.40           H  
ATOM    380  HA  LEU A  27      -7.206 -17.814  17.293  1.00 42.70           H  
ATOM    381  HB3 LEU A  27      -9.358 -16.857  17.712  1.00 42.46           H  
ATOM    382  HB2 LEU A  27      -8.761 -15.847  18.976  1.00 42.46           H  
ATOM    383  HG  LEU A  27      -8.339 -17.831  20.419  1.00 44.91           H  
ATOM    384 HD11 LEU A  27     -10.682 -18.383  20.893  1.00 34.17           H  
ATOM    385 HD12 LEU A  27     -10.508 -16.669  20.546  1.00 34.17           H  
ATOM    386 HD13 LEU A  27     -11.178 -17.748  19.325  1.00 34.17           H  
ATOM    387 HD21 LEU A  27      -9.202 -20.080  19.779  1.00 43.52           H  
ATOM    388 HD22 LEU A  27      -9.492 -19.513  18.141  1.00 43.52           H  
ATOM    389 HD23 LEU A  27      -7.857 -19.601  18.770  1.00 43.52           H  
ATOM    390  N   MET A  28      -5.876 -14.957  17.294  1.00 44.39           N  
ATOM    391  CA  MET A  28      -5.472 -13.837  16.449  1.00 49.38           C  
ATOM    392  C   MET A  28      -3.969 -13.829  16.190  1.00 48.75           C  
ATOM    393  O   MET A  28      -3.568 -13.676  15.039  1.00 51.22           O  
ATOM    394  CB  MET A  28      -6.023 -12.504  16.999  1.00 48.28           C  
ATOM    395  CG  MET A  28      -5.918 -11.326  16.016  1.00 59.14           C  
ATOM    396  SD  MET A  28      -6.719 -11.543  14.398  1.00 58.13           S  
ATOM    397  CE  MET A  28      -8.393 -12.029  14.911  1.00 43.08           C  
ATOM    398  H   MET A  28      -5.362 -15.104  18.155  1.00 44.39           H  
ATOM    399  HA  MET A  28      -5.907 -13.983  15.460  1.00 49.38           H  
ATOM    400  HB3 MET A  28      -5.496 -12.237  17.915  1.00 48.28           H  
ATOM    401  HB2 MET A  28      -7.065 -12.633  17.288  1.00 48.28           H  
ATOM    402  HG3 MET A  28      -4.869 -11.096  15.834  1.00 59.14           H  
ATOM    403  HG2 MET A  28      -6.343 -10.437  16.484  1.00 59.14           H  
ATOM    404  HE1 MET A  28      -9.082 -11.960  14.072  1.00 43.08           H  
ATOM    405  HE2 MET A  28      -8.401 -13.057  15.274  1.00 43.08           H  
ATOM    406  HE3 MET A  28      -8.762 -11.381  15.705  1.00 43.08           H  
ATOM    407  N   ASP A  29      -3.133 -13.991  17.220  1.00 44.91           N  
ATOM    408  CA  ASP A  29      -1.686 -13.810  17.069  1.00 45.79           C  
ATOM    409  C   ASP A  29      -1.041 -15.035  16.420  1.00 45.52           C  
ATOM    410  O   ASP A  29      -0.269 -14.911  15.472  1.00 47.19           O  
ATOM    411  CB  ASP A  29      -0.986 -13.585  18.426  1.00 43.72           C  
ATOM    412  CG  ASP A  29      -1.521 -12.432  19.263  1.00 49.93           C  
ATOM    413  OD1 ASP A  29      -2.310 -11.616  18.744  1.00 51.79           O  
ATOM    414  OD2 ASP A  29      -1.080 -12.370  20.427  1.00 45.89           O1-
ATOM    415  H   ASP A  29      -3.518 -14.022  18.161  1.00 44.91           H  
ATOM    416  HA  ASP A  29      -1.509 -12.950  16.429  1.00 45.79           H  
ATOM    417  HB3 ASP A  29       0.067 -13.373  18.252  1.00 43.72           H  
ATOM    418  HB2 ASP A  29      -1.020 -14.490  19.033  1.00 43.72           H  
ATOM    419  N   LEU A  30      -1.372 -16.231  16.916  1.00 47.31           N  
ATOM    420  CA  LEU A  30      -0.754 -17.483  16.488  1.00 47.48           C  
ATOM    421  C   LEU A  30      -1.313 -18.010  15.150  1.00 48.73           C  
ATOM    422  O   LEU A  30      -0.930 -19.107  14.750  1.00 48.24           O  
ATOM    423  CB  LEU A  30      -0.957 -18.554  17.583  1.00 41.24           C  
ATOM    424  CG  LEU A  30      -0.280 -18.265  18.941  1.00 42.39           C  
ATOM    425  CD1 LEU A  30      -0.605 -19.377  19.936  1.00 42.37           C  
ATOM    426  CD2 LEU A  30       1.233 -18.091  18.847  1.00 37.95           C  
ATOM    427  H   LEU A  30      -2.006 -16.254  17.710  1.00 47.31           H  
ATOM    428  HA  LEU A  30       0.313 -17.322  16.331  1.00 47.48           H  
ATOM    429  HB3 LEU A  30      -0.572 -19.506  17.224  1.00 41.24           H  
ATOM    430  HB2 LEU A  30      -2.027 -18.707  17.736  1.00 41.24           H  
ATOM    431  HG  LEU A  30      -0.656 -17.331  19.346  1.00 42.39           H  
ATOM    432 HD11 LEU A  30      -0.176 -19.180  20.919  1.00 42.37           H  
ATOM    433 HD12 LEU A  30      -1.677 -19.494  20.064  1.00 42.37           H  
ATOM    434 HD13 LEU A  30      -0.214 -20.326  19.571  1.00 42.37           H  
ATOM    435 HD21 LEU A  30       1.637 -17.927  19.843  1.00 37.95           H  
ATOM    436 HD22 LEU A  30       1.726 -18.962  18.416  1.00 37.95           H  
ATOM    437 HD23 LEU A  30       1.490 -17.216  18.258  1.00 37.95           H  
ATOM    438  N   GLN A  31      -2.139 -17.232  14.429  1.00 51.12           N  
ATOM    439  CA  GLN A  31      -2.788 -17.560  13.149  1.00 50.54           C  
ATOM    440  C   GLN A  31      -1.826 -18.031  12.033  1.00 49.70           C  
ATOM    441  O   GLN A  31      -2.227 -18.754  11.126  1.00 62.74           O  
ATOM    442  CB  GLN A  31      -3.635 -16.347  12.683  1.00 54.28           C  
ATOM    443  CG  GLN A  31      -2.834 -15.101  12.243  1.00 49.81           C  
ATOM    444  CD  GLN A  31      -3.716 -14.023  11.618  1.00 46.86           C  
ATOM    445  OE1 GLN A  31      -4.026 -14.067  10.431  1.00 56.13           O  
ATOM    446  NE2 GLN A  31      -4.104 -13.029  12.401  1.00 46.24           N  
ATOM    447  H   GLN A  31      -2.322 -16.315  14.812  1.00 51.12           H  
ATOM    448  HA  GLN A  31      -3.465 -18.392  13.348  1.00 50.54           H  
ATOM    449  HB3 GLN A  31      -4.325 -16.061  13.476  1.00 54.28           H  
ATOM    450  HB2 GLN A  31      -4.261 -16.670  11.848  1.00 54.28           H  
ATOM    451  HG3 GLN A  31      -2.104 -15.370  11.482  1.00 49.81           H  
ATOM    452  HG2 GLN A  31      -2.255 -14.690  13.070  1.00 49.81           H  
ATOM    453 HE22 GLN A  31      -4.676 -12.284  12.038  1.00 46.24           H  
ATOM    454 HE21 GLN A  31      -3.863 -13.072  13.393  1.00 46.24           H  
ATOM    455  N   GLY A  32      -0.568 -17.589  12.105  1.00 46.71           N  
ATOM    456  CA  GLY A  32       0.538 -17.907  11.204  1.00 48.91           C  
ATOM    457  C   GLY A  32       1.584 -18.865  11.796  1.00 55.84           C  
ATOM    458  O   GLY A  32       2.471 -19.299  11.060  1.00 59.02           O  
ATOM    459  H   GLY A  32      -0.350 -16.960  12.868  1.00 46.71           H  
ATOM    460  HA3 GLY A  32       1.033 -16.971  10.950  1.00 48.91           H  
ATOM    461  HA2 GLY A  32       0.172 -18.320  10.263  1.00 48.91           H  
ATOM    462  N   VAL A  33       1.489 -19.206  13.095  1.00 55.59           N  
ATOM    463  CA  VAL A  33       2.299 -20.231  13.766  1.00 58.02           C  
ATOM    464  C   VAL A  33       1.537 -21.566  13.757  1.00 56.54           C  
ATOM    465  O   VAL A  33       2.101 -22.583  13.351  1.00 58.28           O  
ATOM    466  CB  VAL A  33       2.641 -19.762  15.217  1.00 44.49           C  
ATOM    467  CG1 VAL A  33       2.821 -20.876  16.275  1.00 62.10           C  
ATOM    468  CG2 VAL A  33       3.921 -18.916  15.186  1.00 52.27           C  
ATOM    469  H   VAL A  33       0.730 -18.803  13.626  1.00 55.59           H  
ATOM    470  HA  VAL A  33       3.230 -20.398  13.220  1.00 58.02           H  
ATOM    471  HB  VAL A  33       1.832 -19.127  15.583  1.00 44.49           H  
ATOM    472 HG11 VAL A  33       3.185 -20.471  17.220  1.00 62.10           H  
ATOM    473 HG12 VAL A  33       1.884 -21.384  16.500  1.00 62.10           H  
ATOM    474 HG13 VAL A  33       3.538 -21.624  15.940  1.00 62.10           H  
ATOM    475 HG21 VAL A  33       4.222 -18.627  16.190  1.00 52.27           H  
ATOM    476 HG22 VAL A  33       4.752 -19.485  14.768  1.00 52.27           H  
ATOM    477 HG23 VAL A  33       3.793 -18.012  14.589  1.00 52.27           H  
ATOM    478  N   LEU A  34       0.265 -21.560  14.188  1.00 55.71           N  
ATOM    479  CA  LEU A  34      -0.616 -22.723  14.199  1.00 55.37           C  
ATOM    480  C   LEU A  34      -1.279 -22.867  12.814  1.00 58.35           C  
ATOM    481  O   LEU A  34      -1.567 -21.852  12.175  1.00 65.31           O  
ATOM    482  CB  LEU A  34      -1.724 -22.512  15.257  1.00 50.68           C  
ATOM    483  CG  LEU A  34      -1.228 -22.472  16.720  1.00 55.92           C  
ATOM    484  CD1 LEU A  34      -2.384 -22.152  17.680  1.00 47.29           C  
ATOM    485  CD2 LEU A  34      -0.538 -23.778  17.142  1.00 60.79           C  
ATOM    486  H   LEU A  34      -0.142 -20.679  14.479  1.00 55.71           H  
ATOM    487  HA  LEU A  34      -0.026 -23.606  14.439  1.00 55.37           H  
ATOM    488  HB3 LEU A  34      -2.465 -23.307  15.170  1.00 50.68           H  
ATOM    489  HB2 LEU A  34      -2.265 -21.590  15.037  1.00 50.68           H  
ATOM    490  HG  LEU A  34      -0.496 -21.672  16.818  1.00 55.92           H  
ATOM    491 HD11 LEU A  34      -2.046 -22.125  18.716  1.00 47.29           H  
ATOM    492 HD12 LEU A  34      -2.820 -21.179  17.459  1.00 47.29           H  
ATOM    493 HD13 LEU A  34      -3.178 -22.896  17.607  1.00 47.29           H  
ATOM    494 HD21 LEU A  34      -0.312 -23.777  18.208  1.00 60.79           H  
ATOM    495 HD22 LEU A  34      -1.173 -24.639  16.935  1.00 60.79           H  
ATOM    496 HD23 LEU A  34       0.407 -23.923  16.619  1.00 60.79           H  
ATOM    497  N   PRO A  35      -1.530 -24.107  12.338  1.00 56.11           N  
ATOM    498  CA  PRO A  35      -2.088 -24.363  11.005  1.00 48.74           C  
ATOM    499  C   PRO A  35      -3.562 -23.959  10.839  1.00 50.90           C  
ATOM    500  O   PRO A  35      -4.332 -23.916  11.800  1.00 50.91           O  
ATOM    501  CB  PRO A  35      -1.887 -25.866  10.774  1.00 55.12           C  
ATOM    502  CG  PRO A  35      -1.819 -26.472  12.165  1.00 60.43           C  
ATOM    503  CD  PRO A  35      -1.231 -25.362  13.032  1.00 61.19           C  
ATOM    504  HA  PRO A  35      -1.496 -23.814  10.269  1.00 48.74           H  
ATOM    505  HB3 PRO A  35      -0.939 -26.030  10.260  1.00 55.12           H  
ATOM    506  HB2 PRO A  35      -2.672 -26.315  10.164  1.00 55.12           H  
ATOM    507  HG3 PRO A  35      -1.233 -27.391  12.201  1.00 60.43           H  
ATOM    508  HG2 PRO A  35      -2.827 -26.705  12.509  1.00 60.43           H  
ATOM    509  HD2 PRO A  35      -1.611 -25.393  14.051  1.00 61.19           H  
ATOM    510  HD3 PRO A  35      -0.148 -25.480  13.082  1.00 61.19           H  
ATOM    511  N   ARG A  36      -3.911 -23.668   9.575  1.00 57.65           N  
ATOM    512  CA  ARG A  36      -5.194 -23.203   9.048  1.00 53.87           C  
ATOM    513  C   ARG A  36      -6.424 -23.988   9.529  1.00 58.00           C  
ATOM    514  O   ARG A  36      -7.416 -23.385   9.931  1.00 56.45           O  
ATOM    515  CB  ARG A  36      -5.087 -23.181   7.503  1.00 55.28           C  
ATOM    516  CG  ARG A  36      -6.381 -22.834   6.743  1.00 65.66           C  
ATOM    517  CD  ARG A  36      -6.216 -22.897   5.222  1.00 71.15           C  
ATOM    518  NE  ARG A  36      -7.527 -22.847   4.557  1.00 71.41           N  
ATOM    519  CZ  ARG A  36      -8.092 -21.774   3.978  1.00 71.52           C  
ATOM    520  NH1 ARG A  36      -7.480 -20.581   3.959  1.00 69.10           N  
ATOM    521  NH2 ARG A  36      -9.300 -21.898   3.413  1.00 73.29           N1+
ATOM    522  H   ARG A  36      -3.176 -23.754   8.887  1.00 57.65           H  
ATOM    523  HA  ARG A  36      -5.321 -22.175   9.393  1.00 53.87           H  
ATOM    524  HB3 ARG A  36      -4.747 -24.161   7.162  1.00 55.28           H  
ATOM    525  HB2 ARG A  36      -4.307 -22.477   7.211  1.00 55.28           H  
ATOM    526  HG3 ARG A  36      -6.710 -21.837   7.033  1.00 65.66           H  
ATOM    527  HG2 ARG A  36      -7.182 -23.520   7.019  1.00 65.66           H  
ATOM    528  HD3 ARG A  36      -5.753 -23.845   4.945  1.00 71.15           H  
ATOM    529  HD2 ARG A  36      -5.552 -22.111   4.863  1.00 71.15           H  
ATOM    530  HE  ARG A  36      -8.039 -23.719   4.558  1.00 71.41           H  
ATOM    531 HH12 ARG A  36      -7.914 -19.783   3.517  1.00 69.10           H  
ATOM    532 HH11 ARG A  36      -6.568 -20.478   4.379  1.00 69.10           H  
ATOM    533 HH22 ARG A  36      -9.739 -21.107   2.964  1.00 73.29           H  
ATOM    534 HH21 ARG A  36      -9.772 -22.791   3.409  1.00 73.29           H  
ATOM    535  N   ASP A  37      -6.370 -25.325   9.435  1.00 61.58           N  
ATOM    536  CA  ASP A  37      -7.526 -26.216   9.577  1.00 58.65           C  
ATOM    537  C   ASP A  37      -7.902 -26.529  11.039  1.00 58.83           C  
ATOM    538  O   ASP A  37      -8.890 -27.228  11.261  1.00 55.02           O  
ATOM    539  CB  ASP A  37      -7.261 -27.528   8.800  1.00 67.23           C  
ATOM    540  CG  ASP A  37      -6.925 -27.304   7.317  1.00 72.82           C  
ATOM    541  OD1 ASP A  37      -7.604 -26.458   6.691  1.00 76.59           O  
ATOM    542  OD2 ASP A  37      -5.987 -27.975   6.837  1.00 72.44           O1-
ATOM    543  H   ASP A  37      -5.510 -25.743   9.110  1.00 61.58           H  
ATOM    544  HA  ASP A  37      -8.397 -25.727   9.135  1.00 58.65           H  
ATOM    545  HB3 ASP A  37      -8.135 -28.179   8.843  1.00 67.23           H  
ATOM    546  HB2 ASP A  37      -6.446 -28.079   9.271  1.00 67.23           H  
ATOM    547  N   LEU A  38      -7.193 -25.951  12.027  1.00 53.18           N  
ATOM    548  CA  LEU A  38      -7.634 -25.887  13.425  1.00 51.10           C  
ATOM    549  C   LEU A  38      -8.709 -24.803  13.606  1.00 50.65           C  
ATOM    550  O   LEU A  38      -9.628 -24.984  14.403  1.00 50.33           O  
ATOM    551  CB  LEU A  38      -6.446 -25.493  14.330  1.00 47.83           C  
ATOM    552  CG  LEU A  38      -5.410 -26.607  14.562  1.00 61.00           C  
ATOM    553  CD1 LEU A  38      -4.139 -26.017  15.184  1.00 59.75           C  
ATOM    554  CD2 LEU A  38      -5.970 -27.727  15.453  1.00 56.20           C  
ATOM    555  H   LEU A  38      -6.386 -25.399  11.772  1.00 53.18           H  
ATOM    556  HA  LEU A  38      -8.057 -26.843  13.733  1.00 51.10           H  
ATOM    557  HB3 LEU A  38      -6.809 -25.168  15.308  1.00 47.83           H  
ATOM    558  HB2 LEU A  38      -5.954 -24.617  13.903  1.00 47.83           H  
ATOM    559  HG  LEU A  38      -5.135 -27.035  13.597  1.00 61.00           H  
ATOM    560 HD11 LEU A  38      -3.354 -26.767  15.276  1.00 59.75           H  
ATOM    561 HD12 LEU A  38      -3.758 -25.206  14.565  1.00 59.75           H  
ATOM    562 HD13 LEU A  38      -4.329 -25.606  16.175  1.00 59.75           H  
ATOM    563 HD21 LEU A  38      -5.226 -28.501  15.620  1.00 56.20           H  
ATOM    564 HD22 LEU A  38      -6.272 -27.344  16.428  1.00 56.20           H  
ATOM    565 HD23 LEU A  38      -6.835 -28.213  15.002  1.00 56.20           H  
ATOM    566  N   TYR A  39      -8.592 -23.691  12.863  1.00 46.54           N  
ATOM    567  CA  TYR A  39      -9.502 -22.555  12.908  1.00 48.99           C  
ATOM    568  C   TYR A  39     -10.675 -22.812  11.947  1.00 52.12           C  
ATOM    569  O   TYR A  39     -10.428 -23.148  10.787  1.00 51.57           O  
ATOM    570  CB  TYR A  39      -8.748 -21.307  12.400  1.00 50.61           C  
ATOM    571  CG  TYR A  39      -7.581 -20.910  13.279  1.00 44.88           C  
ATOM    572  CD1 TYR A  39      -7.836 -20.378  14.556  1.00 45.43           C  
ATOM    573  CD2 TYR A  39      -6.250 -21.100  12.848  1.00 43.83           C  
ATOM    574  CE1 TYR A  39      -6.765 -20.045  15.401  1.00 47.67           C  
ATOM    575  CE2 TYR A  39      -5.178 -20.754  13.695  1.00 50.69           C  
ATOM    576  CZ  TYR A  39      -5.437 -20.223  14.973  1.00 48.46           C  
ATOM    577  OH  TYR A  39      -4.409 -19.877  15.800  1.00 50.39           O  
ATOM    578  H   TYR A  39      -7.825 -23.634  12.208  1.00 46.54           H  
ATOM    579  HA  TYR A  39      -9.823 -22.393  13.937  1.00 48.99           H  
ATOM    580  HB3 TYR A  39      -9.431 -20.456  12.360  1.00 50.61           H  
ATOM    581  HB2 TYR A  39      -8.392 -21.449  11.380  1.00 50.61           H  
ATOM    582  HD1 TYR A  39      -8.851 -20.235  14.894  1.00 45.43           H  
ATOM    583  HD2 TYR A  39      -6.044 -21.518  11.873  1.00 43.83           H  
ATOM    584  HE1 TYR A  39      -6.977 -19.656  16.380  1.00 47.67           H  
ATOM    585  HE2 TYR A  39      -4.160 -20.901  13.362  1.00 50.69           H  
ATOM    586  HH  TYR A  39      -4.708 -19.583  16.650  1.00 50.39           H  
ATOM    587  N   PRO A  40     -11.942 -22.622  12.380  1.00 49.86           N  
ATOM    588  CA  PRO A  40     -13.107 -22.704  11.492  1.00 49.73           C  
ATOM    589  C   PRO A  40     -13.209 -21.431  10.631  1.00 60.61           C  
ATOM    590  O   PRO A  40     -12.640 -20.396  10.982  1.00 59.76           O  
ATOM    591  CB  PRO A  40     -14.295 -22.858  12.448  1.00 54.01           C  
ATOM    592  CG  PRO A  40     -13.873 -22.108  13.700  1.00 57.10           C  
ATOM    593  CD  PRO A  40     -12.355 -22.302  13.750  1.00 54.40           C  
ATOM    594  HA  PRO A  40     -13.040 -23.578  10.841  1.00 49.73           H  
ATOM    595  HB3 PRO A  40     -14.428 -23.914  12.689  1.00 54.01           H  
ATOM    596  HB2 PRO A  40     -15.238 -22.506  12.033  1.00 54.01           H  
ATOM    597  HG3 PRO A  40     -14.376 -22.466  14.599  1.00 57.10           H  
ATOM    598  HG2 PRO A  40     -14.116 -21.052  13.585  1.00 57.10           H  
ATOM    599  HD2 PRO A  40     -11.861 -21.407  14.127  1.00 54.40           H  
ATOM    600  HD3 PRO A  40     -12.101 -23.139  14.402  1.00 54.40           H  
ATOM    601  N   VAL A  41     -13.898 -21.535   9.482  1.00 55.68           N  
ATOM    602  CA  VAL A  41     -14.000 -20.519   8.428  1.00 54.63           C  
ATOM    603  C   VAL A  41     -14.371 -19.098   8.903  1.00 56.57           C  
ATOM    604  O   VAL A  41     -13.788 -18.137   8.407  1.00 57.38           O  
ATOM    605  CB  VAL A  41     -14.895 -21.044   7.274  1.00 53.62           C  
ATOM    606  CG1 VAL A  41     -16.368 -21.247   7.672  1.00 56.74           C  
ATOM    607  CG2 VAL A  41     -14.791 -20.179   6.004  1.00 58.63           C  
ATOM    608  H   VAL A  41     -14.351 -22.418   9.294  1.00 55.68           H  
ATOM    609  HA  VAL A  41     -12.988 -20.435   8.029  1.00 54.63           H  
ATOM    610  HB  VAL A  41     -14.510 -22.028   7.001  1.00 53.62           H  
ATOM    611 HG11 VAL A  41     -16.930 -21.714   6.863  1.00 56.74           H  
ATOM    612 HG12 VAL A  41     -16.464 -21.892   8.546  1.00 56.74           H  
ATOM    613 HG13 VAL A  41     -16.859 -20.301   7.902  1.00 56.74           H  
ATOM    614 HG21 VAL A  41     -15.317 -20.645   5.171  1.00 58.63           H  
ATOM    615 HG22 VAL A  41     -15.226 -19.190   6.151  1.00 58.63           H  
ATOM    616 HG23 VAL A  41     -13.752 -20.044   5.701  1.00 58.63           H  
ATOM    617  N   GLU A  42     -15.269 -18.964   9.881  1.00 54.18           N  
ATOM    618  CA  GLU A  42     -15.734 -17.684  10.404  1.00 56.94           C  
ATOM    619  C   GLU A  42     -14.623 -16.961  11.184  1.00 52.02           C  
ATOM    620  O   GLU A  42     -14.500 -15.739  11.123  1.00 55.92           O  
ATOM    621  CB  GLU A  42     -16.934 -17.922  11.351  1.00 60.06           C  
ATOM    622  CG  GLU A  42     -18.117 -18.720  10.747  1.00 67.72           C  
ATOM    623  CD  GLU A  42     -17.994 -20.248  10.780  1.00 70.71           C  
ATOM    624  OE1 GLU A  42     -16.985 -20.755  11.315  1.00 67.71           O  
ATOM    625  OE2 GLU A  42     -18.914 -20.896  10.240  1.00 68.51           O1-
ATOM    626  H   GLU A  42     -15.714 -19.798  10.245  1.00 54.18           H  
ATOM    627  HA  GLU A  42     -16.045 -17.053   9.568  1.00 56.94           H  
ATOM    628  HB3 GLU A  42     -17.312 -16.946  11.661  1.00 60.06           H  
ATOM    629  HB2 GLU A  42     -16.602 -18.396  12.277  1.00 60.06           H  
ATOM    630  HG3 GLU A  42     -18.300 -18.399   9.721  1.00 67.72           H  
ATOM    631  HG2 GLU A  42     -19.021 -18.473  11.305  1.00 67.72           H  
ATOM    632  N   LEU A  43     -13.775 -17.733  11.874  1.00 48.16           N  
ATOM    633  CA  LEU A  43     -12.657 -17.241  12.670  1.00 52.35           C  
ATOM    634  C   LEU A  43     -11.534 -16.783  11.728  1.00 45.96           C  
ATOM    635  O   LEU A  43     -10.957 -15.717  11.925  1.00 51.02           O  
ATOM    636  CB  LEU A  43     -12.184 -18.392  13.587  1.00 53.97           C  
ATOM    637  CG  LEU A  43     -11.455 -17.948  14.872  1.00 56.15           C  
ATOM    638  CD1 LEU A  43     -11.510 -19.045  15.943  1.00 55.71           C  
ATOM    639  CD2 LEU A  43     -10.007 -17.518  14.610  1.00 43.33           C  
ATOM    640  H   LEU A  43     -13.866 -18.735  11.760  1.00 48.16           H  
ATOM    641  HA  LEU A  43     -12.998 -16.395  13.271  1.00 52.35           H  
ATOM    642  HB3 LEU A  43     -11.578 -19.114  13.038  1.00 53.97           H  
ATOM    643  HB2 LEU A  43     -13.071 -18.944  13.900  1.00 53.97           H  
ATOM    644  HG  LEU A  43     -11.987 -17.092  15.291  1.00 56.15           H  
ATOM    645 HD11 LEU A  43     -11.124 -18.671  16.890  1.00 55.71           H  
ATOM    646 HD12 LEU A  43     -12.534 -19.370  16.132  1.00 55.71           H  
ATOM    647 HD13 LEU A  43     -10.930 -19.923  15.666  1.00 55.71           H  
ATOM    648 HD21 LEU A  43      -9.418 -17.508  15.525  1.00 43.33           H  
ATOM    649 HD22 LEU A  43      -9.507 -18.181  13.905  1.00 43.33           H  
ATOM    650 HD23 LEU A  43      -9.965 -16.510  14.203  1.00 43.33           H  
ATOM    651  N   ARG A  44     -11.288 -17.525  10.642  1.00 47.65           N  
ATOM    652  CA  ARG A  44     -10.301 -17.153   9.629  1.00 46.97           C  
ATOM    653  C   ARG A  44     -10.721 -15.914   8.817  1.00 47.52           C  
ATOM    654  O   ARG A  44      -9.865 -15.150   8.378  1.00 49.70           O  
ATOM    655  CB  ARG A  44     -10.046 -18.344   8.693  1.00 48.77           C  
ATOM    656  CG  ARG A  44      -9.365 -19.511   9.428  1.00 53.01           C  
ATOM    657  CD  ARG A  44      -8.827 -20.591   8.482  1.00 50.84           C  
ATOM    658  NE  ARG A  44      -9.708 -21.761   8.447  1.00 64.12           N  
ATOM    659  CZ  ARG A  44     -10.605 -22.090   7.509  1.00 63.80           C  
ATOM    660  NH1 ARG A  44     -10.797 -21.331   6.424  1.00 56.40           N  
ATOM    661  NH2 ARG A  44     -11.325 -23.200   7.679  1.00 69.64           N1+
ATOM    662  H   ARG A  44     -11.827 -18.373  10.517  1.00 47.65           H  
ATOM    663  HA  ARG A  44      -9.369 -16.898  10.131  1.00 46.97           H  
ATOM    664  HB3 ARG A  44      -9.398 -18.013   7.880  1.00 48.77           H  
ATOM    665  HB2 ARG A  44     -10.975 -18.678   8.228  1.00 48.77           H  
ATOM    666  HG3 ARG A  44     -10.062 -19.945  10.145  1.00 53.01           H  
ATOM    667  HG2 ARG A  44      -8.532 -19.125  10.018  1.00 53.01           H  
ATOM    668  HD3 ARG A  44      -7.872 -20.940   8.875  1.00 50.84           H  
ATOM    669  HD2 ARG A  44      -8.620 -20.210   7.482  1.00 50.84           H  
ATOM    670  HE  ARG A  44      -9.618 -22.379   9.251  1.00 64.12           H  
ATOM    671 HH12 ARG A  44     -11.474 -21.586   5.722  1.00 56.40           H  
ATOM    672 HH11 ARG A  44     -10.252 -20.493   6.289  1.00 56.40           H  
ATOM    673 HH22 ARG A  44     -12.002 -23.500   6.994  1.00 69.64           H  
ATOM    674 HH21 ARG A  44     -11.190 -23.760   8.510  1.00 69.64           H  
ATOM    675  N   ASN A  45     -12.025 -15.657   8.670  1.00 43.11           N  
ATOM    676  CA  ASN A  45     -12.550 -14.434   8.054  1.00 48.24           C  
ATOM    677  C   ASN A  45     -12.500 -13.243   9.028  1.00 48.10           C  
ATOM    678  O   ASN A  45     -12.373 -12.108   8.572  1.00 46.34           O  
ATOM    679  CB  ASN A  45     -14.026 -14.640   7.628  1.00 48.81           C  
ATOM    680  CG  ASN A  45     -14.258 -15.669   6.512  1.00 54.73           C  
ATOM    681  OD1 ASN A  45     -15.306 -16.310   6.478  1.00 60.09           O  
ATOM    682  ND2 ASN A  45     -13.319 -15.818   5.573  1.00 52.46           N  
ATOM    683  H   ASN A  45     -12.698 -16.297   9.070  1.00 43.11           H  
ATOM    684  HA  ASN A  45     -11.948 -14.174   7.181  1.00 48.24           H  
ATOM    685  HB3 ASN A  45     -14.445 -13.696   7.273  1.00 48.81           H  
ATOM    686  HB2 ASN A  45     -14.626 -14.931   8.492  1.00 48.81           H  
ATOM    687 HD22 ASN A  45     -13.468 -16.480   4.826  1.00 52.46           H  
ATOM    688 HD21 ASN A  45     -12.471 -15.272   5.610  1.00 52.46           H  
ATOM    689  N   LEU A  46     -12.539 -13.472  10.352  1.00 45.56           N  
ATOM    690  CA  LEU A  46     -12.308 -12.443  11.374  1.00 46.68           C  
ATOM    691  C   LEU A  46     -10.823 -12.051  11.396  1.00 45.18           C  
ATOM    692  O   LEU A  46     -10.500 -10.863  11.398  1.00 43.14           O  
ATOM    693  CB  LEU A  46     -12.736 -12.974  12.764  1.00 43.75           C  
ATOM    694  CG  LEU A  46     -12.472 -12.032  13.964  1.00 46.22           C  
ATOM    695  CD1 LEU A  46     -13.262 -10.718  13.862  1.00 48.95           C  
ATOM    696  CD2 LEU A  46     -12.766 -12.753  15.287  1.00 43.67           C  
ATOM    697  H   LEU A  46     -12.699 -14.419  10.669  1.00 45.56           H  
ATOM    698  HA  LEU A  46     -12.900 -11.560  11.125  1.00 46.68           H  
ATOM    699  HB3 LEU A  46     -12.227 -13.912  12.966  1.00 43.75           H  
ATOM    700  HB2 LEU A  46     -13.798 -13.223  12.733  1.00 43.75           H  
ATOM    701  HG  LEU A  46     -11.415 -11.769  13.999  1.00 46.22           H  
ATOM    702 HD11 LEU A  46     -13.103 -10.096  14.744  1.00 48.95           H  
ATOM    703 HD12 LEU A  46     -12.948 -10.128  13.001  1.00 48.95           H  
ATOM    704 HD13 LEU A  46     -14.333 -10.899  13.775  1.00 48.95           H  
ATOM    705 HD21 LEU A  46     -12.548 -12.111  16.141  1.00 43.67           H  
ATOM    706 HD22 LEU A  46     -13.813 -13.051  15.355  1.00 43.67           H  
ATOM    707 HD23 LEU A  46     -12.157 -13.651  15.393  1.00 43.67           H  
ATOM    708  N   GLN A  47      -9.929 -13.050  11.346  1.00 39.23           N  
ATOM    709  CA  GLN A  47      -8.487 -12.870  11.188  1.00 44.08           C  
ATOM    710  C   GLN A  47      -8.176 -12.060   9.923  1.00 49.10           C  
ATOM    711  O   GLN A  47      -7.474 -11.055   9.999  1.00 46.32           O  
ATOM    712  CB  GLN A  47      -7.777 -14.238  11.172  1.00 42.90           C  
ATOM    713  CG  GLN A  47      -7.779 -14.956  12.537  1.00 47.89           C  
ATOM    714  CD  GLN A  47      -7.267 -16.397  12.466  1.00 48.55           C  
ATOM    715  OE1 GLN A  47      -7.186 -17.008  11.405  1.00 46.24           O  
ATOM    716  NE2 GLN A  47      -6.912 -16.966  13.608  1.00 41.75           N  
ATOM    717  H   GLN A  47     -10.280 -14.002  11.407  1.00 39.23           H  
ATOM    718  HA  GLN A  47      -8.114 -12.288  12.028  1.00 44.08           H  
ATOM    719  HB3 GLN A  47      -6.740 -14.104  10.861  1.00 42.90           H  
ATOM    720  HB2 GLN A  47      -8.228 -14.870  10.409  1.00 42.90           H  
ATOM    721  HG3 GLN A  47      -8.777 -14.964  12.968  1.00 47.89           H  
ATOM    722  HG2 GLN A  47      -7.153 -14.396  13.234  1.00 47.89           H  
ATOM    723 HE22 GLN A  47      -6.560 -17.912  13.606  1.00 41.75           H  
ATOM    724 HE21 GLN A  47      -7.061 -16.460  14.482  1.00 41.75           H  
ATOM    725  N   GLN A  48      -8.792 -12.419   8.787  1.00 45.50           N  
ATOM    726  CA  GLN A  48      -8.609 -11.721   7.511  1.00 50.08           C  
ATOM    727  C   GLN A  48      -9.111 -10.263   7.563  1.00 49.49           C  
ATOM    728  O   GLN A  48      -8.464  -9.386   6.995  1.00 53.24           O  
ATOM    729  CB  GLN A  48      -9.339 -12.512   6.400  1.00 50.63           C  
ATOM    730  CG  GLN A  48      -9.038 -12.053   4.956  1.00 52.32           C  
ATOM    731  CD  GLN A  48      -7.593 -12.328   4.530  1.00 59.83           C  
ATOM    732  OE1 GLN A  48      -7.047 -13.389   4.822  1.00 57.64           O  
ATOM    733  NE2 GLN A  48      -6.963 -11.376   3.840  1.00 62.84           N  
ATOM    734  H   GLN A  48      -9.418 -13.213   8.788  1.00 45.50           H  
ATOM    735  HA  GLN A  48      -7.538 -11.707   7.304  1.00 50.08           H  
ATOM    736  HB3 GLN A  48     -10.415 -12.457   6.564  1.00 50.63           H  
ATOM    737  HB2 GLN A  48      -9.089 -13.569   6.484  1.00 50.63           H  
ATOM    738  HG3 GLN A  48      -9.278 -10.997   4.833  1.00 52.32           H  
ATOM    739  HG2 GLN A  48      -9.690 -12.589   4.266  1.00 52.32           H  
ATOM    740 HE22 GLN A  48      -6.006 -11.510   3.552  1.00 62.84           H  
ATOM    741 HE21 GLN A  48      -7.465 -10.533   3.573  1.00 62.84           H  
ATOM    742  N   TRP A  49     -10.236 -10.003   8.242  1.00 45.26           N  
ATOM    743  CA  TRP A  49     -10.767  -8.658   8.434  1.00 51.54           C  
ATOM    744  C   TRP A  49      -9.747  -7.759   9.149  1.00 48.10           C  
ATOM    745  O   TRP A  49      -9.405  -6.693   8.640  1.00 52.03           O  
ATOM    746  CB  TRP A  49     -12.114  -8.724   9.183  1.00 44.09           C  
ATOM    747  CG  TRP A  49     -12.667  -7.420   9.680  1.00 53.07           C  
ATOM    748  CD1 TRP A  49     -13.095  -7.190  10.941  1.00 54.02           C  
ATOM    749  CD2 TRP A  49     -12.809  -6.148   8.971  1.00 55.54           C  
ATOM    750  NE1 TRP A  49     -13.477  -5.870  11.067  1.00 54.77           N  
ATOM    751  CE2 TRP A  49     -13.312  -5.176   9.888  1.00 58.54           C  
ATOM    752  CE3 TRP A  49     -12.548  -5.707   7.650  1.00 53.29           C  
ATOM    753  CZ2 TRP A  49     -13.536  -3.839   9.519  1.00 55.99           C  
ATOM    754  CZ3 TRP A  49     -12.769  -4.369   7.267  1.00 56.82           C  
ATOM    755  CH2 TRP A  49     -13.263  -3.436   8.199  1.00 57.52           C  
ATOM    756  H   TRP A  49     -10.738 -10.777   8.661  1.00 45.26           H  
ATOM    757  HA  TRP A  49     -10.937  -8.230   7.445  1.00 51.54           H  
ATOM    758  HB3 TRP A  49     -12.034  -9.391  10.039  1.00 44.09           H  
ATOM    759  HB2 TRP A  49     -12.863  -9.171   8.528  1.00 44.09           H  
ATOM    760  HD1 TRP A  49     -13.107  -7.934  11.726  1.00 54.02           H  
ATOM    761  HE1 TRP A  49     -13.823  -5.476  11.934  1.00 54.77           H  
ATOM    762  HE3 TRP A  49     -12.164  -6.402   6.920  1.00 53.29           H  
ATOM    763  HZ2 TRP A  49     -13.906  -3.124  10.239  1.00 55.99           H  
ATOM    764  HZ3 TRP A  49     -12.552  -4.055   6.256  1.00 56.82           H  
ATOM    765  HH2 TRP A  49     -13.418  -2.407   7.907  1.00 57.52           H  
ATOM    766  N   TYR A  50      -9.209  -8.222  10.283  1.00 42.04           N  
ATOM    767  CA  TYR A  50      -8.256  -7.477  11.103  1.00 42.49           C  
ATOM    768  C   TYR A  50      -6.941  -7.168  10.360  1.00 43.21           C  
ATOM    769  O   TYR A  50      -6.441  -6.047  10.456  1.00 43.56           O  
ATOM    770  CB  TYR A  50      -8.000  -8.247  12.415  1.00 47.10           C  
ATOM    771  CG  TYR A  50      -9.102  -8.195  13.472  1.00 45.76           C  
ATOM    772  CD1 TYR A  50     -10.382  -7.650  13.219  1.00 41.33           C  
ATOM    773  CD2 TYR A  50      -8.818  -8.679  14.765  1.00 41.94           C  
ATOM    774  CE1 TYR A  50     -11.346  -7.586  14.242  1.00 41.89           C  
ATOM    775  CE2 TYR A  50      -9.779  -8.618  15.791  1.00 40.21           C  
ATOM    776  CZ  TYR A  50     -11.046  -8.067  15.529  1.00 43.59           C  
ATOM    777  OH  TYR A  50     -11.984  -7.994  16.515  1.00 41.88           O  
ATOM    778  H   TYR A  50      -9.514  -9.131  10.619  1.00 42.04           H  
ATOM    779  HA  TYR A  50      -8.694  -6.508  11.347  1.00 42.49           H  
ATOM    780  HB3 TYR A  50      -7.102  -7.846  12.888  1.00 47.10           H  
ATOM    781  HB2 TYR A  50      -7.775  -9.294  12.200  1.00 47.10           H  
ATOM    782  HD1 TYR A  50     -10.649  -7.258  12.250  1.00 41.33           H  
ATOM    783  HD2 TYR A  50      -7.841  -9.078  14.987  1.00 41.94           H  
ATOM    784  HE1 TYR A  50     -12.317  -7.159  14.040  1.00 41.89           H  
ATOM    785  HE2 TYR A  50      -9.525  -8.984  16.775  1.00 40.21           H  
ATOM    786  HH  TYR A  50     -11.665  -8.311  17.349  1.00 41.88           H  
ATOM    787  N   ILE A  51      -6.425  -8.112   9.561  1.00 44.33           N  
ATOM    788  CA  ILE A  51      -5.220  -7.939   8.742  1.00 48.66           C  
ATOM    789  C   ILE A  51      -5.399  -6.842   7.660  1.00 47.78           C  
ATOM    790  O   ILE A  51      -4.473  -6.070   7.422  1.00 50.00           O  
ATOM    791  CB  ILE A  51      -4.816  -9.317   8.133  1.00 46.40           C  
ATOM    792  CG1 ILE A  51      -4.450 -10.376   9.206  1.00 47.19           C  
ATOM    793  CG2 ILE A  51      -3.706  -9.243   7.063  1.00 45.90           C  
ATOM    794  CD1 ILE A  51      -3.134 -10.162   9.959  1.00 45.27           C  
ATOM    795  H   ILE A  51      -6.893  -9.012   9.525  1.00 44.33           H  
ATOM    796  HA  ILE A  51      -4.415  -7.601   9.398  1.00 48.66           H  
ATOM    797  HB  ILE A  51      -5.698  -9.702   7.617  1.00 46.40           H  
ATOM    798 HG13 ILE A  51      -4.430 -11.360   8.734  1.00 47.19           H  
ATOM    799 HG12 ILE A  51      -5.218 -10.437   9.966  1.00 47.19           H  
ATOM    800 HG21 ILE A  51      -3.384 -10.239   6.758  1.00 45.90           H  
ATOM    801 HG22 ILE A  51      -4.046  -8.737   6.159  1.00 45.90           H  
ATOM    802 HG23 ILE A  51      -2.829  -8.708   7.427  1.00 45.90           H  
ATOM    803 HD11 ILE A  51      -2.914 -11.052  10.547  1.00 45.27           H  
ATOM    804 HD12 ILE A  51      -2.287  -9.994   9.295  1.00 45.27           H  
ATOM    805 HD13 ILE A  51      -3.207  -9.324  10.651  1.00 45.27           H  
ATOM    806  N   GLU A  52      -6.583  -6.745   7.043  1.00 46.66           N  
ATOM    807  CA  GLU A  52      -6.941  -5.815   5.971  1.00 46.98           C  
ATOM    808  C   GLU A  52      -7.342  -4.431   6.514  1.00 44.66           C  
ATOM    809  O   GLU A  52      -6.981  -3.427   5.899  1.00 51.47           O  
ATOM    810  CB  GLU A  52      -8.149  -6.404   5.215  1.00 44.81           C  
ATOM    811  CG  GLU A  52      -7.746  -7.595   4.320  1.00 54.97           C  
ATOM    812  CD  GLU A  52      -8.921  -8.320   3.659  1.00 72.62           C  
ATOM    813  OE1 GLU A  52     -10.085  -8.016   3.999  1.00 72.20           O  
ATOM    814  OE2 GLU A  52      -8.621  -9.199   2.822  1.00 70.12           O1-
ATOM    815  H   GLU A  52      -7.318  -7.343   7.395  1.00 46.66           H  
ATOM    816  HA  GLU A  52      -6.106  -5.688   5.278  1.00 46.98           H  
ATOM    817  HB3 GLU A  52      -8.605  -5.642   4.581  1.00 44.81           H  
ATOM    818  HB2 GLU A  52      -8.920  -6.704   5.929  1.00 44.81           H  
ATOM    819  HG3 GLU A  52      -7.191  -8.332   4.899  1.00 54.97           H  
ATOM    820  HG2 GLU A  52      -7.070  -7.250   3.537  1.00 54.97           H  
ATOM    821  N   GLU A  53      -8.043  -4.410   7.658  1.00 48.24           N  
ATOM    822  CA  GLU A  53      -8.507  -3.230   8.379  1.00 50.00           C  
ATOM    823  C   GLU A  53      -7.323  -2.454   8.968  1.00 46.52           C  
ATOM    824  O   GLU A  53      -7.117  -1.287   8.642  1.00 56.57           O  
ATOM    825  CB  GLU A  53      -9.500  -3.689   9.485  1.00 46.30           C  
ATOM    826  CG  GLU A  53      -9.920  -2.672  10.576  1.00 60.62           C  
ATOM    827  CD  GLU A  53     -10.691  -1.445  10.080  1.00 64.00           C  
ATOM    828  OE1 GLU A  53     -10.876  -1.303   8.853  1.00 60.03           O  
ATOM    829  OE2 GLU A  53     -11.099  -0.655  10.956  1.00 64.28           O1-
ATOM    830  H   GLU A  53      -8.343  -5.308   8.031  1.00 48.24           H  
ATOM    831  HA  GLU A  53      -9.018  -2.579   7.669  1.00 50.00           H  
ATOM    832  HB3 GLU A  53      -9.064  -4.534  10.015  1.00 46.30           H  
ATOM    833  HB2 GLU A  53     -10.398  -4.083   9.009  1.00 46.30           H  
ATOM    834  HG3 GLU A  53      -9.056  -2.330  11.146  1.00 60.62           H  
ATOM    835  HG2 GLU A  53     -10.559  -3.185  11.295  1.00 60.62           H  
ATOM    836  N   PHE A  54      -6.525  -3.113   9.819  1.00 45.11           N  
ATOM    837  CA  PHE A  54      -5.398  -2.487  10.509  1.00 45.96           C  
ATOM    838  C   PHE A  54      -4.143  -2.458   9.625  1.00 41.73           C  
ATOM    839  O   PHE A  54      -3.189  -1.769   9.975  1.00 44.06           O  
ATOM    840  CB  PHE A  54      -5.086  -3.258  11.810  1.00 37.01           C  
ATOM    841  CG  PHE A  54      -6.114  -3.060  12.914  1.00 39.99           C  
ATOM    842  CD1 PHE A  54      -7.298  -3.828  12.944  1.00 43.49           C  
ATOM    843  CD2 PHE A  54      -5.893  -2.088  13.912  1.00 40.44           C  
ATOM    844  CE1 PHE A  54      -8.253  -3.624  13.957  1.00 36.91           C  
ATOM    845  CE2 PHE A  54      -6.842  -1.891  14.932  1.00 39.33           C  
ATOM    846  CZ  PHE A  54      -8.020  -2.662  14.958  1.00 35.96           C  
ATOM    847  H   PHE A  54      -6.719  -4.088  10.022  1.00 45.11           H  
ATOM    848  HA  PHE A  54      -5.630  -1.455  10.765  1.00 45.96           H  
ATOM    849  HB3 PHE A  54      -4.131  -2.919  12.210  1.00 37.01           H  
ATOM    850  HB2 PHE A  54      -4.951  -4.322  11.617  1.00 37.01           H  
ATOM    851  HD1 PHE A  54      -7.490  -4.568  12.184  1.00 43.49           H  
ATOM    852  HD2 PHE A  54      -5.004  -1.475  13.902  1.00 40.44           H  
ATOM    853  HE1 PHE A  54      -9.160  -4.212  13.971  1.00 36.91           H  
ATOM    854  HE2 PHE A  54      -6.663  -1.138  15.686  1.00 39.33           H  
ATOM    855  HZ  PHE A  54      -8.748  -2.510  15.741  1.00 35.96           H  
ATOM    856  N   LYS A  55      -4.134  -3.184   8.493  1.00 40.61           N  
ATOM    857  CA  LYS A  55      -3.023  -3.278   7.539  1.00 42.40           C  
ATOM    858  C   LYS A  55      -1.774  -3.907   8.179  1.00 38.86           C  
ATOM    859  O   LYS A  55      -0.685  -3.360   8.042  1.00 37.26           O  
ATOM    860  CB  LYS A  55      -2.722  -1.923   6.844  1.00 45.29           C  
ATOM    861  CG  LYS A  55      -3.867  -1.407   5.960  1.00 47.90           C  
ATOM    862  CD  LYS A  55      -3.437  -0.207   5.102  1.00 56.58           C  
ATOM    863  CE  LYS A  55      -4.531   0.227   4.117  1.00 62.54           C  
ATOM    864  NZ  LYS A  55      -4.063   1.300   3.225  1.00 65.80           N1+
ATOM    865  H   LYS A  55      -4.969  -3.701   8.257  1.00 40.61           H  
ATOM    866  HA  LYS A  55      -3.336  -3.969   6.759  1.00 42.40           H  
ATOM    867  HB3 LYS A  55      -1.853  -2.053   6.198  1.00 45.29           H  
ATOM    868  HB2 LYS A  55      -2.436  -1.160   7.568  1.00 45.29           H  
ATOM    869  HG3 LYS A  55      -4.723  -1.136   6.580  1.00 47.90           H  
ATOM    870  HG2 LYS A  55      -4.204  -2.213   5.306  1.00 47.90           H  
ATOM    871  HD3 LYS A  55      -2.538  -0.468   4.543  1.00 56.58           H  
ATOM    872  HD2 LYS A  55      -3.165   0.626   5.751  1.00 56.58           H  
ATOM    873  HE3 LYS A  55      -5.413   0.574   4.658  1.00 62.54           H  
ATOM    874  HE2 LYS A  55      -4.843  -0.618   3.503  1.00 62.54           H  
ATOM    875  HZ1 LYS A  55      -3.830   2.122   3.776  1.00 65.80           H  
ATOM    876  HZ2 LYS A  55      -3.250   0.992   2.711  1.00 65.80           H  
ATOM    877  HZ3 LYS A  55      -4.799   1.543   2.578  1.00 65.80           H  
ATOM    878  N   ASP A  56      -1.934  -5.040   8.867  1.00 40.02           N  
ATOM    879  CA  ASP A  56      -0.870  -5.708   9.611  1.00 43.01           C  
ATOM    880  C   ASP A  56       0.048  -6.503   8.647  1.00 44.28           C  
ATOM    881  O   ASP A  56      -0.432  -7.449   8.019  1.00 43.07           O  
ATOM    882  CB  ASP A  56      -1.549  -6.659  10.620  1.00 39.58           C  
ATOM    883  CG  ASP A  56      -0.623  -7.164  11.724  1.00 44.34           C  
ATOM    884  OD1 ASP A  56       0.537  -7.524  11.423  1.00 41.97           O  
ATOM    885  OD2 ASP A  56      -1.102  -7.190  12.876  1.00 43.44           O1-
ATOM    886  H   ASP A  56      -2.841  -5.485   8.805  1.00 40.02           H  
ATOM    887  HA  ASP A  56      -0.322  -4.951  10.170  1.00 43.01           H  
ATOM    888  HB3 ASP A  56      -1.981  -7.517  10.108  1.00 39.58           H  
ATOM    889  HB2 ASP A  56      -2.383  -6.145  11.101  1.00 39.58           H  
ATOM    890  N   PRO A  57       1.351  -6.161   8.518  1.00 39.23           N  
ATOM    891  CA  PRO A  57       2.273  -6.850   7.603  1.00 46.22           C  
ATOM    892  C   PRO A  57       2.954  -8.091   8.226  1.00 43.74           C  
ATOM    893  O   PRO A  57       3.672  -8.790   7.511  1.00 46.60           O  
ATOM    894  CB  PRO A  57       3.346  -5.791   7.315  1.00 46.69           C  
ATOM    895  CG  PRO A  57       3.438  -4.990   8.605  1.00 47.25           C  
ATOM    896  CD  PRO A  57       2.021  -5.032   9.166  1.00 41.85           C  
ATOM    897  HA  PRO A  57       1.778  -7.143   6.675  1.00 46.22           H  
ATOM    898  HB3 PRO A  57       3.011  -5.148   6.505  1.00 46.69           H  
ATOM    899  HB2 PRO A  57       4.311  -6.198   7.013  1.00 46.69           H  
ATOM    900  HG3 PRO A  57       3.766  -3.965   8.445  1.00 47.25           H  
ATOM    901  HG2 PRO A  57       4.142  -5.462   9.286  1.00 47.25           H  
ATOM    902  HD2 PRO A  57       2.039  -5.170  10.247  1.00 41.85           H  
ATOM    903  HD3 PRO A  57       1.512  -4.097   8.947  1.00 41.85           H  
ATOM    904  N   LEU A  58       2.775  -8.347   9.535  1.00 45.05           N  
ATOM    905  CA  LEU A  58       3.493  -9.372  10.295  1.00 46.27           C  
ATOM    906  C   LEU A  58       2.612 -10.588  10.626  1.00 51.14           C  
ATOM    907  O   LEU A  58       3.091 -11.712  10.518  1.00 47.12           O  
ATOM    908  CB  LEU A  58       3.973  -8.767  11.642  1.00 49.26           C  
ATOM    909  CG  LEU A  58       4.985  -7.604  11.549  1.00 52.61           C  
ATOM    910  CD1 LEU A  58       5.231  -6.983  12.933  1.00 36.96           C  
ATOM    911  CD2 LEU A  58       6.316  -8.030  10.912  1.00 46.54           C  
ATOM    912  H   LEU A  58       2.139  -7.759  10.061  1.00 45.05           H  
ATOM    913  HA  LEU A  58       4.356  -9.737   9.737  1.00 46.27           H  
ATOM    914  HB3 LEU A  58       4.426  -9.553  12.245  1.00 49.26           H  
ATOM    915  HB2 LEU A  58       3.106  -8.426  12.210  1.00 49.26           H  
ATOM    916  HG  LEU A  58       4.548  -6.825  10.929  1.00 52.61           H  
ATOM    917 HD11 LEU A  58       5.907  -6.129  12.869  1.00 36.96           H  
ATOM    918 HD12 LEU A  58       4.299  -6.630  13.376  1.00 36.96           H  
ATOM    919 HD13 LEU A  58       5.672  -7.706  13.621  1.00 36.96           H  
ATOM    920 HD21 LEU A  58       7.004  -7.186  10.843  1.00 46.54           H  
ATOM    921 HD22 LEU A  58       6.803  -8.810  11.499  1.00 46.54           H  
ATOM    922 HD23 LEU A  58       6.173  -8.409   9.902  1.00 46.54           H  
ATOM    923  N   LEU A  59       1.365 -10.394  11.073  1.00 50.95           N  
ATOM    924  CA  LEU A  59       0.668 -11.398  11.886  1.00 49.02           C  
ATOM    925  C   LEU A  59       0.125 -12.604  11.085  1.00 47.58           C  
ATOM    926  O   LEU A  59       0.034 -13.692  11.652  1.00 48.79           O  
ATOM    927  CB  LEU A  59      -0.471 -10.674  12.646  1.00 48.16           C  
ATOM    928  CG  LEU A  59      -0.930 -11.287  13.989  1.00 48.53           C  
ATOM    929  CD1 LEU A  59       0.174 -11.190  15.059  1.00 56.03           C  
ATOM    930  CD2 LEU A  59      -2.197 -10.572  14.485  1.00 49.21           C  
ATOM    931  H   LEU A  59       1.036  -9.438  11.138  1.00 50.95           H  
ATOM    932  HA  LEU A  59       1.379 -11.792  12.610  1.00 49.02           H  
ATOM    933  HB3 LEU A  59      -1.326 -10.548  11.987  1.00 48.16           H  
ATOM    934  HB2 LEU A  59      -0.143  -9.664  12.882  1.00 48.16           H  
ATOM    935  HG  LEU A  59      -1.183 -12.339  13.842  1.00 48.53           H  
ATOM    936 HD11 LEU A  59      -0.219 -11.264  16.072  1.00 56.03           H  
ATOM    937 HD12 LEU A  59       0.901 -11.993  14.943  1.00 56.03           H  
ATOM    938 HD13 LEU A  59       0.698 -10.236  15.006  1.00 56.03           H  
ATOM    939 HD21 LEU A  59      -2.536 -10.988  15.434  1.00 49.21           H  
ATOM    940 HD22 LEU A  59      -2.018  -9.507  14.638  1.00 49.21           H  
ATOM    941 HD23 LEU A  59      -3.017 -10.673  13.773  1.00 49.21           H  
ATOM    942  N   GLN A  60      -0.196 -12.464   9.784  1.00 51.04           N  
ATOM    943  CA  GLN A  60      -0.741 -13.574   8.990  1.00 49.81           C  
ATOM    944  C   GLN A  60       0.361 -14.456   8.375  1.00 52.54           C  
ATOM    945  O   GLN A  60       0.153 -15.661   8.240  1.00 53.21           O  
ATOM    946  CB  GLN A  60      -1.622 -13.018   7.855  1.00 45.35           C  
ATOM    947  CG  GLN A  60      -2.543 -14.092   7.242  1.00 55.53           C  
ATOM    948  CD  GLN A  60      -3.687 -13.492   6.428  1.00 58.81           C  
ATOM    949  OE1 GLN A  60      -3.468 -12.647   5.563  1.00 56.59           O  
ATOM    950  NE2 GLN A  60      -4.915 -13.934   6.700  1.00 61.31           N  
ATOM    951  H   GLN A  60      -0.040 -11.577   9.323  1.00 51.04           H  
ATOM    952  HA  GLN A  60      -1.368 -14.199   9.627  1.00 49.81           H  
ATOM    953  HB3 GLN A  60      -1.014 -12.561   7.073  1.00 45.35           H  
ATOM    954  HB2 GLN A  60      -2.239 -12.219   8.260  1.00 45.35           H  
ATOM    955  HG3 GLN A  60      -2.965 -14.713   8.033  1.00 55.53           H  
ATOM    956  HG2 GLN A  60      -1.972 -14.761   6.598  1.00 55.53           H  
ATOM    957 HE22 GLN A  60      -5.698 -13.593   6.154  1.00 61.31           H  
ATOM    958 HE21 GLN A  60      -5.068 -14.625   7.422  1.00 61.31           H  
ATOM    959  N   THR A  61       1.531 -13.881   8.041  1.00 52.28           N  
ATOM    960  CA  THR A  61       2.710 -14.593   7.532  1.00 58.10           C  
ATOM    961  C   THR A  61       3.953 -14.055   8.272  1.00 53.84           C  
ATOM    962  O   THR A  61       4.670 -13.229   7.704  1.00 60.90           O  
ATOM    963  CB  THR A  61       2.770 -14.508   5.979  1.00 62.83           C  
ATOM    964  OG1 THR A  61       1.614 -15.099   5.417  1.00 68.61           O  
ATOM    965  CG2 THR A  61       3.961 -15.251   5.349  1.00 60.85           C  
ATOM    966  H   THR A  61       1.635 -12.889   8.199  1.00 52.28           H  
ATOM    967  HA  THR A  61       2.637 -15.654   7.779  1.00 58.10           H  
ATOM    968  HB  THR A  61       2.800 -13.469   5.657  1.00 62.83           H  
ATOM    969  HG1 THR A  61       0.854 -14.665   5.774  1.00 68.61           H  
ATOM    970 HG21 THR A  61       3.927 -15.187   4.261  1.00 60.85           H  
ATOM    971 HG22 THR A  61       4.919 -14.836   5.662  1.00 60.85           H  
ATOM    972 HG23 THR A  61       3.952 -16.308   5.617  1.00 60.85           H  
ATOM    973  N   PRO A  62       4.201 -14.468   9.542  1.00 49.28           N  
ATOM    974  CA  PRO A  62       5.341 -14.034  10.368  1.00 47.15           C  
ATOM    975  C   PRO A  62       6.734 -14.190   9.719  1.00 51.52           C  
ATOM    976  O   PRO A  62       7.067 -15.297   9.292  1.00 48.94           O  
ATOM    977  CB  PRO A  62       5.274 -14.921  11.624  1.00 49.78           C  
ATOM    978  CG  PRO A  62       3.816 -15.288  11.767  1.00 46.79           C  
ATOM    979  CD  PRO A  62       3.294 -15.309  10.335  1.00 46.04           C  
ATOM    980  HA  PRO A  62       5.158 -13.007  10.668  1.00 47.15           H  
ATOM    981  HB3 PRO A  62       5.678 -14.436  12.513  1.00 49.78           H  
ATOM    982  HB2 PRO A  62       5.825 -15.848  11.483  1.00 49.78           H  
ATOM    983  HG3 PRO A  62       3.302 -14.502  12.323  1.00 46.79           H  
ATOM    984  HG2 PRO A  62       3.658 -16.229  12.295  1.00 46.79           H  
ATOM    985  HD2 PRO A  62       3.308 -16.328   9.944  1.00 46.04           H  
ATOM    986  HD3 PRO A  62       2.268 -14.950  10.328  1.00 46.04           H  
ATOM    987  N   PRO A  63       7.589 -13.138   9.722  1.00 52.58           N  
ATOM    988  CA  PRO A  63       9.057 -13.267   9.607  1.00 42.81           C  
ATOM    989  C   PRO A  63       9.628 -14.169  10.723  1.00 41.79           C  
ATOM    990  O   PRO A  63       9.019 -14.256  11.787  1.00 45.18           O  
ATOM    991  CB  PRO A  63       9.596 -11.841   9.803  1.00 42.33           C  
ATOM    992  CG  PRO A  63       8.434 -10.908   9.518  1.00 46.63           C  
ATOM    993  CD  PRO A  63       7.179 -11.733   9.793  1.00 53.99           C  
ATOM    994  HA  PRO A  63       9.309 -13.650   8.617  1.00 42.81           H  
ATOM    995  HB3 PRO A  63      10.463 -11.632   9.175  1.00 42.33           H  
ATOM    996  HB2 PRO A  63       9.898 -11.684  10.839  1.00 42.33           H  
ATOM    997  HG3 PRO A  63       8.457 -10.621   8.467  1.00 46.63           H  
ATOM    998  HG2 PRO A  63       8.476  -9.991  10.106  1.00 46.63           H  
ATOM    999  HD2 PRO A  63       6.811 -11.508  10.794  1.00 53.99           H  
ATOM   1000  HD3 PRO A  63       6.387 -11.499   9.081  1.00 53.99           H  
ATOM   1001  N   ALA A  64      10.794 -14.809  10.521  1.00 42.63           N  
ATOM   1002  CA  ALA A  64      11.411 -15.730  11.491  1.00 42.37           C  
ATOM   1003  C   ALA A  64      11.759 -15.105  12.857  1.00 44.01           C  
ATOM   1004  O   ALA A  64      11.736 -15.817  13.862  1.00 44.54           O  
ATOM   1005  CB  ALA A  64      12.664 -16.370  10.882  1.00 44.39           C  
ATOM   1006  H   ALA A  64      11.254 -14.698   9.626  1.00 42.63           H  
ATOM   1007  HA  ALA A  64      10.690 -16.528  11.677  1.00 42.37           H  
ATOM   1008  HB1 ALA A  64      13.131 -17.074  11.573  1.00 44.39           H  
ATOM   1009  HB2 ALA A  64      12.413 -16.927   9.980  1.00 44.39           H  
ATOM   1010  HB3 ALA A  64      13.413 -15.623  10.623  1.00 44.39           H  
ATOM   1011  N   TRP A  65      12.026 -13.785  12.909  1.00 43.86           N  
ATOM   1012  CA  TRP A  65      12.247 -13.034  14.148  1.00 39.27           C  
ATOM   1013  C   TRP A  65      10.940 -12.859  14.948  1.00 40.16           C  
ATOM   1014  O   TRP A  65      10.955 -12.949  16.173  1.00 42.77           O  
ATOM   1015  CB  TRP A  65      12.878 -11.653  13.827  1.00 40.40           C  
ATOM   1016  CG  TRP A  65      12.052 -10.616  13.116  1.00 40.61           C  
ATOM   1017  CD1 TRP A  65      12.073 -10.354  11.789  1.00 39.24           C  
ATOM   1018  CD2 TRP A  65      11.112  -9.654  13.689  1.00 40.32           C  
ATOM   1019  NE1 TRP A  65      11.190  -9.336  11.498  1.00 42.02           N  
ATOM   1020  CE2 TRP A  65      10.557  -8.875  12.630  1.00 43.21           C  
ATOM   1021  CE3 TRP A  65      10.666  -9.361  14.999  1.00 37.75           C  
ATOM   1022  CZ2 TRP A  65       9.586  -7.885  12.853  1.00 39.50           C  
ATOM   1023  CZ3 TRP A  65       9.695  -8.366  15.237  1.00 41.67           C  
ATOM   1024  CH2 TRP A  65       9.150  -7.635  14.165  1.00 40.95           C  
ATOM   1025  H   TRP A  65      12.049 -13.270  12.040  1.00 43.86           H  
ATOM   1026  HA  TRP A  65      12.954 -13.596  14.760  1.00 39.27           H  
ATOM   1027  HB3 TRP A  65      13.788 -11.813  13.247  1.00 40.40           H  
ATOM   1028  HB2 TRP A  65      13.211 -11.186  14.752  1.00 40.40           H  
ATOM   1029  HD1 TRP A  65      12.689 -10.866  11.070  1.00 39.24           H  
ATOM   1030  HE1 TRP A  65      11.050  -8.989  10.560  1.00 42.02           H  
ATOM   1031  HE3 TRP A  65      11.071  -9.924  15.825  1.00 37.75           H  
ATOM   1032  HZ2 TRP A  65       9.181  -7.328  12.025  1.00 39.50           H  
ATOM   1033  HZ3 TRP A  65       9.364  -8.166  16.245  1.00 41.67           H  
ATOM   1034  HH2 TRP A  65       8.400  -6.882  14.342  1.00 40.95           H  
ATOM   1035  N   PHE A  66       9.807 -12.672  14.256  1.00 38.62           N  
ATOM   1036  CA  PHE A  66       8.486 -12.451  14.847  1.00 43.28           C  
ATOM   1037  C   PHE A  66       7.830 -13.802  15.188  1.00 41.21           C  
ATOM   1038  O   PHE A  66       7.140 -13.933  16.200  1.00 46.70           O  
ATOM   1039  CB  PHE A  66       7.618 -11.709  13.804  1.00 43.49           C  
ATOM   1040  CG  PHE A  66       6.289 -11.169  14.309  1.00 48.33           C  
ATOM   1041  CD1 PHE A  66       6.258 -10.010  15.108  1.00 51.17           C  
ATOM   1042  CD2 PHE A  66       5.075 -11.797  13.965  1.00 47.10           C  
ATOM   1043  CE1 PHE A  66       5.025  -9.478  15.537  1.00 50.99           C  
ATOM   1044  CE2 PHE A  66       3.849 -11.276  14.412  1.00 50.95           C  
ATOM   1045  CZ  PHE A  66       3.819 -10.107  15.189  1.00 47.61           C  
ATOM   1046  H   PHE A  66       9.874 -12.671  13.249  1.00 38.62           H  
ATOM   1047  HA  PHE A  66       8.580 -11.847  15.751  1.00 43.28           H  
ATOM   1048  HB3 PHE A  66       7.434 -12.350  12.941  1.00 43.49           H  
ATOM   1049  HB2 PHE A  66       8.176 -10.855  13.416  1.00 43.49           H  
ATOM   1050  HD1 PHE A  66       7.179  -9.514  15.372  1.00 51.17           H  
ATOM   1051  HD2 PHE A  66       5.061 -12.674  13.347  1.00 47.10           H  
ATOM   1052  HE1 PHE A  66       4.995  -8.571  16.113  1.00 50.99           H  
ATOM   1053  HE2 PHE A  66       2.933 -11.771  14.139  1.00 50.95           H  
ATOM   1054  HZ  PHE A  66       2.877  -9.687  15.513  1.00 47.61           H  
ATOM   1055  N   LYS A  67       8.097 -14.841  14.383  1.00 42.43           N  
ATOM   1056  CA  LYS A  67       7.563 -16.191  14.556  1.00 46.12           C  
ATOM   1057  C   LYS A  67       8.120 -16.852  15.827  1.00 44.14           C  
ATOM   1058  O   LYS A  67       7.385 -17.570  16.502  1.00 42.76           O  
ATOM   1059  CB  LYS A  67       7.919 -17.049  13.321  1.00 47.52           C  
ATOM   1060  CG  LYS A  67       7.116 -18.361  13.270  1.00 56.68           C  
ATOM   1061  CD  LYS A  67       7.302 -19.185  11.990  1.00 57.95           C  
ATOM   1062  CE  LYS A  67       6.528 -18.616  10.793  1.00 66.92           C  
ATOM   1063  NZ  LYS A  67       6.545 -19.541   9.649  1.00 73.44           N1+
ATOM   1064  H   LYS A  67       8.726 -14.691  13.604  1.00 42.43           H  
ATOM   1065  HA  LYS A  67       6.478 -16.119  14.640  1.00 46.12           H  
ATOM   1066  HB3 LYS A  67       8.989 -17.265  13.300  1.00 47.52           H  
ATOM   1067  HB2 LYS A  67       7.721 -16.477  12.417  1.00 47.52           H  
ATOM   1068  HG3 LYS A  67       6.057 -18.141  13.399  1.00 56.68           H  
ATOM   1069  HG2 LYS A  67       7.400 -18.981  14.118  1.00 56.68           H  
ATOM   1070  HD3 LYS A  67       6.942 -20.195  12.189  1.00 57.95           H  
ATOM   1071  HD2 LYS A  67       8.362 -19.282  11.753  1.00 57.95           H  
ATOM   1072  HE3 LYS A  67       6.962 -17.668  10.479  1.00 66.92           H  
ATOM   1073  HE2 LYS A  67       5.488 -18.425  11.061  1.00 66.92           H  
ATOM   1074  HZ1 LYS A  67       6.108 -20.415   9.916  1.00 73.44           H  
ATOM   1075  HZ2 LYS A  67       6.033 -19.122   8.882  1.00 73.44           H  
ATOM   1076  HZ3 LYS A  67       7.498 -19.712   9.363  1.00 73.44           H  
ATOM   1077  N   SER A  68       9.388 -16.568  16.177  1.00 40.70           N  
ATOM   1078  CA  SER A  68      10.043 -17.026  17.403  1.00 42.43           C  
ATOM   1079  C   SER A  68       9.417 -16.420  18.677  1.00 43.60           C  
ATOM   1080  O   SER A  68       9.402 -17.087  19.710  1.00 41.43           O  
ATOM   1081  CB  SER A  68      11.552 -16.712  17.306  1.00 38.07           C  
ATOM   1082  OG  SER A  68      11.858 -15.357  17.564  1.00 45.16           O  
ATOM   1083  H   SER A  68       9.927 -15.974  15.562  1.00 40.70           H  
ATOM   1084  HA  SER A  68       9.926 -18.110  17.447  1.00 42.43           H  
ATOM   1085  HB3 SER A  68      11.944 -16.990  16.328  1.00 38.07           H  
ATOM   1086  HB2 SER A  68      12.096 -17.315  18.034  1.00 38.07           H  
ATOM   1087  HG  SER A  68      11.449 -14.810  16.907  1.00 45.16           H  
ATOM   1088  N   PHE A  69       8.859 -15.201  18.596  1.00 42.48           N  
ATOM   1089  CA  PHE A  69       8.164 -14.538  19.696  1.00 42.10           C  
ATOM   1090  C   PHE A  69       6.759 -15.129  19.851  1.00 38.71           C  
ATOM   1091  O   PHE A  69       6.299 -15.329  20.973  1.00 42.46           O  
ATOM   1092  CB  PHE A  69       7.991 -13.034  19.400  1.00 40.22           C  
ATOM   1093  CG  PHE A  69       9.237 -12.170  19.341  1.00 39.64           C  
ATOM   1094  CD1 PHE A  69      10.361 -12.433  20.155  1.00 38.48           C  
ATOM   1095  CD2 PHE A  69       9.226 -11.023  18.519  1.00 39.36           C  
ATOM   1096  CE1 PHE A  69      11.461 -11.556  20.144  1.00 35.58           C  
ATOM   1097  CE2 PHE A  69      10.326 -10.149  18.513  1.00 37.91           C  
ATOM   1098  CZ  PHE A  69      11.444 -10.418  19.320  1.00 38.01           C  
ATOM   1099  H   PHE A  69       8.942 -14.689  17.729  1.00 42.48           H  
ATOM   1100  HA  PHE A  69       8.704 -14.686  20.632  1.00 42.10           H  
ATOM   1101  HB3 PHE A  69       7.371 -12.599  20.184  1.00 40.22           H  
ATOM   1102  HB2 PHE A  69       7.433 -12.892  18.476  1.00 40.22           H  
ATOM   1103  HD1 PHE A  69      10.393 -13.290  20.811  1.00 38.48           H  
ATOM   1104  HD2 PHE A  69       8.363 -10.790  17.913  1.00 39.36           H  
ATOM   1105  HE1 PHE A  69      12.315 -11.755  20.774  1.00 35.58           H  
ATOM   1106  HE2 PHE A  69      10.312  -9.265  17.901  1.00 37.91           H  
ATOM   1107  HZ  PHE A  69      12.287  -9.748  19.304  1.00 38.01           H  
ATOM   1108  N   LEU A  70       6.088 -15.456  18.738  1.00 40.27           N  
ATOM   1109  CA  LEU A  70       4.782 -16.111  18.737  1.00 40.25           C  
ATOM   1110  C   LEU A  70       4.879 -17.520  19.351  1.00 42.22           C  
ATOM   1111  O   LEU A  70       4.056 -17.884  20.188  1.00 45.88           O  
ATOM   1112  CB  LEU A  70       4.230 -16.168  17.298  1.00 39.93           C  
ATOM   1113  CG  LEU A  70       3.717 -14.834  16.720  1.00 46.34           C  
ATOM   1114  CD1 LEU A  70       3.416 -14.981  15.222  1.00 46.11           C  
ATOM   1115  CD2 LEU A  70       2.456 -14.344  17.440  1.00 44.36           C  
ATOM   1116  H   LEU A  70       6.509 -15.227  17.844  1.00 40.27           H  
ATOM   1117  HA  LEU A  70       4.104 -15.539  19.372  1.00 40.25           H  
ATOM   1118  HB3 LEU A  70       3.413 -16.885  17.254  1.00 39.93           H  
ATOM   1119  HB2 LEU A  70       5.006 -16.559  16.642  1.00 39.93           H  
ATOM   1120  HG  LEU A  70       4.494 -14.076  16.827  1.00 46.34           H  
ATOM   1121 HD11 LEU A  70       3.038 -14.049  14.804  1.00 46.11           H  
ATOM   1122 HD12 LEU A  70       4.313 -15.247  14.664  1.00 46.11           H  
ATOM   1123 HD13 LEU A  70       2.661 -15.746  15.038  1.00 46.11           H  
ATOM   1124 HD21 LEU A  70       2.079 -13.427  16.984  1.00 44.36           H  
ATOM   1125 HD22 LEU A  70       1.661 -15.085  17.388  1.00 44.36           H  
ATOM   1126 HD23 LEU A  70       2.632 -14.130  18.492  1.00 44.36           H  
ATOM   1127  N   PHE A  71       5.934 -18.284  19.040  1.00 41.11           N  
ATOM   1128  CA  PHE A  71       6.216 -19.552  19.719  1.00 44.20           C  
ATOM   1129  C   PHE A  71       6.506 -19.381  21.224  1.00 41.58           C  
ATOM   1130  O   PHE A  71       6.027 -20.187  22.019  1.00 43.54           O  
ATOM   1131  CB  PHE A  71       7.365 -20.304  19.022  1.00 47.44           C  
ATOM   1132  CG  PHE A  71       6.913 -21.147  17.842  1.00 52.49           C  
ATOM   1133  CD1 PHE A  71       6.075 -22.262  18.061  1.00 60.56           C  
ATOM   1134  CD2 PHE A  71       7.334 -20.840  16.532  1.00 55.69           C  
ATOM   1135  CE1 PHE A  71       5.658 -23.059  16.978  1.00 65.62           C  
ATOM   1136  CE2 PHE A  71       6.913 -21.635  15.448  1.00 53.25           C  
ATOM   1137  CZ  PHE A  71       6.074 -22.744  15.671  1.00 65.14           C  
ATOM   1138  H   PHE A  71       6.559 -17.972  18.302  1.00 41.11           H  
ATOM   1139  HA  PHE A  71       5.314 -20.164  19.659  1.00 44.20           H  
ATOM   1140  HB3 PHE A  71       7.841 -20.992  19.723  1.00 47.44           H  
ATOM   1141  HB2 PHE A  71       8.150 -19.610  18.719  1.00 47.44           H  
ATOM   1142  HD1 PHE A  71       5.753 -22.516  19.061  1.00 60.56           H  
ATOM   1143  HD2 PHE A  71       7.989 -20.001  16.351  1.00 55.69           H  
ATOM   1144  HE1 PHE A  71       5.015 -23.911  17.150  1.00 65.62           H  
ATOM   1145  HE2 PHE A  71       7.238 -21.400  14.446  1.00 53.25           H  
ATOM   1146  HZ  PHE A  71       5.750 -23.354  14.839  1.00 65.14           H  
ATOM   1147  N   CYS A  72       7.190 -18.305  21.644  1.00 35.87           N  
ATOM   1148  CA  CYS A  72       7.366 -17.977  23.067  1.00 38.43           C  
ATOM   1149  C   CYS A  72       6.032 -17.631  23.747  1.00 37.36           C  
ATOM   1150  O   CYS A  72       5.807 -18.003  24.900  1.00 42.82           O  
ATOM   1151  CB  CYS A  72       8.330 -16.790  23.247  1.00 36.84           C  
ATOM   1152  SG  CYS A  72      10.013 -17.288  22.816  1.00 40.09           S  
ATOM   1153  H   CYS A  72       7.579 -17.672  20.957  1.00 35.87           H  
ATOM   1154  HA  CYS A  72       7.776 -18.851  23.578  1.00 38.43           H  
ATOM   1155  HB3 CYS A  72       8.337 -16.467  24.289  1.00 36.84           H  
ATOM   1156  HB2 CYS A  72       8.040 -15.921  22.661  1.00 36.84           H  
ATOM   1157  HG  CYS A  72       9.806 -17.373  21.490  1.00 40.09           H  
ATOM   1158  N   GLU A  73       5.120 -16.977  23.015  1.00 38.87           N  
ATOM   1159  CA  GLU A  73       3.779 -16.652  23.475  1.00 44.20           C  
ATOM   1160  C   GLU A  73       2.945 -17.924  23.721  1.00 39.31           C  
ATOM   1161  O   GLU A  73       2.260 -18.020  24.737  1.00 34.67           O  
ATOM   1162  CB  GLU A  73       3.083 -15.708  22.470  1.00 41.09           C  
ATOM   1163  CG  GLU A  73       1.988 -14.889  23.168  1.00 39.02           C  
ATOM   1164  CD  GLU A  73       1.186 -13.938  22.292  1.00 44.45           C  
ATOM   1165  OE1 GLU A  73       0.344 -13.187  22.759  1.00 47.26           O  
ATOM   1166  OE2 GLU A  73       1.405 -14.034  20.956  1.00 46.21           O  
ATOM   1167  H   GLU A  73       5.395 -16.648  22.094  1.00 38.87           H  
ATOM   1168  HA  GLU A  73       3.903 -16.125  24.418  1.00 44.20           H  
ATOM   1169  HB3 GLU A  73       2.661 -16.268  21.635  1.00 41.09           H  
ATOM   1170  HB2 GLU A  73       3.807 -15.014  22.040  1.00 41.09           H  
ATOM   1171  HG3 GLU A  73       2.440 -14.278  23.946  1.00 39.02           H  
ATOM   1172  HG2 GLU A  73       1.284 -15.543  23.681  1.00 39.02           H  
ATOM   1173  HE2 GLU A  73       0.833 -13.401  20.538  1.00 46.21           H  
ATOM   1174  N   LEU A  74       3.056 -18.921  22.832  1.00 43.40           N  
ATOM   1175  CA  LEU A  74       2.355 -20.199  22.910  1.00 45.21           C  
ATOM   1176  C   LEU A  74       2.932 -21.102  24.018  1.00 43.67           C  
ATOM   1177  O   LEU A  74       2.160 -21.757  24.716  1.00 42.53           O  
ATOM   1178  CB  LEU A  74       2.497 -20.873  21.523  1.00 44.62           C  
ATOM   1179  CG  LEU A  74       1.933 -22.303  21.359  1.00 47.20           C  
ATOM   1180  CD1 LEU A  74       0.458 -22.426  21.772  1.00 42.16           C  
ATOM   1181  CD2 LEU A  74       2.128 -22.783  19.912  1.00 45.37           C  
ATOM   1182  H   LEU A  74       3.699 -18.798  22.062  1.00 43.40           H  
ATOM   1183  HA  LEU A  74       1.299 -20.014  23.118  1.00 45.21           H  
ATOM   1184  HB3 LEU A  74       3.553 -20.895  21.247  1.00 44.62           H  
ATOM   1185  HB2 LEU A  74       2.021 -20.228  20.784  1.00 44.62           H  
ATOM   1186  HG  LEU A  74       2.510 -22.978  21.993  1.00 47.20           H  
ATOM   1187 HD11 LEU A  74       0.095 -23.434  21.586  1.00 42.16           H  
ATOM   1188 HD12 LEU A  74       0.315 -22.222  22.831  1.00 42.16           H  
ATOM   1189 HD13 LEU A  74      -0.183 -21.746  21.217  1.00 42.16           H  
ATOM   1190 HD21 LEU A  74       1.798 -23.815  19.791  1.00 45.37           H  
ATOM   1191 HD22 LEU A  74       1.562 -22.168  19.211  1.00 45.37           H  
ATOM   1192 HD23 LEU A  74       3.177 -22.740  19.620  1.00 45.37           H  
ATOM   1193  N   VAL A  75       4.266 -21.149  24.177  1.00 42.02           N  
ATOM   1194  CA  VAL A  75       4.949 -22.103  25.055  1.00 43.25           C  
ATOM   1195  C   VAL A  75       5.162 -21.536  26.474  1.00 38.87           C  
ATOM   1196  O   VAL A  75       5.049 -22.308  27.426  1.00 42.80           O  
ATOM   1197  CB  VAL A  75       6.300 -22.520  24.403  1.00 46.66           C  
ATOM   1198  CG1 VAL A  75       7.177 -23.426  25.294  1.00 45.62           C  
ATOM   1199  CG2 VAL A  75       6.070 -23.251  23.063  1.00 41.46           C  
ATOM   1200  H   VAL A  75       4.844 -20.589  23.564  1.00 42.02           H  
ATOM   1201  HA  VAL A  75       4.345 -23.003  25.152  1.00 43.25           H  
ATOM   1202  HB  VAL A  75       6.876 -21.616  24.202  1.00 46.66           H  
ATOM   1203 HG11 VAL A  75       8.080 -23.736  24.768  1.00 45.62           H  
ATOM   1204 HG12 VAL A  75       7.503 -22.922  26.202  1.00 45.62           H  
ATOM   1205 HG13 VAL A  75       6.639 -24.327  25.590  1.00 45.62           H  
ATOM   1206 HG21 VAL A  75       7.014 -23.432  22.549  1.00 41.46           H  
ATOM   1207 HG22 VAL A  75       5.592 -24.218  23.221  1.00 41.46           H  
ATOM   1208 HG23 VAL A  75       5.434 -22.691  22.379  1.00 41.46           H  
ATOM   1209  N   PHE A  76       5.471 -20.235  26.635  1.00 37.72           N  
ATOM   1210  CA  PHE A  76       5.865 -19.661  27.929  1.00 37.87           C  
ATOM   1211  C   PHE A  76       4.819 -18.693  28.503  1.00 38.35           C  
ATOM   1212  O   PHE A  76       4.562 -18.750  29.705  1.00 45.76           O  
ATOM   1213  CB  PHE A  76       7.202 -18.905  27.798  1.00 38.03           C  
ATOM   1214  CG  PHE A  76       8.382 -19.680  27.237  1.00 41.89           C  
ATOM   1215  CD1 PHE A  76       8.760 -20.917  27.798  1.00 44.48           C  
ATOM   1216  CD2 PHE A  76       9.132 -19.141  26.170  1.00 43.18           C  
ATOM   1217  CE1 PHE A  76       9.869 -21.618  27.284  1.00 47.85           C  
ATOM   1218  CE2 PHE A  76      10.241 -19.840  25.659  1.00 47.09           C  
ATOM   1219  CZ  PHE A  76      10.608 -21.081  26.213  1.00 40.83           C  
ATOM   1220  H   PHE A  76       5.539 -19.642  25.819  1.00 37.72           H  
ATOM   1221  HA  PHE A  76       6.007 -20.446  28.673  1.00 37.87           H  
ATOM   1222  HB3 PHE A  76       7.505 -18.591  28.795  1.00 38.03           H  
ATOM   1223  HB2 PHE A  76       7.071 -17.988  27.223  1.00 38.03           H  
ATOM   1224  HD1 PHE A  76       8.203 -21.336  28.623  1.00 44.48           H  
ATOM   1225  HD2 PHE A  76       8.864 -18.184  25.748  1.00 43.18           H  
ATOM   1226  HE1 PHE A  76      10.153 -22.567  27.713  1.00 47.85           H  
ATOM   1227  HE2 PHE A  76      10.817 -19.425  24.845  1.00 47.09           H  
ATOM   1228  HZ  PHE A  76      11.460 -21.617  25.822  1.00 40.83           H  
ATOM   1229  N   GLN A  77       4.220 -17.814  27.685  1.00 38.52           N  
ATOM   1230  CA  GLN A  77       3.308 -16.789  28.200  1.00 39.33           C  
ATOM   1231  C   GLN A  77       1.909 -17.378  28.443  1.00 39.82           C  
ATOM   1232  O   GLN A  77       1.351 -17.199  29.523  1.00 42.09           O  
ATOM   1233  CB  GLN A  77       3.190 -15.619  27.208  1.00 40.34           C  
ATOM   1234  CG  GLN A  77       4.520 -14.882  26.940  1.00 41.84           C  
ATOM   1235  CD  GLN A  77       4.332 -13.611  26.108  1.00 39.73           C  
ATOM   1236  OE1 GLN A  77       3.231 -13.084  25.996  1.00 39.85           O  
ATOM   1237  NE2 GLN A  77       5.395 -13.109  25.497  1.00 35.86           N  
ATOM   1238  H   GLN A  77       4.459 -17.817  26.702  1.00 38.52           H  
ATOM   1239  HA  GLN A  77       3.682 -16.398  29.149  1.00 39.33           H  
ATOM   1240  HB3 GLN A  77       2.493 -14.902  27.640  1.00 40.34           H  
ATOM   1241  HB2 GLN A  77       2.728 -15.936  26.276  1.00 40.34           H  
ATOM   1242  HG3 GLN A  77       5.227 -15.542  26.436  1.00 41.84           H  
ATOM   1243  HG2 GLN A  77       4.977 -14.595  27.887  1.00 41.84           H  
ATOM   1244 HE22 GLN A  77       5.291 -12.231  25.016  1.00 35.86           H  
ATOM   1245 HE21 GLN A  77       6.322 -13.518  25.606  1.00 35.86           H  
ATOM   1246  N   LEU A  78       1.364 -18.129  27.477  1.00 36.65           N  
ATOM   1247  CA  LEU A  78       0.053 -18.786  27.539  1.00 41.37           C  
ATOM   1248  C   LEU A  78      -0.211 -19.607  28.824  1.00 42.92           C  
ATOM   1249  O   LEU A  78      -1.234 -19.350  29.457  1.00 40.42           O  
ATOM   1250  CB  LEU A  78      -0.226 -19.553  26.228  1.00 36.24           C  
ATOM   1251  CG  LEU A  78      -1.610 -20.231  26.111  1.00 43.45           C  
ATOM   1252  CD1 LEU A  78      -2.767 -19.215  26.101  1.00 35.87           C  
ATOM   1253  CD2 LEU A  78      -1.658 -21.113  24.859  1.00 37.19           C  
ATOM   1254  H   LEU A  78       1.900 -18.281  26.632  1.00 36.65           H  
ATOM   1255  HA  LEU A  78      -0.658 -17.966  27.562  1.00 41.37           H  
ATOM   1256  HB3 LEU A  78       0.551 -20.298  26.083  1.00 36.24           H  
ATOM   1257  HB2 LEU A  78      -0.126 -18.864  25.390  1.00 36.24           H  
ATOM   1258  HG  LEU A  78      -1.755 -20.898  26.961  1.00 43.45           H  
ATOM   1259 HD11 LEU A  78      -3.725 -19.714  25.955  1.00 35.87           H  
ATOM   1260 HD12 LEU A  78      -2.830 -18.675  27.044  1.00 35.87           H  
ATOM   1261 HD13 LEU A  78      -2.652 -18.483  25.301  1.00 35.87           H  
ATOM   1262 HD21 LEU A  78      -2.609 -21.638  24.802  1.00 37.19           H  
ATOM   1263 HD22 LEU A  78      -1.537 -20.526  23.948  1.00 37.19           H  
ATOM   1264 HD23 LEU A  78      -0.871 -21.868  24.881  1.00 37.19           H  
ATOM   1265  N   PRO A  79       0.677 -20.531  29.267  1.00 41.52           N  
ATOM   1266  CA  PRO A  79       0.523 -21.223  30.558  1.00 40.79           C  
ATOM   1267  C   PRO A  79       0.817 -20.372  31.813  1.00 42.18           C  
ATOM   1268  O   PRO A  79       0.492 -20.826  32.910  1.00 43.37           O  
ATOM   1269  CB  PRO A  79       1.452 -22.442  30.471  1.00 46.02           C  
ATOM   1270  CG  PRO A  79       2.524 -22.041  29.475  1.00 40.42           C  
ATOM   1271  CD  PRO A  79       1.826 -21.065  28.530  1.00 41.38           C  
ATOM   1272  HA  PRO A  79      -0.506 -21.573  30.656  1.00 40.79           H  
ATOM   1273  HB3 PRO A  79       0.896 -23.293  30.076  1.00 46.02           H  
ATOM   1274  HB2 PRO A  79       1.873 -22.751  31.430  1.00 46.02           H  
ATOM   1275  HG3 PRO A  79       2.950 -22.899  28.955  1.00 40.42           H  
ATOM   1276  HG2 PRO A  79       3.336 -21.529  29.990  1.00 40.42           H  
ATOM   1277  HD2 PRO A  79       2.521 -20.304  28.187  1.00 41.38           H  
ATOM   1278  HD3 PRO A  79       1.465 -21.609  27.657  1.00 41.38           H  
ATOM   1279  N   PHE A  80       1.354 -19.144  31.683  1.00 39.84           N  
ATOM   1280  CA  PHE A  80       1.473 -18.192  32.795  1.00 41.20           C  
ATOM   1281  C   PHE A  80       0.183 -17.359  32.964  1.00 37.85           C  
ATOM   1282  O   PHE A  80      -0.108 -16.948  34.085  1.00 37.20           O  
ATOM   1283  CB  PHE A  80       2.662 -17.231  32.540  1.00 38.32           C  
ATOM   1284  CG  PHE A  80       2.912 -16.213  33.646  1.00 37.35           C  
ATOM   1285  CD1 PHE A  80       3.163 -16.650  34.963  1.00 37.89           C  
ATOM   1286  CD2 PHE A  80       2.844 -14.829  33.374  1.00 37.54           C  
ATOM   1287  CE1 PHE A  80       3.335 -15.716  36.000  1.00 40.28           C  
ATOM   1288  CE2 PHE A  80       3.023 -13.894  34.413  1.00 34.68           C  
ATOM   1289  CZ  PHE A  80       3.269 -14.337  35.727  1.00 36.39           C  
ATOM   1290  H   PHE A  80       1.605 -18.815  30.761  1.00 39.84           H  
ATOM   1291  HA  PHE A  80       1.657 -18.735  33.723  1.00 41.20           H  
ATOM   1292  HB3 PHE A  80       2.529 -16.694  31.603  1.00 38.32           H  
ATOM   1293  HB2 PHE A  80       3.577 -17.810  32.415  1.00 38.32           H  
ATOM   1294  HD1 PHE A  80       3.197 -17.704  35.189  1.00 37.89           H  
ATOM   1295  HD2 PHE A  80       2.641 -14.479  32.372  1.00 37.54           H  
ATOM   1296  HE1 PHE A  80       3.507 -16.061  37.008  1.00 40.28           H  
ATOM   1297  HE2 PHE A  80       2.962 -12.837  34.202  1.00 34.68           H  
ATOM   1298  HZ  PHE A  80       3.396 -13.623  36.526  1.00 36.39           H  
ATOM   1299  N   PHE A  81      -0.585 -17.117  31.893  1.00 35.24           N  
ATOM   1300  CA  PHE A  81      -1.817 -16.324  31.905  1.00 38.51           C  
ATOM   1301  C   PHE A  81      -2.891 -16.746  32.939  1.00 38.62           C  
ATOM   1302  O   PHE A  81      -3.328 -15.875  33.692  1.00 39.11           O  
ATOM   1303  CB  PHE A  81      -2.425 -16.234  30.494  1.00 38.24           C  
ATOM   1304  CG  PHE A  81      -1.618 -15.563  29.393  1.00 42.01           C  
ATOM   1305  CD1 PHE A  81      -0.579 -14.648  29.667  1.00 40.21           C  
ATOM   1306  CD2 PHE A  81      -1.937 -15.849  28.050  1.00 39.25           C  
ATOM   1307  CE1 PHE A  81       0.109 -14.026  28.611  1.00 36.88           C  
ATOM   1308  CE2 PHE A  81      -1.210 -15.272  26.997  1.00 39.97           C  
ATOM   1309  CZ  PHE A  81      -0.186 -14.352  27.276  1.00 40.78           C  
ATOM   1310  H   PHE A  81      -0.236 -17.418  30.989  1.00 35.24           H  
ATOM   1311  HA  PHE A  81      -1.527 -15.317  32.209  1.00 38.51           H  
ATOM   1312  HB3 PHE A  81      -3.359 -15.682  30.565  1.00 38.24           H  
ATOM   1313  HB2 PHE A  81      -2.691 -17.231  30.148  1.00 38.24           H  
ATOM   1314  HD1 PHE A  81      -0.280 -14.414  30.675  1.00 40.21           H  
ATOM   1315  HD2 PHE A  81      -2.724 -16.542  27.812  1.00 39.25           H  
ATOM   1316  HE1 PHE A  81       0.875 -13.303  28.828  1.00 36.88           H  
ATOM   1317  HE2 PHE A  81      -1.448 -15.525  25.976  1.00 39.97           H  
ATOM   1318  HZ  PHE A  81       0.360 -13.881  26.470  1.00 40.78           H  
ATOM   1319  N   PRO A  82      -3.319 -18.028  33.061  1.00 35.97           N  
ATOM   1320  CA  PRO A  82      -4.349 -18.403  34.046  1.00 36.32           C  
ATOM   1321  C   PRO A  82      -3.845 -18.396  35.504  1.00 40.85           C  
ATOM   1322  O   PRO A  82      -4.655 -18.225  36.415  1.00 41.15           O  
ATOM   1323  CB  PRO A  82      -4.802 -19.806  33.619  1.00 40.01           C  
ATOM   1324  CG  PRO A  82      -3.588 -20.404  32.930  1.00 35.33           C  
ATOM   1325  CD  PRO A  82      -2.892 -19.202  32.294  1.00 41.75           C  
ATOM   1326  HA  PRO A  82      -5.201 -17.725  33.976  1.00 36.32           H  
ATOM   1327  HB3 PRO A  82      -5.614 -19.716  32.898  1.00 40.01           H  
ATOM   1328  HB2 PRO A  82      -5.165 -20.424  34.442  1.00 40.01           H  
ATOM   1329  HG3 PRO A  82      -3.845 -21.177  32.205  1.00 35.33           H  
ATOM   1330  HG2 PRO A  82      -2.930 -20.855  33.674  1.00 35.33           H  
ATOM   1331  HD2 PRO A  82      -1.816 -19.350  32.300  1.00 41.75           H  
ATOM   1332  HD3 PRO A  82      -3.224 -19.097  31.262  1.00 41.75           H  
ATOM   1333  N   ILE A  83      -2.524 -18.530  35.720  1.00 41.53           N  
ATOM   1334  CA  ILE A  83      -1.870 -18.484  37.032  1.00 40.79           C  
ATOM   1335  C   ILE A  83      -1.754 -17.020  37.501  1.00 37.23           C  
ATOM   1336  O   ILE A  83      -2.007 -16.733  38.670  1.00 37.30           O  
ATOM   1337  CB  ILE A  83      -0.451 -19.127  36.936  1.00 39.38           C  
ATOM   1338  CG1 ILE A  83      -0.500 -20.569  36.371  1.00 39.05           C  
ATOM   1339  CG2 ILE A  83       0.278 -19.103  38.298  1.00 38.11           C  
ATOM   1340  CD1 ILE A  83       0.880 -21.194  36.123  1.00 49.19           C  
ATOM   1341  H   ILE A  83      -1.924 -18.653  34.918  1.00 41.53           H  
ATOM   1342  HA  ILE A  83      -2.470 -19.043  37.752  1.00 40.79           H  
ATOM   1343  HB  ILE A  83       0.146 -18.534  36.242  1.00 39.38           H  
ATOM   1344 HG13 ILE A  83      -1.021 -20.574  35.414  1.00 39.05           H  
ATOM   1345 HG12 ILE A  83      -1.082 -21.213  37.032  1.00 39.05           H  
ATOM   1346 HG21 ILE A  83       1.269 -19.546  38.237  1.00 38.11           H  
ATOM   1347 HG22 ILE A  83       0.428 -18.088  38.664  1.00 38.11           H  
ATOM   1348 HG23 ILE A  83      -0.282 -19.652  39.055  1.00 38.11           H  
ATOM   1349 HD11 ILE A  83       0.789 -22.107  35.537  1.00 49.19           H  
ATOM   1350 HD12 ILE A  83       1.523 -20.511  35.568  1.00 49.19           H  
ATOM   1351 HD13 ILE A  83       1.383 -21.456  37.053  1.00 49.19           H  
ATOM   1352  N   ALA A  84      -1.401 -16.103  36.584  1.00 39.35           N  
ATOM   1353  CA  ALA A  84      -1.269 -14.669  36.823  1.00 37.81           C  
ATOM   1354  C   ALA A  84      -2.637 -13.981  36.929  1.00 43.62           C  
ATOM   1355  O   ALA A  84      -2.780 -13.054  37.725  1.00 45.01           O  
ATOM   1356  CB  ALA A  84      -0.496 -14.059  35.648  1.00 34.25           C  
ATOM   1357  H   ALA A  84      -1.188 -16.428  35.649  1.00 39.35           H  
ATOM   1358  HA  ALA A  84      -0.719 -14.502  37.749  1.00 37.81           H  
ATOM   1359  HB1 ALA A  84      -0.278 -13.007  35.827  1.00 34.25           H  
ATOM   1360  HB2 ALA A  84       0.457 -14.568  35.512  1.00 34.25           H  
ATOM   1361  HB3 ALA A  84      -1.045 -14.140  34.709  1.00 34.25           H  
ATOM   1362  N   ALA A  85      -3.652 -14.474  36.192  1.00 43.24           N  
ATOM   1363  CA  ALA A  85      -5.049 -14.066  36.318  1.00 43.56           C  
ATOM   1364  C   ALA A  85      -5.588 -14.418  37.711  1.00 46.97           C  
ATOM   1365  O   ALA A  85      -6.080 -13.523  38.393  1.00 43.84           O  
ATOM   1366  CB  ALA A  85      -5.907 -14.726  35.227  1.00 38.10           C  
ATOM   1367  H   ALA A  85      -3.448 -15.222  35.542  1.00 43.24           H  
ATOM   1368  HA  ALA A  85      -5.097 -12.986  36.184  1.00 43.56           H  
ATOM   1369  HB1 ALA A  85      -6.955 -14.440  35.324  1.00 38.10           H  
ATOM   1370  HB2 ALA A  85      -5.585 -14.417  34.232  1.00 38.10           H  
ATOM   1371  HB3 ALA A  85      -5.857 -15.814  35.272  1.00 38.10           H  
ATOM   1372  N   TYR A  86      -5.419 -15.680  38.155  1.00 43.37           N  
ATOM   1373  CA  TYR A  86      -5.764 -16.173  39.493  1.00 42.33           C  
ATOM   1374  C   TYR A  86      -5.112 -15.360  40.624  1.00 47.45           C  
ATOM   1375  O   TYR A  86      -5.804 -14.976  41.565  1.00 48.60           O  
ATOM   1376  CB  TYR A  86      -5.415 -17.679  39.623  1.00 45.06           C  
ATOM   1377  CG  TYR A  86      -5.600 -18.255  41.023  1.00 45.16           C  
ATOM   1378  CD1 TYR A  86      -6.878 -18.653  41.469  1.00 41.07           C  
ATOM   1379  CD2 TYR A  86      -4.503 -18.321  41.910  1.00 45.11           C  
ATOM   1380  CE1 TYR A  86      -7.067 -19.062  42.804  1.00 41.66           C  
ATOM   1381  CE2 TYR A  86      -4.692 -18.729  43.245  1.00 50.89           C  
ATOM   1382  CZ  TYR A  86      -5.977 -19.087  43.696  1.00 50.71           C  
ATOM   1383  OH  TYR A  86      -6.161 -19.452  44.999  1.00 46.59           O  
ATOM   1384  H   TYR A  86      -4.992 -16.346  37.525  1.00 43.37           H  
ATOM   1385  HA  TYR A  86      -6.842 -16.063  39.602  1.00 42.33           H  
ATOM   1386  HB3 TYR A  86      -4.383 -17.849  39.317  1.00 45.06           H  
ATOM   1387  HB2 TYR A  86      -6.024 -18.258  38.929  1.00 45.06           H  
ATOM   1388  HD1 TYR A  86      -7.721 -18.625  40.796  1.00 41.07           H  
ATOM   1389  HD2 TYR A  86      -3.520 -18.017  41.581  1.00 45.11           H  
ATOM   1390  HE1 TYR A  86      -8.054 -19.342  43.141  1.00 41.66           H  
ATOM   1391  HE2 TYR A  86      -3.852 -18.750  43.924  1.00 50.89           H  
ATOM   1392  HH  TYR A  86      -7.069 -19.628  45.213  1.00 46.59           H  
ATOM   1393  N   ALA A  87      -3.794 -15.116  40.529  1.00 41.89           N  
ATOM   1394  CA  ALA A  87      -2.978 -14.478  41.560  1.00 44.76           C  
ATOM   1395  C   ALA A  87      -3.412 -13.041  41.877  1.00 48.19           C  
ATOM   1396  O   ALA A  87      -3.441 -12.669  43.049  1.00 52.03           O  
ATOM   1397  CB  ALA A  87      -1.509 -14.495  41.113  1.00 44.15           C  
ATOM   1398  H   ALA A  87      -3.305 -15.473  39.719  1.00 41.89           H  
ATOM   1399  HA  ALA A  87      -3.071 -15.071  42.471  1.00 44.76           H  
ATOM   1400  HB1 ALA A  87      -0.862 -14.013  41.846  1.00 44.15           H  
ATOM   1401  HB2 ALA A  87      -1.154 -15.518  40.992  1.00 44.15           H  
ATOM   1402  HB3 ALA A  87      -1.374 -13.981  40.161  1.00 44.15           H  
ATOM   1403  N   PHE A  88      -3.778 -12.255  40.851  1.00 43.36           N  
ATOM   1404  CA  PHE A  88      -4.207 -10.867  41.006  1.00 46.05           C  
ATOM   1405  C   PHE A  88      -5.735 -10.744  41.173  1.00 47.22           C  
ATOM   1406  O   PHE A  88      -6.170  -9.831  41.870  1.00 47.44           O  
ATOM   1407  CB  PHE A  88      -3.731 -10.052  39.782  1.00 42.17           C  
ATOM   1408  CG  PHE A  88      -2.220  -9.930  39.640  1.00 44.25           C  
ATOM   1409  CD1 PHE A  88      -1.437  -9.490  40.730  1.00 45.30           C  
ATOM   1410  CD2 PHE A  88      -1.586 -10.250  38.420  1.00 41.95           C  
ATOM   1411  CE1 PHE A  88      -0.038  -9.409  40.614  1.00 39.94           C  
ATOM   1412  CE2 PHE A  88      -0.183 -10.176  38.308  1.00 40.91           C  
ATOM   1413  CZ  PHE A  88       0.591  -9.759  39.406  1.00 38.96           C  
ATOM   1414  H   PHE A  88      -3.730 -12.630  39.913  1.00 43.36           H  
ATOM   1415  HA  PHE A  88      -3.764 -10.438  41.906  1.00 46.05           H  
ATOM   1416  HB3 PHE A  88      -4.088  -9.031  39.880  1.00 42.17           H  
ATOM   1417  HB2 PHE A  88      -4.165 -10.450  38.863  1.00 42.17           H  
ATOM   1418  HD1 PHE A  88      -1.900  -9.224  41.668  1.00 45.30           H  
ATOM   1419  HD2 PHE A  88      -2.171 -10.565  37.569  1.00 41.95           H  
ATOM   1420  HE1 PHE A  88       0.551  -9.093  41.461  1.00 39.94           H  
ATOM   1421  HE2 PHE A  88       0.304 -10.445  37.383  1.00 40.91           H  
ATOM   1422  HZ  PHE A  88       1.667  -9.710  39.325  1.00 38.96           H  
ATOM   1423  N   PHE A  89      -6.563 -11.668  40.646  1.00 46.23           N  
ATOM   1424  CA  PHE A  89      -8.010 -11.677  40.913  1.00 45.94           C  
ATOM   1425  C   PHE A  89      -8.332 -12.087  42.360  1.00 47.59           C  
ATOM   1426  O   PHE A  89      -9.280 -11.552  42.929  1.00 55.72           O  
ATOM   1427  CB  PHE A  89      -8.757 -12.653  39.980  1.00 46.18           C  
ATOM   1428  CG  PHE A  89      -9.205 -12.118  38.632  1.00 44.95           C  
ATOM   1429  CD1 PHE A  89      -9.932 -10.911  38.531  1.00 50.13           C  
ATOM   1430  CD2 PHE A  89      -8.988 -12.887  37.473  1.00 46.44           C  
ATOM   1431  CE1 PHE A  89     -10.443 -10.496  37.286  1.00 48.24           C  
ATOM   1432  CE2 PHE A  89      -9.515 -12.486  36.238  1.00 44.75           C  
ATOM   1433  CZ  PHE A  89     -10.250 -11.294  36.144  1.00 49.49           C  
ATOM   1434  H   PHE A  89      -6.182 -12.409  40.071  1.00 46.23           H  
ATOM   1435  HA  PHE A  89      -8.397 -10.666  40.777  1.00 45.94           H  
ATOM   1436  HB3 PHE A  89      -9.687 -12.974  40.449  1.00 46.18           H  
ATOM   1437  HB2 PHE A  89      -8.178 -13.568  39.855  1.00 46.18           H  
ATOM   1438  HD1 PHE A  89     -10.129 -10.314  39.408  1.00 50.13           H  
ATOM   1439  HD2 PHE A  89      -8.430 -13.804  37.519  1.00 46.44           H  
ATOM   1440  HE1 PHE A  89     -11.000  -9.577  37.202  1.00 48.24           H  
ATOM   1441  HE2 PHE A  89      -9.346 -13.097  35.366  1.00 44.75           H  
ATOM   1442  HZ  PHE A  89     -10.653 -10.991  35.192  1.00 49.49           H  
ATOM   1443  N   LYS A  90      -7.539 -12.989  42.961  1.00 46.30           N  
ATOM   1444  CA  LYS A  90      -7.651 -13.386  44.364  1.00 53.53           C  
ATOM   1445  C   LYS A  90      -6.989 -12.326  45.268  1.00 52.26           C  
ATOM   1446  O   LYS A  90      -7.552 -11.974  46.304  1.00 51.66           O  
ATOM   1447  CB  LYS A  90      -6.919 -14.737  44.548  1.00 48.57           C  
ATOM   1448  CG  LYS A  90      -7.101 -15.377  45.942  1.00 54.82           C  
ATOM   1449  CD  LYS A  90      -5.789 -15.933  46.513  1.00 59.38           C  
ATOM   1450  CE  LYS A  90      -5.888 -16.265  48.007  1.00 59.45           C  
ATOM   1451  NZ  LYS A  90      -4.575 -16.645  48.554  1.00 69.68           N1+
ATOM   1452  H   LYS A  90      -6.794 -13.410  42.421  1.00 46.30           H  
ATOM   1453  HA  LYS A  90      -8.702 -13.501  44.634  1.00 53.53           H  
ATOM   1454  HB3 LYS A  90      -5.859 -14.605  44.327  1.00 48.57           H  
ATOM   1455  HB2 LYS A  90      -7.273 -15.450  43.803  1.00 48.57           H  
ATOM   1456  HG3 LYS A  90      -7.851 -16.168  45.889  1.00 54.82           H  
ATOM   1457  HG2 LYS A  90      -7.504 -14.648  46.644  1.00 54.82           H  
ATOM   1458  HD3 LYS A  90      -5.004 -15.192  46.378  1.00 59.38           H  
ATOM   1459  HD2 LYS A  90      -5.479 -16.811  45.945  1.00 59.38           H  
ATOM   1460  HE3 LYS A  90      -6.597 -17.078  48.173  1.00 59.45           H  
ATOM   1461  HE2 LYS A  90      -6.250 -15.400  48.564  1.00 59.45           H  
ATOM   1462  HZ1 LYS A  90      -3.927 -15.881  48.425  1.00 69.68           H  
ATOM   1463  HZ2 LYS A  90      -4.664 -16.848  49.539  1.00 69.68           H  
ATOM   1464  HZ3 LYS A  90      -4.233 -17.463  48.070  1.00 69.68           H  
ATOM   1465  N   GLY A  91      -5.803 -11.826  44.876  1.00 49.29           N  
ATOM   1466  CA  GLY A  91      -4.965 -10.922  45.660  1.00 43.83           C  
ATOM   1467  C   GLY A  91      -4.184 -11.650  46.766  1.00 56.37           C  
ATOM   1468  O   GLY A  91      -4.481 -12.795  47.111  1.00 58.96           O  
ATOM   1469  H   GLY A  91      -5.408 -12.170  44.012  1.00 49.29           H  
ATOM   1470  HA3 GLY A  91      -5.573 -10.131  46.103  1.00 43.83           H  
ATOM   1471  HA2 GLY A  91      -4.266 -10.435  44.981  1.00 43.83           H  
ATOM   1472  N   GLY A  92      -3.176 -10.973  47.336  1.00 58.32           N  
ATOM   1473  CA  GLY A  92      -2.367 -11.482  48.445  1.00 64.20           C  
ATOM   1474  C   GLY A  92      -1.386 -12.608  48.075  1.00 65.40           C  
ATOM   1475  O   GLY A  92      -0.963 -13.353  48.957  1.00 60.93           O  
ATOM   1476  H   GLY A  92      -2.971 -10.043  47.000  1.00 58.32           H  
ATOM   1477  HA3 GLY A  92      -3.022 -11.826  49.248  1.00 64.20           H  
ATOM   1478  HA2 GLY A  92      -1.798 -10.648  48.852  1.00 64.20           H  
ATOM   1479  N   CYS A  93      -1.039 -12.744  46.786  1.00 61.48           N  
ATOM   1480  CA  CYS A  93      -0.119 -13.740  46.247  1.00 61.82           C  
ATOM   1481  C   CYS A  93       1.208 -13.036  45.927  1.00 57.02           C  
ATOM   1482  O   CYS A  93       1.391 -12.526  44.825  1.00 54.59           O  
ATOM   1483  CB  CYS A  93      -0.739 -14.315  44.953  1.00 53.66           C  
ATOM   1484  SG  CYS A  93      -2.186 -15.336  45.354  1.00 51.67           S  
ATOM   1485  H   CYS A  93      -1.422 -12.082  46.121  1.00 61.48           H  
ATOM   1486  HA  CYS A  93       0.069 -14.552  46.952  1.00 61.82           H  
ATOM   1487  HB3 CYS A  93      -0.018 -14.931  44.417  1.00 53.66           H  
ATOM   1488  HB2 CYS A  93      -1.045 -13.528  44.265  1.00 53.66           H  
ATOM   1489  HG  CYS A  93      -2.903 -14.343  45.890  1.00 51.67           H  
ATOM   1490  N   LYS A  94       2.139 -13.006  46.896  1.00 57.59           N  
ATOM   1491  CA  LYS A  94       3.463 -12.380  46.777  1.00 57.15           C  
ATOM   1492  C   LYS A  94       4.423 -13.213  45.899  1.00 51.61           C  
ATOM   1493  O   LYS A  94       5.376 -12.668  45.339  1.00 54.00           O  
ATOM   1494  CB  LYS A  94       4.048 -12.250  48.203  1.00  0.00           C  
ATOM   1495  CG  LYS A  94       5.363 -11.449  48.292  1.00  0.00           C  
ATOM   1496  CD  LYS A  94       5.827 -11.177  49.730  1.00  0.00           C  
ATOM   1497  CE  LYS A  94       6.355 -12.426  50.451  1.00  0.00           C  
ATOM   1498  NZ  LYS A  94       6.820 -12.100  51.810  1.00  0.00           N1+
ATOM   1499  H   LYS A  94       1.924 -13.454  47.778  1.00 57.59           H  
ATOM   1500  HA  LYS A  94       3.349 -11.387  46.338  1.00 57.15           H  
ATOM   1501  HB2 LYS A  94       3.307 -11.757  48.835  1.00  0.00           H  
ATOM   1502  HB3 LYS A  94       4.190 -13.243  48.631  1.00  0.00           H  
ATOM   1503  HG2 LYS A  94       6.164 -11.949  47.748  1.00  0.00           H  
ATOM   1504  HG3 LYS A  94       5.215 -10.493  47.794  1.00  0.00           H  
ATOM   1505  HD2 LYS A  94       6.618 -10.426  49.699  1.00  0.00           H  
ATOM   1506  HD3 LYS A  94       5.010 -10.730  50.299  1.00  0.00           H  
ATOM   1507  HE2 LYS A  94       5.577 -13.185  50.527  1.00  0.00           H  
ATOM   1508  HE3 LYS A  94       7.182 -12.866  49.893  1.00  0.00           H  
ATOM   1509  HZ1 LYS A  94       6.053 -11.717  52.345  1.00  0.00           H  
ATOM   1510  HZ2 LYS A  94       7.158 -12.937  52.263  1.00  0.00           H  
ATOM   1511  HZ3 LYS A  94       7.563 -11.419  51.760  1.00  0.00           H  
ATOM   1512  N   TRP A  95       4.154 -14.523  45.759  1.00 49.94           N  
ATOM   1513  CA  TRP A  95       4.920 -15.496  44.980  1.00 50.97           C  
ATOM   1514  C   TRP A  95       4.901 -15.249  43.459  1.00 50.12           C  
ATOM   1515  O   TRP A  95       5.774 -15.767  42.763  1.00 50.03           O  
ATOM   1516  CB  TRP A  95       4.385 -16.913  45.290  1.00 47.57           C  
ATOM   1517  CG  TRP A  95       2.906 -17.144  45.132  1.00 53.47           C  
ATOM   1518  CD1 TRP A  95       2.002 -17.130  46.138  1.00 52.83           C  
ATOM   1519  CD2 TRP A  95       2.146 -17.441  43.918  1.00 54.52           C  
ATOM   1520  NE1 TRP A  95       0.745 -17.394  45.636  1.00 54.41           N  
ATOM   1521  CE2 TRP A  95       0.770 -17.591  44.271  1.00 52.13           C  
ATOM   1522  CE3 TRP A  95       2.473 -17.601  42.551  1.00 52.41           C  
ATOM   1523  CZ2 TRP A  95      -0.227 -17.869  43.318  1.00 46.64           C  
ATOM   1524  CZ3 TRP A  95       1.486 -17.892  41.590  1.00 49.42           C  
ATOM   1525  CH2 TRP A  95       0.136 -18.020  41.968  1.00 48.96           C  
ATOM   1526  H   TRP A  95       3.340 -14.877  46.241  1.00 49.94           H  
ATOM   1527  HA  TRP A  95       5.961 -15.443  45.304  1.00 50.97           H  
ATOM   1528  HB3 TRP A  95       4.642 -17.153  46.323  1.00 47.57           H  
ATOM   1529  HB2 TRP A  95       4.910 -17.657  44.688  1.00 47.57           H  
ATOM   1530  HD1 TRP A  95       2.242 -16.942  47.175  1.00 52.83           H  
ATOM   1531  HE1 TRP A  95      -0.080 -17.432  46.218  1.00 54.41           H  
ATOM   1532  HE3 TRP A  95       3.499 -17.497  42.234  1.00 52.41           H  
ATOM   1533  HZ2 TRP A  95      -1.261 -17.966  43.618  1.00 46.64           H  
ATOM   1534  HZ3 TRP A  95       1.774 -18.012  40.556  1.00 49.42           H  
ATOM   1535  HH2 TRP A  95      -0.618 -18.233  41.224  1.00 48.96           H  
ATOM   1536  N   ILE A  96       3.942 -14.453  42.947  1.00 47.01           N  
ATOM   1537  CA  ILE A  96       3.804 -14.112  41.529  1.00 44.83           C  
ATOM   1538  C   ILE A  96       4.831 -13.046  41.086  1.00 40.25           C  
ATOM   1539  O   ILE A  96       5.004 -12.875  39.886  1.00 42.38           O  
ATOM   1540  CB  ILE A  96       2.345 -13.613  41.271  1.00 38.11           C  
ATOM   1541  CG1 ILE A  96       1.897 -13.738  39.792  1.00 36.13           C  
ATOM   1542  CG2 ILE A  96       2.091 -12.166  41.750  1.00 38.52           C  
ATOM   1543  CD1 ILE A  96       1.737 -15.179  39.290  1.00 37.83           C  
ATOM   1544  H   ILE A  96       3.260 -14.061  43.581  1.00 47.01           H  
ATOM   1545  HA  ILE A  96       3.993 -15.019  40.955  1.00 44.83           H  
ATOM   1546  HB  ILE A  96       1.679 -14.255  41.850  1.00 38.11           H  
ATOM   1547 HG13 ILE A  96       2.580 -13.201  39.136  1.00 36.13           H  
ATOM   1548 HG12 ILE A  96       0.935 -13.239  39.670  1.00 36.13           H  
ATOM   1549 HG21 ILE A  96       1.024 -11.967  41.849  1.00 38.52           H  
ATOM   1550 HG22 ILE A  96       2.558 -11.971  42.713  1.00 38.52           H  
ATOM   1551 HG23 ILE A  96       2.495 -11.433  41.050  1.00 38.52           H  
ATOM   1552 HD11 ILE A  96       1.428 -15.189  38.246  1.00 37.83           H  
ATOM   1553 HD12 ILE A  96       2.665 -15.745  39.351  1.00 37.83           H  
ATOM   1554 HD13 ILE A  96       0.977 -15.711  39.860  1.00 37.83           H  
ATOM   1555  N   ARG A  97       5.494 -12.338  42.024  1.00 40.31           N  
ATOM   1556  CA  ARG A  97       6.409 -11.218  41.786  1.00 49.32           C  
ATOM   1557  C   ARG A  97       7.513 -11.487  40.753  1.00 42.51           C  
ATOM   1558  O   ARG A  97       7.527 -10.846  39.704  1.00 38.87           O  
ATOM   1559  CB  ARG A  97       6.965 -10.679  43.121  1.00 51.39           C  
ATOM   1560  CG  ARG A  97       7.893  -9.454  42.971  1.00 51.57           C  
ATOM   1561  CD  ARG A  97       9.283  -9.649  43.588  1.00 56.48           C  
ATOM   1562  NE  ARG A  97      10.030  -8.384  43.556  1.00 66.61           N  
ATOM   1563  CZ  ARG A  97      11.278  -8.183  43.099  1.00 64.67           C  
ATOM   1564  NH1 ARG A  97      11.800  -6.953  43.155  1.00 64.32           N  
ATOM   1565  NH2 ARG A  97      12.017  -9.175  42.580  1.00 52.68           N1+
ATOM   1566  H   ARG A  97       5.290 -12.554  42.990  1.00 40.31           H  
ATOM   1567  HA  ARG A  97       5.796 -10.432  41.357  1.00 49.32           H  
ATOM   1568  HB3 ARG A  97       7.484 -11.477  43.651  1.00 51.39           H  
ATOM   1569  HB2 ARG A  97       6.130 -10.401  43.767  1.00 51.39           H  
ATOM   1570  HG3 ARG A  97       7.403  -8.586  43.405  1.00 51.57           H  
ATOM   1571  HG2 ARG A  97       8.027  -9.182  41.928  1.00 51.57           H  
ATOM   1572  HD3 ARG A  97       9.814 -10.433  43.050  1.00 56.48           H  
ATOM   1573  HD2 ARG A  97       9.204  -9.976  44.624  1.00 56.48           H  
ATOM   1574  HE  ARG A  97       9.519  -7.584  43.908  1.00 66.61           H  
ATOM   1575 HH12 ARG A  97      12.741  -6.792  42.819  1.00 64.32           H  
ATOM   1576 HH11 ARG A  97      11.264  -6.180  43.524  1.00 64.32           H  
ATOM   1577 HH22 ARG A  97      12.945  -8.978  42.228  1.00 52.68           H  
ATOM   1578 HH21 ARG A  97      11.634 -10.105  42.492  1.00 52.68           H  
ATOM   1579  N   THR A  98       8.434 -12.415  41.057  1.00 41.88           N  
ATOM   1580  CA  THR A  98       9.531 -12.827  40.180  1.00 41.82           C  
ATOM   1581  C   THR A  98       9.025 -13.400  38.828  1.00 42.66           C  
ATOM   1582  O   THR A  98       9.477 -12.892  37.804  1.00 43.69           O  
ATOM   1583  CB  THR A  98      10.503 -13.745  40.966  1.00 38.12           C  
ATOM   1584  OG1 THR A  98      11.166 -12.952  41.934  1.00 44.07           O  
ATOM   1585  CG2 THR A  98      11.606 -14.397  40.120  1.00 38.97           C  
ATOM   1586  H   THR A  98       8.338 -12.904  41.937  1.00 41.88           H  
ATOM   1587  HA  THR A  98      10.085 -11.920  39.925  1.00 41.82           H  
ATOM   1588  HB  THR A  98       9.962 -14.523  41.503  1.00 38.12           H  
ATOM   1589  HG1 THR A  98      10.521 -12.643  42.552  1.00 44.07           H  
ATOM   1590 HG21 THR A  98      12.298 -14.947  40.759  1.00 38.97           H  
ATOM   1591 HG22 THR A  98      11.196 -15.111  39.406  1.00 38.97           H  
ATOM   1592 HG23 THR A  98      12.179 -13.654  39.564  1.00 38.97           H  
ATOM   1593  N   PRO A  99       8.058 -14.355  38.778  1.00 38.63           N  
ATOM   1594  CA  PRO A  99       7.325 -14.756  37.559  1.00 36.33           C  
ATOM   1595  C   PRO A  99       6.751 -13.621  36.684  1.00 40.73           C  
ATOM   1596  O   PRO A  99       6.836 -13.698  35.459  1.00 39.92           O  
ATOM   1597  CB  PRO A  99       6.179 -15.644  38.067  1.00 42.22           C  
ATOM   1598  CG  PRO A  99       6.716 -16.268  39.336  1.00 39.02           C  
ATOM   1599  CD  PRO A  99       7.669 -15.216  39.901  1.00 39.91           C  
ATOM   1600  HA  PRO A  99       8.011 -15.351  36.955  1.00 36.33           H  
ATOM   1601  HB3 PRO A  99       5.862 -16.389  37.339  1.00 42.22           H  
ATOM   1602  HB2 PRO A  99       5.300 -15.049  38.320  1.00 42.22           H  
ATOM   1603  HG3 PRO A  99       7.276 -17.170  39.082  1.00 39.02           H  
ATOM   1604  HG2 PRO A  99       5.931 -16.552  40.037  1.00 39.02           H  
ATOM   1605  HD2 PRO A  99       7.161 -14.638  40.668  1.00 39.91           H  
ATOM   1606  HD3 PRO A  99       8.528 -15.709  40.353  1.00 39.91           H  
ATOM   1607  N   ALA A 100       6.177 -12.577  37.306  1.00 40.43           N  
ATOM   1608  CA  ALA A 100       5.538 -11.443  36.640  1.00 37.46           C  
ATOM   1609  C   ALA A 100       6.554 -10.411  36.129  1.00 36.38           C  
ATOM   1610  O   ALA A 100       6.269  -9.762  35.127  1.00 34.75           O  
ATOM   1611  CB  ALA A 100       4.593 -10.748  37.634  1.00 39.90           C  
ATOM   1612  H   ALA A 100       6.121 -12.599  38.317  1.00 40.43           H  
ATOM   1613  HA  ALA A 100       4.950 -11.803  35.795  1.00 37.46           H  
ATOM   1614  HB1 ALA A 100       4.161  -9.841  37.211  1.00 39.90           H  
ATOM   1615  HB2 ALA A 100       3.764 -11.402  37.902  1.00 39.90           H  
ATOM   1616  HB3 ALA A 100       5.106 -10.476  38.556  1.00 39.90           H  
ATOM   1617  N   ILE A 101       7.738 -10.291  36.759  1.00 37.58           N  
ATOM   1618  CA  ILE A 101       8.878  -9.498  36.278  1.00 35.19           C  
ATOM   1619  C   ILE A 101       9.527 -10.198  35.065  1.00 37.40           C  
ATOM   1620  O   ILE A 101       9.871  -9.523  34.095  1.00 38.47           O  
ATOM   1621  CB  ILE A 101       9.896  -9.281  37.443  1.00 41.45           C  
ATOM   1622  CG1 ILE A 101       9.305  -8.319  38.503  1.00 42.75           C  
ATOM   1623  CG2 ILE A 101      11.281  -8.767  36.977  1.00 38.97           C  
ATOM   1624  CD1 ILE A 101      10.024  -8.345  39.859  1.00 46.83           C  
ATOM   1625  H   ILE A 101       7.883 -10.843  37.594  1.00 37.58           H  
ATOM   1626  HA  ILE A 101       8.517  -8.522  35.948  1.00 35.19           H  
ATOM   1627  HB  ILE A 101      10.061 -10.246  37.924  1.00 41.45           H  
ATOM   1628 HG13 ILE A 101       8.259  -8.562  38.682  1.00 42.75           H  
ATOM   1629 HG12 ILE A 101       9.298  -7.301  38.113  1.00 42.75           H  
ATOM   1630 HG21 ILE A 101      11.950  -8.574  37.815  1.00 38.97           H  
ATOM   1631 HG22 ILE A 101      11.798  -9.491  36.347  1.00 38.97           H  
ATOM   1632 HG23 ILE A 101      11.191  -7.841  36.411  1.00 38.97           H  
ATOM   1633 HD11 ILE A 101       9.525  -7.687  40.571  1.00 46.83           H  
ATOM   1634 HD12 ILE A 101      10.027  -9.349  40.283  1.00 46.83           H  
ATOM   1635 HD13 ILE A 101      11.057  -8.006  39.784  1.00 46.83           H  
ATOM   1636  N   ILE A 102       9.649 -11.539  35.100  1.00 35.47           N  
ATOM   1637  CA  ILE A 102      10.151 -12.380  34.007  1.00 31.90           C  
ATOM   1638  C   ILE A 102       9.202 -12.356  32.791  1.00 36.84           C  
ATOM   1639  O   ILE A 102       9.676 -12.386  31.657  1.00 36.06           O  
ATOM   1640  CB  ILE A 102      10.416 -13.825  34.535  1.00 31.63           C  
ATOM   1641  CG1 ILE A 102      11.603 -13.835  35.531  1.00 31.30           C  
ATOM   1642  CG2 ILE A 102      10.662 -14.867  33.417  1.00 31.47           C  
ATOM   1643  CD1 ILE A 102      11.699 -15.101  36.394  1.00 31.23           C  
ATOM   1644  H   ILE A 102       9.351 -12.016  35.941  1.00 35.47           H  
ATOM   1645  HA  ILE A 102      11.096 -11.954  33.674  1.00 31.90           H  
ATOM   1646  HB  ILE A 102       9.526 -14.142  35.080  1.00 31.63           H  
ATOM   1647 HG13 ILE A 102      11.540 -12.981  36.204  1.00 31.30           H  
ATOM   1648 HG12 ILE A 102      12.538 -13.704  34.990  1.00 31.30           H  
ATOM   1649 HG21 ILE A 102      10.878 -15.855  33.823  1.00 31.47           H  
ATOM   1650 HG22 ILE A 102       9.793 -14.997  32.774  1.00 31.47           H  
ATOM   1651 HG23 ILE A 102      11.501 -14.581  32.784  1.00 31.47           H  
ATOM   1652 HD11 ILE A 102      12.487 -14.994  37.140  1.00 31.23           H  
ATOM   1653 HD12 ILE A 102      10.765 -15.293  36.921  1.00 31.23           H  
ATOM   1654 HD13 ILE A 102      11.940 -15.981  35.800  1.00 31.23           H  
ATOM   1655  N   TYR A 103       7.884 -12.253  33.012  1.00 36.01           N  
ATOM   1656  CA  TYR A 103       6.901 -12.037  31.952  1.00 33.01           C  
ATOM   1657  C   TYR A 103       7.005 -10.604  31.392  1.00 32.01           C  
ATOM   1658  O   TYR A 103       7.030 -10.416  30.174  1.00 33.48           O  
ATOM   1659  CB  TYR A 103       5.479 -12.277  32.512  1.00 35.16           C  
ATOM   1660  CG  TYR A 103       4.360 -11.847  31.574  1.00 32.95           C  
ATOM   1661  CD1 TYR A 103       4.073 -12.605  30.421  1.00 31.58           C  
ATOM   1662  CD2 TYR A 103       3.683 -10.628  31.797  1.00 32.89           C  
ATOM   1663  CE1 TYR A 103       3.137 -12.131  29.484  1.00 38.73           C  
ATOM   1664  CE2 TYR A 103       2.744 -10.159  30.860  1.00 30.84           C  
ATOM   1665  CZ  TYR A 103       2.470 -10.910  29.701  1.00 37.17           C  
ATOM   1666  OH  TYR A 103       1.560 -10.444  28.800  1.00 32.45           O  
ATOM   1667  H   TYR A 103       7.553 -12.379  33.961  1.00 36.01           H  
ATOM   1668  HA  TYR A 103       7.084 -12.738  31.135  1.00 33.01           H  
ATOM   1669  HB3 TYR A 103       5.353 -11.752  33.458  1.00 35.16           H  
ATOM   1670  HB2 TYR A 103       5.355 -13.336  32.743  1.00 35.16           H  
ATOM   1671  HD1 TYR A 103       4.597 -13.530  30.227  1.00 31.58           H  
ATOM   1672  HD2 TYR A 103       3.909 -10.026  32.664  1.00 32.89           H  
ATOM   1673  HE1 TYR A 103       2.959 -12.694  28.581  1.00 38.73           H  
ATOM   1674  HE2 TYR A 103       2.245  -9.216  31.025  1.00 30.84           H  
ATOM   1675  HH  TYR A 103       1.527 -10.921  27.974  1.00 32.45           H  
ATOM   1676  N   SER A 104       7.056  -9.596  32.273  1.00 34.58           N  
ATOM   1677  CA  SER A 104       6.926  -8.184  31.920  1.00 36.99           C  
ATOM   1678  C   SER A 104       8.065  -7.696  31.025  1.00 38.50           C  
ATOM   1679  O   SER A 104       7.804  -7.082  29.995  1.00 37.65           O  
ATOM   1680  CB  SER A 104       6.906  -7.320  33.190  1.00 37.09           C  
ATOM   1681  OG  SER A 104       5.636  -7.355  33.795  1.00 41.49           O  
ATOM   1682  H   SER A 104       7.095  -9.818  33.259  1.00 34.58           H  
ATOM   1683  HA  SER A 104       5.989  -8.050  31.377  1.00 36.99           H  
ATOM   1684  HB3 SER A 104       7.104  -6.284  32.925  1.00 37.09           H  
ATOM   1685  HB2 SER A 104       7.675  -7.617  33.903  1.00 37.09           H  
ATOM   1686  HG  SER A 104       5.515  -8.214  34.176  1.00 41.49           H  
ATOM   1687  N   VAL A 105       9.317  -8.003  31.403  1.00 36.97           N  
ATOM   1688  CA  VAL A 105      10.515  -7.609  30.667  1.00 38.27           C  
ATOM   1689  C   VAL A 105      10.638  -8.392  29.349  1.00 36.96           C  
ATOM   1690  O   VAL A 105      11.078  -7.811  28.361  1.00 34.15           O  
ATOM   1691  CB  VAL A 105      11.764  -7.818  31.555  1.00 36.41           C  
ATOM   1692  CG1 VAL A 105      13.066  -7.468  30.817  1.00 35.76           C  
ATOM   1693  CG2 VAL A 105      11.692  -6.992  32.848  1.00 30.93           C  
ATOM   1694  H   VAL A 105       9.449  -8.527  32.258  1.00 36.97           H  
ATOM   1695  HA  VAL A 105      10.436  -6.547  30.428  1.00 38.27           H  
ATOM   1696  HB  VAL A 105      11.816  -8.867  31.850  1.00 36.41           H  
ATOM   1697 HG11 VAL A 105      13.882  -7.384  31.523  1.00 35.76           H  
ATOM   1698 HG12 VAL A 105      13.341  -8.225  30.082  1.00 35.76           H  
ATOM   1699 HG13 VAL A 105      12.988  -6.510  30.304  1.00 35.76           H  
ATOM   1700 HG21 VAL A 105      12.517  -7.254  33.506  1.00 30.93           H  
ATOM   1701 HG22 VAL A 105      11.754  -5.924  32.641  1.00 30.93           H  
ATOM   1702 HG23 VAL A 105      10.775  -7.171  33.405  1.00 30.93           H  
ATOM   1703  N   HIS A 106      10.199  -9.657  29.316  1.00 34.52           N  
ATOM   1704  CA  HIS A 106      10.124 -10.475  28.107  1.00 39.35           C  
ATOM   1705  C   HIS A 106       9.143  -9.850  27.099  1.00 38.52           C  
ATOM   1706  O   HIS A 106       9.496  -9.620  25.943  1.00 41.38           O  
ATOM   1707  CB  HIS A 106       9.710 -11.912  28.498  1.00 36.81           C  
ATOM   1708  CG  HIS A 106       9.316 -12.822  27.362  1.00 41.88           C  
ATOM   1709  ND1 HIS A 106      10.172 -13.163  26.332  1.00 37.86           N  
ATOM   1710  CD2 HIS A 106       8.126 -13.453  27.082  1.00 36.61           C  
ATOM   1711  CE1 HIS A 106       9.484 -13.923  25.477  1.00 39.94           C  
ATOM   1712  NE2 HIS A 106       8.231 -14.146  25.872  1.00 33.70           N  
ATOM   1713  H   HIS A 106       9.818 -10.048  30.166  1.00 34.52           H  
ATOM   1714  HA  HIS A 106      11.109 -10.507  27.639  1.00 39.35           H  
ATOM   1715  HB3 HIS A 106       8.863 -11.886  29.181  1.00 36.81           H  
ATOM   1716  HB2 HIS A 106      10.520 -12.394  29.043  1.00 36.81           H  
ATOM   1717  HD1 HIS A 106      11.157 -12.878  26.242  1.00 37.86           H  
ATOM   1718  HD2 HIS A 106       7.205 -13.434  27.649  1.00 36.61           H  
ATOM   1719  HE1 HIS A 106       9.903 -14.322  24.562  1.00 39.94           H  
ATOM   1720  N   THR A 107       7.938  -9.493  27.555  1.00 32.99           N  
ATOM   1721  CA  THR A 107       6.872  -8.955  26.708  1.00 33.00           C  
ATOM   1722  C   THR A 107       7.252  -7.538  26.215  1.00 35.98           C  
ATOM   1723  O   THR A 107       7.103  -7.231  25.037  1.00 36.29           O  
ATOM   1724  CB  THR A 107       5.523  -8.966  27.482  1.00 35.87           C  
ATOM   1725  OG1 THR A 107       5.261 -10.257  28.012  1.00 37.73           O  
ATOM   1726  CG2 THR A 107       4.313  -8.668  26.585  1.00 31.67           C  
ATOM   1727  H   THR A 107       7.697  -9.709  28.517  1.00 32.99           H  
ATOM   1728  HA  THR A 107       6.771  -9.606  25.836  1.00 33.00           H  
ATOM   1729  HB  THR A 107       5.549  -8.249  28.305  1.00 35.87           H  
ATOM   1730  HG1 THR A 107       5.772 -10.379  28.808  1.00 37.73           H  
ATOM   1731 HG21 THR A 107       3.388  -8.645  27.162  1.00 31.67           H  
ATOM   1732 HG22 THR A 107       4.412  -7.708  26.089  1.00 31.67           H  
ATOM   1733 HG23 THR A 107       4.194  -9.423  25.807  1.00 31.67           H  
ATOM   1734  N   MET A 108       7.893  -6.712  27.054  1.00 33.91           N  
ATOM   1735  CA  MET A 108       8.384  -5.380  26.693  1.00 35.07           C  
ATOM   1736  C   MET A 108       9.475  -5.460  25.614  1.00 37.31           C  
ATOM   1737  O   MET A 108       9.418  -4.715  24.639  1.00 39.15           O  
ATOM   1738  CB  MET A 108       8.979  -4.686  27.934  1.00 38.16           C  
ATOM   1739  CG  MET A 108       7.920  -4.059  28.847  1.00 38.24           C  
ATOM   1740  SD  MET A 108       8.579  -3.451  30.420  1.00 51.44           S  
ATOM   1741  CE  MET A 108       9.401  -1.941  29.853  1.00 38.81           C  
ATOM   1742  H   MET A 108       8.136  -7.061  27.972  1.00 33.91           H  
ATOM   1743  HA  MET A 108       7.553  -4.790  26.306  1.00 35.07           H  
ATOM   1744  HB3 MET A 108       9.663  -3.894  27.627  1.00 38.16           H  
ATOM   1745  HB2 MET A 108       9.584  -5.394  28.501  1.00 38.16           H  
ATOM   1746  HG3 MET A 108       7.169  -4.806  29.082  1.00 38.24           H  
ATOM   1747  HG2 MET A 108       7.399  -3.247  28.337  1.00 38.24           H  
ATOM   1748  HE1 MET A 108       9.925  -1.468  30.684  1.00 38.81           H  
ATOM   1749  HE2 MET A 108      10.127  -2.156  29.073  1.00 38.81           H  
ATOM   1750  HE3 MET A 108       8.671  -1.239  29.451  1.00 38.81           H  
ATOM   1751  N   THR A 109      10.435  -6.388  25.771  1.00 36.32           N  
ATOM   1752  CA  THR A 109      11.548  -6.623  24.846  1.00 38.42           C  
ATOM   1753  C   THR A 109      11.064  -7.228  23.515  1.00 38.42           C  
ATOM   1754  O   THR A 109      11.687  -6.997  22.483  1.00 43.63           O  
ATOM   1755  CB  THR A 109      12.573  -7.562  25.526  1.00 36.80           C  
ATOM   1756  OG1 THR A 109      13.096  -6.909  26.665  1.00 39.72           O  
ATOM   1757  CG2 THR A 109      13.790  -7.915  24.661  1.00 38.60           C  
ATOM   1758  H   THR A 109      10.396  -6.972  26.596  1.00 36.32           H  
ATOM   1759  HA  THR A 109      12.030  -5.671  24.623  1.00 38.42           H  
ATOM   1760  HB  THR A 109      12.089  -8.484  25.851  1.00 36.80           H  
ATOM   1761  HG1 THR A 109      12.411  -6.868  27.319  1.00 39.72           H  
ATOM   1762 HG21 THR A 109      14.485  -8.524  25.226  1.00 38.60           H  
ATOM   1763 HG22 THR A 109      13.526  -8.486  23.772  1.00 38.60           H  
ATOM   1764 HG23 THR A 109      14.325  -7.019  24.347  1.00 38.60           H  
ATOM   1765  N   THR A 110       9.928  -7.941  23.540  1.00 37.21           N  
ATOM   1766  CA  THR A 110       9.243  -8.499  22.374  1.00 39.57           C  
ATOM   1767  C   THR A 110       8.557  -7.366  21.581  1.00 36.58           C  
ATOM   1768  O   THR A 110       8.566  -7.403  20.354  1.00 33.38           O  
ATOM   1769  CB  THR A 110       8.186  -9.549  22.845  1.00 40.44           C  
ATOM   1770  OG1 THR A 110       8.813 -10.688  23.421  1.00 39.37           O  
ATOM   1771  CG2 THR A 110       7.272 -10.084  21.736  1.00 42.91           C  
ATOM   1772  H   THR A 110       9.493  -8.105  24.438  1.00 37.21           H  
ATOM   1773  HA  THR A 110       9.970  -8.983  21.717  1.00 39.57           H  
ATOM   1774  HB  THR A 110       7.537  -9.121  23.601  1.00 40.44           H  
ATOM   1775  HG1 THR A 110       9.191 -10.426  24.258  1.00 39.37           H  
ATOM   1776 HG21 THR A 110       6.686 -10.931  22.089  1.00 42.91           H  
ATOM   1777 HG22 THR A 110       6.567  -9.329  21.386  1.00 42.91           H  
ATOM   1778 HG23 THR A 110       7.855 -10.408  20.878  1.00 42.91           H  
ATOM   1779  N   LEU A 111       7.990  -6.344  22.244  1.00 36.65           N  
ATOM   1780  CA  LEU A 111       7.258  -5.269  21.569  1.00 39.44           C  
ATOM   1781  C   LEU A 111       8.167  -4.187  20.974  1.00 37.25           C  
ATOM   1782  O   LEU A 111       7.802  -3.626  19.940  1.00 37.87           O  
ATOM   1783  CB  LEU A 111       6.256  -4.598  22.537  1.00 37.27           C  
ATOM   1784  CG  LEU A 111       4.814  -5.133  22.437  1.00 33.79           C  
ATOM   1785  CD1 LEU A 111       4.158  -4.909  21.063  1.00 30.97           C  
ATOM   1786  CD2 LEU A 111       4.714  -6.588  22.901  1.00 34.32           C  
ATOM   1787  H   LEU A 111       7.970  -6.377  23.257  1.00 36.65           H  
ATOM   1788  HA  LEU A 111       6.721  -5.692  20.725  1.00 39.44           H  
ATOM   1789  HB3 LEU A 111       6.207  -3.524  22.357  1.00 37.27           H  
ATOM   1790  HB2 LEU A 111       6.609  -4.690  23.566  1.00 37.27           H  
ATOM   1791  HG  LEU A 111       4.230  -4.541  23.141  1.00 33.79           H  
ATOM   1792 HD11 LEU A 111       3.103  -5.175  21.098  1.00 30.97           H  
ATOM   1793 HD12 LEU A 111       4.217  -3.862  20.766  1.00 30.97           H  
ATOM   1794 HD13 LEU A 111       4.606  -5.511  20.274  1.00 30.97           H  
ATOM   1795 HD21 LEU A 111       3.684  -6.907  23.003  1.00 34.32           H  
ATOM   1796 HD22 LEU A 111       5.232  -7.282  22.240  1.00 34.32           H  
ATOM   1797 HD23 LEU A 111       5.123  -6.696  23.897  1.00 34.32           H  
ATOM   1798  N   ILE A 112       9.334  -3.900  21.573  1.00 40.05           N  
ATOM   1799  CA  ILE A 112      10.356  -2.973  21.048  1.00 39.18           C  
ATOM   1800  C   ILE A 112      10.664  -3.123  19.532  1.00 39.76           C  
ATOM   1801  O   ILE A 112      10.536  -2.126  18.822  1.00 34.47           O  
ATOM   1802  CB  ILE A 112      11.609  -2.955  21.974  1.00 41.40           C  
ATOM   1803  CG1 ILE A 112      11.271  -2.259  23.309  1.00 42.18           C  
ATOM   1804  CG2 ILE A 112      12.852  -2.297  21.337  1.00 46.14           C  
ATOM   1805  CD1 ILE A 112      12.297  -2.498  24.422  1.00 42.35           C  
ATOM   1806  H   ILE A 112       9.587  -4.434  22.393  1.00 40.05           H  
ATOM   1807  HA  ILE A 112       9.902  -1.984  21.133  1.00 39.18           H  
ATOM   1808  HB  ILE A 112      11.871  -3.990  22.196  1.00 41.40           H  
ATOM   1809 HG13 ILE A 112      10.305  -2.606  23.664  1.00 42.18           H  
ATOM   1810 HG12 ILE A 112      11.147  -1.186  23.154  1.00 42.18           H  
ATOM   1811 HG21 ILE A 112      13.684  -2.252  22.035  1.00 46.14           H  
ATOM   1812 HG22 ILE A 112      13.213  -2.866  20.482  1.00 46.14           H  
ATOM   1813 HG23 ILE A 112      12.642  -1.279  21.007  1.00 46.14           H  
ATOM   1814 HD11 ILE A 112      11.871  -2.225  25.384  1.00 42.35           H  
ATOM   1815 HD12 ILE A 112      12.600  -3.541  24.481  1.00 42.35           H  
ATOM   1816 HD13 ILE A 112      13.194  -1.896  24.277  1.00 42.35           H  
ATOM   1817  N   PRO A 113      11.006  -4.325  19.008  1.00 40.50           N  
ATOM   1818  CA  PRO A 113      11.240  -4.547  17.573  1.00 35.80           C  
ATOM   1819  C   PRO A 113       9.981  -4.531  16.698  1.00 39.28           C  
ATOM   1820  O   PRO A 113      10.090  -4.189  15.522  1.00 39.95           O  
ATOM   1821  CB  PRO A 113      11.924  -5.916  17.496  1.00 41.07           C  
ATOM   1822  CG  PRO A 113      11.446  -6.651  18.723  1.00 35.64           C  
ATOM   1823  CD  PRO A 113      11.266  -5.552  19.759  1.00 34.89           C  
ATOM   1824  HA  PRO A 113      11.916  -3.785  17.185  1.00 35.80           H  
ATOM   1825  HB3 PRO A 113      13.002  -5.794  17.559  1.00 41.07           H  
ATOM   1826  HB2 PRO A 113      11.693  -6.468  16.587  1.00 41.07           H  
ATOM   1827  HG3 PRO A 113      12.118  -7.444  19.041  1.00 35.64           H  
ATOM   1828  HG2 PRO A 113      10.477  -7.104  18.510  1.00 35.64           H  
ATOM   1829  HD2 PRO A 113      10.481  -5.815  20.453  1.00 34.89           H  
ATOM   1830  HD3 PRO A 113      12.190  -5.424  20.323  1.00 34.89           H  
ATOM   1831  N   ILE A 114       8.807  -4.831  17.255  1.00 37.32           N  
ATOM   1832  CA  ILE A 114       7.549  -4.792  16.529  1.00 32.71           C  
ATOM   1833  C   ILE A 114       7.136  -3.321  16.330  1.00 33.47           C  
ATOM   1834  O   ILE A 114       6.925  -2.886  15.197  1.00 35.68           O  
ATOM   1835  CB  ILE A 114       6.478  -5.610  17.298  1.00 35.96           C  
ATOM   1836  CG1 ILE A 114       6.927  -7.071  17.566  1.00 32.69           C  
ATOM   1837  CG2 ILE A 114       5.179  -5.612  16.489  1.00 33.83           C  
ATOM   1838  CD1 ILE A 114       6.048  -7.868  18.553  1.00 36.47           C  
ATOM   1839  H   ILE A 114       8.781  -5.080  18.235  1.00 37.32           H  
ATOM   1840  HA  ILE A 114       7.690  -5.232  15.542  1.00 32.71           H  
ATOM   1841  HB  ILE A 114       6.285  -5.137  18.262  1.00 35.96           H  
ATOM   1842 HG13 ILE A 114       7.940  -7.091  17.963  1.00 32.69           H  
ATOM   1843 HG12 ILE A 114       6.995  -7.601  16.619  1.00 32.69           H  
ATOM   1844 HG21 ILE A 114       4.512  -6.372  16.863  1.00 33.83           H  
ATOM   1845 HG22 ILE A 114       4.663  -4.653  16.535  1.00 33.83           H  
ATOM   1846 HG23 ILE A 114       5.359  -5.844  15.440  1.00 33.83           H  
ATOM   1847 HD11 ILE A 114       6.452  -8.872  18.692  1.00 36.47           H  
ATOM   1848 HD12 ILE A 114       6.020  -7.403  19.535  1.00 36.47           H  
ATOM   1849 HD13 ILE A 114       5.015  -7.984  18.230  1.00 36.47           H  
ATOM   1850  N   LEU A 115       7.123  -2.529  17.411  1.00 36.87           N  
ATOM   1851  CA  LEU A 115       6.796  -1.104  17.400  1.00 36.45           C  
ATOM   1852  C   LEU A 115       7.800  -0.264  16.586  1.00 38.51           C  
ATOM   1853  O   LEU A 115       7.409   0.771  16.053  1.00 38.86           O  
ATOM   1854  CB  LEU A 115       6.745  -0.586  18.856  1.00 35.03           C  
ATOM   1855  CG  LEU A 115       5.606  -1.178  19.722  1.00 35.90           C  
ATOM   1856  CD1 LEU A 115       5.864  -0.919  21.215  1.00 39.32           C  
ATOM   1857  CD2 LEU A 115       4.228  -0.634  19.324  1.00 40.29           C  
ATOM   1858  H   LEU A 115       7.375  -2.930  18.307  1.00 36.87           H  
ATOM   1859  HA  LEU A 115       5.818  -0.979  16.932  1.00 36.45           H  
ATOM   1860  HB3 LEU A 115       6.656   0.502  18.863  1.00 35.03           H  
ATOM   1861  HB2 LEU A 115       7.704  -0.802  19.331  1.00 35.03           H  
ATOM   1862  HG  LEU A 115       5.578  -2.257  19.582  1.00 35.90           H  
ATOM   1863 HD11 LEU A 115       5.079  -1.356  21.832  1.00 39.32           H  
ATOM   1864 HD12 LEU A 115       6.811  -1.353  21.536  1.00 39.32           H  
ATOM   1865 HD13 LEU A 115       5.902   0.149  21.431  1.00 39.32           H  
ATOM   1866 HD21 LEU A 115       3.443  -1.036  19.965  1.00 40.29           H  
ATOM   1867 HD22 LEU A 115       4.207   0.452  19.413  1.00 40.29           H  
ATOM   1868 HD23 LEU A 115       3.970  -0.895  18.298  1.00 40.29           H  
ATOM   1869  N   SER A 116       9.060  -0.719  16.449  1.00 37.81           N  
ATOM   1870  CA  SER A 116      10.092  -0.074  15.634  1.00 35.48           C  
ATOM   1871  C   SER A 116       9.923  -0.405  14.142  1.00 39.64           C  
ATOM   1872  O   SER A 116      10.086   0.489  13.315  1.00 44.89           O  
ATOM   1873  CB  SER A 116      11.482  -0.574  16.075  1.00 40.80           C  
ATOM   1874  OG  SER A 116      11.850   0.034  17.295  1.00 39.91           O  
ATOM   1875  H   SER A 116       9.313  -1.572  16.929  1.00 37.81           H  
ATOM   1876  HA  SER A 116      10.040   1.011  15.752  1.00 35.48           H  
ATOM   1877  HB3 SER A 116      12.243  -0.304  15.341  1.00 40.80           H  
ATOM   1878  HB2 SER A 116      11.510  -1.660  16.175  1.00 40.80           H  
ATOM   1879  HG  SER A 116      11.281  -0.299  17.975  1.00 39.91           H  
ATOM   1880  N   THR A 117       9.573  -1.657  13.792  1.00 37.47           N  
ATOM   1881  CA  THR A 117       9.355  -2.116  12.413  1.00 40.80           C  
ATOM   1882  C   THR A 117       8.119  -1.433  11.798  1.00 42.21           C  
ATOM   1883  O   THR A 117       8.204  -0.894  10.696  1.00 49.31           O  
ATOM   1884  CB  THR A 117       9.204  -3.664  12.405  1.00 39.89           C  
ATOM   1885  OG1 THR A 117      10.478  -4.238  12.628  1.00 44.41           O  
ATOM   1886  CG2 THR A 117       8.679  -4.269  11.088  1.00 40.01           C  
ATOM   1887  H   THR A 117       9.446  -2.340  14.526  1.00 37.47           H  
ATOM   1888  HA  THR A 117      10.220  -1.838  11.807  1.00 40.80           H  
ATOM   1889  HB  THR A 117       8.542  -3.984  13.211  1.00 39.89           H  
ATOM   1890  HG1 THR A 117      10.738  -4.044  13.517  1.00 44.41           H  
ATOM   1891 HG21 THR A 117       8.733  -5.356  11.101  1.00 40.01           H  
ATOM   1892 HG22 THR A 117       7.634  -4.013  10.915  1.00 40.01           H  
ATOM   1893 HG23 THR A 117       9.253  -3.925  10.229  1.00 40.01           H  
ATOM   1894  N   LEU A 118       6.988  -1.428  12.524  1.00 40.37           N  
ATOM   1895  CA  LEU A 118       5.705  -0.894  12.065  1.00 36.35           C  
ATOM   1896  C   LEU A 118       5.669   0.645  11.986  1.00 44.84           C  
ATOM   1897  O   LEU A 118       4.793   1.182  11.309  1.00 45.90           O  
ATOM   1898  CB  LEU A 118       4.591  -1.378  13.021  1.00 34.16           C  
ATOM   1899  CG  LEU A 118       4.395  -2.912  13.070  1.00 35.10           C  
ATOM   1900  CD1 LEU A 118       3.334  -3.284  14.116  1.00 37.62           C  
ATOM   1901  CD2 LEU A 118       4.072  -3.520  11.698  1.00 31.76           C  
ATOM   1902  H   LEU A 118       7.002  -1.873  13.432  1.00 40.37           H  
ATOM   1903  HA  LEU A 118       5.507  -1.267  11.061  1.00 36.35           H  
ATOM   1904  HB3 LEU A 118       3.641  -0.921  12.734  1.00 34.16           H  
ATOM   1905  HB2 LEU A 118       4.803  -1.014  14.028  1.00 34.16           H  
ATOM   1906  HG  LEU A 118       5.321  -3.385  13.384  1.00 35.10           H  
ATOM   1907 HD11 LEU A 118       3.220  -4.365  14.198  1.00 37.62           H  
ATOM   1908 HD12 LEU A 118       3.605  -2.908  15.103  1.00 37.62           H  
ATOM   1909 HD13 LEU A 118       2.363  -2.865  13.859  1.00 37.62           H  
ATOM   1910 HD21 LEU A 118       3.755  -4.558  11.794  1.00 31.76           H  
ATOM   1911 HD22 LEU A 118       3.288  -2.969  11.185  1.00 31.76           H  
ATOM   1912 HD23 LEU A 118       4.948  -3.517  11.050  1.00 31.76           H  
ATOM   1913  N   LEU A 119       6.614   1.348  12.636  1.00 44.51           N  
ATOM   1914  CA  LEU A 119       6.694   2.808  12.663  1.00 46.54           C  
ATOM   1915  C   LEU A 119       7.783   3.359  11.719  1.00 45.23           C  
ATOM   1916  O   LEU A 119       7.640   4.500  11.280  1.00 52.60           O  
ATOM   1917  CB  LEU A 119       6.994   3.239  14.117  1.00 47.13           C  
ATOM   1918  CG  LEU A 119       6.895   4.750  14.433  1.00 60.31           C  
ATOM   1919  CD1 LEU A 119       5.490   5.320  14.163  1.00 56.52           C  
ATOM   1920  CD2 LEU A 119       7.300   5.011  15.891  1.00 67.51           C  
ATOM   1921  H   LEU A 119       7.306   0.837  13.168  1.00 44.51           H  
ATOM   1922  HA  LEU A 119       5.733   3.227  12.371  1.00 46.54           H  
ATOM   1923  HB3 LEU A 119       7.983   2.876  14.401  1.00 47.13           H  
ATOM   1924  HB2 LEU A 119       6.299   2.725  14.779  1.00 47.13           H  
ATOM   1925  HG  LEU A 119       7.605   5.292  13.809  1.00 60.31           H  
ATOM   1926 HD11 LEU A 119       5.419   6.354  14.499  1.00 56.52           H  
ATOM   1927 HD12 LEU A 119       5.247   5.312  13.100  1.00 56.52           H  
ATOM   1928 HD13 LEU A 119       4.722   4.754  14.689  1.00 56.52           H  
ATOM   1929 HD21 LEU A 119       7.282   6.077  16.120  1.00 67.51           H  
ATOM   1930 HD22 LEU A 119       6.626   4.508  16.585  1.00 67.51           H  
ATOM   1931 HD23 LEU A 119       8.311   4.652  16.088  1.00 67.51           H  
ATOM   1932  N   LEU A 120       8.849   2.593  11.405  1.00 43.87           N  
ATOM   1933  CA  LEU A 120      10.072   3.115  10.771  1.00 43.20           C  
ATOM   1934  C   LEU A 120      10.447   2.462   9.429  1.00 50.09           C  
ATOM   1935  O   LEU A 120      11.168   3.101   8.662  1.00 65.46           O  
ATOM   1936  CB  LEU A 120      11.267   3.061  11.754  1.00 43.63           C  
ATOM   1937  CG  LEU A 120      11.054   3.755  13.121  1.00 45.65           C  
ATOM   1938  CD1 LEU A 120      12.204   3.425  14.084  1.00 46.69           C  
ATOM   1939  CD2 LEU A 120      10.883   5.277  12.987  1.00 45.85           C  
ATOM   1940  H   LEU A 120       8.897   1.658  11.787  1.00 43.87           H  
ATOM   1941  HA  LEU A 120       9.927   4.165  10.518  1.00 43.20           H  
ATOM   1942  HB3 LEU A 120      12.144   3.501  11.276  1.00 43.63           H  
ATOM   1943  HB2 LEU A 120      11.535   2.017  11.918  1.00 43.63           H  
ATOM   1944  HG  LEU A 120      10.151   3.356  13.580  1.00 45.65           H  
ATOM   1945 HD11 LEU A 120      12.038   3.878  15.062  1.00 46.69           H  
ATOM   1946 HD12 LEU A 120      12.293   2.349  14.236  1.00 46.69           H  
ATOM   1947 HD13 LEU A 120      13.158   3.790  13.705  1.00 46.69           H  
ATOM   1948 HD21 LEU A 120      10.746   5.742  13.964  1.00 45.85           H  
ATOM   1949 HD22 LEU A 120      11.755   5.736  12.520  1.00 45.85           H  
ATOM   1950 HD23 LEU A 120      10.009   5.534  12.388  1.00 45.85           H  
ATOM   1951  N   ASP A 121       9.972   1.243   9.108  1.00 54.50           N  
ATOM   1952  CA  ASP A 121      10.208   0.611   7.799  1.00 55.27           C  
ATOM   1953  C   ASP A 121       9.139   1.048   6.799  1.00 61.25           C  
ATOM   1954  O   ASP A 121       7.967   1.169   7.148  1.00 59.60           O  
ATOM   1955  CB  ASP A 121      10.132  -0.934   7.890  1.00 55.69           C  
ATOM   1956  CG  ASP A 121      11.314  -1.575   8.617  1.00 58.85           C  
ATOM   1957  OD1 ASP A 121      12.360  -0.902   8.733  1.00 69.40           O  
ATOM   1958  OD2 ASP A 121      11.182  -2.758   8.995  1.00 54.85           O1-
ATOM   1959  H   ASP A 121       9.387   0.749   9.768  1.00 54.50           H  
ATOM   1960  HA  ASP A 121      11.184   0.905   7.404  1.00 55.27           H  
ATOM   1961  HB3 ASP A 121      10.121  -1.368   6.888  1.00 55.69           H  
ATOM   1962  HB2 ASP A 121       9.203  -1.252   8.362  1.00 55.69           H  
ATOM   1963  N   ASP A 122       9.552   1.245   5.538  1.00 65.18           N  
ATOM   1964  CA  ASP A 122       8.658   1.518   4.420  1.00 69.28           C  
ATOM   1965  C   ASP A 122       8.033   0.196   3.941  1.00 72.08           C  
ATOM   1966  O   ASP A 122       8.740  -0.781   3.689  1.00 69.32           O  
ATOM   1967  CB  ASP A 122       9.459   2.189   3.278  1.00 77.90           C  
ATOM   1968  CG  ASP A 122       8.612   2.535   2.046  1.00 79.72           C  
ATOM   1969  OD1 ASP A 122       7.433   2.907   2.246  1.00 85.96           O  
ATOM   1970  OD2 ASP A 122       9.154   2.413   0.927  1.00 79.08           O1-
ATOM   1971  H   ASP A 122      10.531   1.118   5.326  1.00 65.18           H  
ATOM   1972  HA  ASP A 122       7.873   2.203   4.749  1.00 69.28           H  
ATOM   1973  HB3 ASP A 122      10.285   1.546   2.968  1.00 77.90           H  
ATOM   1974  HB2 ASP A 122       9.910   3.113   3.641  1.00 77.90           H  
ATOM   1975  N   PHE A 123       6.700   0.198   3.821  1.00 74.60           N  
ATOM   1976  CA  PHE A 123       5.880  -0.927   3.383  1.00 72.96           C  
ATOM   1977  C   PHE A 123       5.292  -0.688   1.978  1.00 82.35           C  
ATOM   1978  O   PHE A 123       4.556  -1.543   1.484  1.00 89.70           O  
ATOM   1979  CB  PHE A 123       4.750  -1.116   4.416  1.00 65.90           C  
ATOM   1980  CG  PHE A 123       5.243  -1.552   5.787  1.00 60.92           C  
ATOM   1981  CD1 PHE A 123       5.586  -2.899   6.021  1.00 58.54           C  
ATOM   1982  CD2 PHE A 123       5.382  -0.610   6.829  1.00 57.71           C  
ATOM   1983  CE1 PHE A 123       6.071  -3.298   7.282  1.00 49.57           C  
ATOM   1984  CE2 PHE A 123       5.856  -1.013   8.093  1.00 55.88           C  
ATOM   1985  CZ  PHE A 123       6.205  -2.357   8.318  1.00 51.03           C  
ATOM   1986  H   PHE A 123       6.214   1.055   4.042  1.00 74.60           H  
ATOM   1987  HA  PHE A 123       6.468  -1.846   3.337  1.00 72.96           H  
ATOM   1988  HB3 PHE A 123       4.044  -1.866   4.063  1.00 65.90           H  
ATOM   1989  HB2 PHE A 123       4.171  -0.197   4.516  1.00 65.90           H  
ATOM   1990  HD1 PHE A 123       5.483  -3.630   5.232  1.00 58.54           H  
ATOM   1991  HD2 PHE A 123       5.136   0.427   6.662  1.00 57.71           H  
ATOM   1992  HE1 PHE A 123       6.326  -4.331   7.462  1.00 49.57           H  
ATOM   1993  HE2 PHE A 123       5.964  -0.289   8.886  1.00 55.88           H  
ATOM   1994  HZ  PHE A 123       6.574  -2.666   9.284  1.00 51.03           H  
ATOM   1995  N   SER A 124       5.617   0.448   1.327  1.00 82.26           N  
ATOM   1996  CA  SER A 124       5.099   0.864   0.022  1.00 85.38           C  
ATOM   1997  C   SER A 124       5.877   0.143  -1.090  1.00 93.16           C  
ATOM   1998  O   SER A 124       6.949   0.585  -1.505  1.00 94.44           O  
ATOM   1999  CB  SER A 124       5.297   2.389  -0.142  1.00 88.92           C  
ATOM   2000  OG  SER A 124       4.571   3.106   0.835  1.00 94.50           O  
ATOM   2001  H   SER A 124       6.267   1.083   1.775  1.00 82.26           H  
ATOM   2002  HA  SER A 124       4.037   0.626  -0.059  1.00 85.38           H  
ATOM   2003  HB3 SER A 124       4.935   2.707  -1.121  1.00 88.92           H  
ATOM   2004  HB2 SER A 124       6.347   2.680  -0.090  1.00 88.92           H  
ATOM   2005  HG  SER A 124       5.044   3.040   1.652  1.00 94.50           H  
ATOM   2006  N   LYS A 125       5.335  -1.002  -1.541  1.00 94.79           N  
ATOM   2007  CA  LYS A 125       5.864  -1.867  -2.602  1.00102.78           C  
ATOM   2008  C   LYS A 125       7.115  -2.657  -2.157  1.00105.46           C  
ATOM   2009  O   LYS A 125       7.900  -3.105  -2.993  1.00113.77           O  
ATOM   2010  CB  LYS A 125       6.021  -1.106  -3.945  1.00  0.00           C  
ATOM   2011  CG  LYS A 125       5.921  -2.008  -5.191  1.00  0.00           C  
ATOM   2012  CD  LYS A 125       6.169  -1.243  -6.498  1.00  0.00           C  
ATOM   2013  CE  LYS A 125       6.139  -2.164  -7.726  1.00  0.00           C  
ATOM   2014  NZ  LYS A 125       6.406  -1.416  -8.966  1.00  0.00           N1+
ATOM   2015  H   LYS A 125       4.471  -1.299  -1.110  1.00 94.79           H  
ATOM   2016  HA  LYS A 125       5.086  -2.617  -2.746  1.00102.78           H  
ATOM   2017  HB2 LYS A 125       5.243  -0.345  -4.022  1.00  0.00           H  
ATOM   2018  HB3 LYS A 125       6.969  -0.566  -3.955  1.00  0.00           H  
ATOM   2019  HG2 LYS A 125       6.638  -2.825  -5.129  1.00  0.00           H  
ATOM   2020  HG3 LYS A 125       4.935  -2.473  -5.223  1.00  0.00           H  
ATOM   2021  HD2 LYS A 125       5.421  -0.456  -6.607  1.00  0.00           H  
ATOM   2022  HD3 LYS A 125       7.138  -0.745  -6.444  1.00  0.00           H  
ATOM   2023  HE2 LYS A 125       6.886  -2.952  -7.627  1.00  0.00           H  
ATOM   2024  HE3 LYS A 125       5.167  -2.651  -7.812  1.00  0.00           H  
ATOM   2025  HZ1 LYS A 125       7.314  -0.978  -8.907  1.00  0.00           H  
ATOM   2026  HZ2 LYS A 125       6.390  -2.049  -9.753  1.00  0.00           H  
ATOM   2027  HZ3 LYS A 125       5.699  -0.706  -9.093  1.00  0.00           H  
ATOM   2028  N   ALA A 126       7.304  -2.831  -0.837  1.00105.71           N  
ATOM   2029  CA  ALA A 126       8.405  -3.581  -0.244  1.00116.63           C  
ATOM   2030  C   ALA A 126       8.139  -5.080  -0.428  1.00119.40           C  
ATOM   2031  O   ALA A 126       7.148  -5.604   0.083  1.00122.22           O  
ATOM   2032  CB  ALA A 126       8.462  -3.250   1.257  1.00109.95           C  
ATOM   2033  H   ALA A 126       6.629  -2.425  -0.205  1.00105.71           H  
ATOM   2034  HA  ALA A 126       9.348  -3.296  -0.715  1.00116.63           H  
ATOM   2035  HB1 ALA A 126       9.265  -3.795   1.755  1.00109.95           H  
ATOM   2036  HB2 ALA A 126       8.648  -2.187   1.408  1.00109.95           H  
ATOM   2037  HB3 ALA A 126       7.529  -3.494   1.768  1.00109.95           H  
ATOM   2038  N   SER A 127       9.033  -5.759  -1.165  1.00118.20           N  
ATOM   2039  CA  SER A 127       8.964  -7.188  -1.492  1.00117.39           C  
ATOM   2040  C   SER A 127       9.233  -8.099  -0.270  1.00115.14           C  
ATOM   2041  O   SER A 127       8.978  -9.301  -0.335  1.00117.43           O  
ATOM   2042  CB  SER A 127       9.983  -7.462  -2.621  1.00118.08           C  
ATOM   2043  OG  SER A 127       9.910  -8.788  -3.108  1.00110.87           O  
ATOM   2044  H   SER A 127       9.805  -5.240  -1.560  1.00118.20           H  
ATOM   2045  HA  SER A 127       7.960  -7.407  -1.861  1.00117.39           H  
ATOM   2046  HB3 SER A 127      10.999  -7.266  -2.280  1.00118.08           H  
ATOM   2047  HB2 SER A 127       9.799  -6.791  -3.461  1.00118.08           H  
ATOM   2048  HG  SER A 127      10.047  -9.386  -2.388  1.00110.87           H  
ATOM   2049  N   HIS A 128       9.686  -7.517   0.855  1.00111.86           N  
ATOM   2050  CA  HIS A 128       9.814  -8.137   2.173  1.00113.59           C  
ATOM   2051  C   HIS A 128       8.436  -8.428   2.810  1.00111.07           C  
ATOM   2052  O   HIS A 128       8.332  -9.356   3.610  1.00114.47           O  
ATOM   2053  CB  HIS A 128      10.636  -7.159   3.051  1.00  0.00           C  
ATOM   2054  CG  HIS A 128      11.021  -7.591   4.451  1.00  0.00           C  
ATOM   2055  ND1 HIS A 128      10.989  -8.902   4.899  1.00  0.00           N  
ATOM   2056  CD2 HIS A 128      11.502  -6.859   5.516  1.00  0.00           C  
ATOM   2057  CE1 HIS A 128      11.384  -8.899   6.175  1.00  0.00           C  
ATOM   2058  NE2 HIS A 128      11.722  -7.694   6.614  1.00  0.00           N  
ATOM   2059  H   HIS A 128       9.869  -6.525   0.811  1.00111.86           H  
ATOM   2060  HA  HIS A 128      10.356  -9.078   2.068  1.00113.59           H  
ATOM   2061  HB2 HIS A 128      11.571  -6.931   2.539  1.00  0.00           H  
ATOM   2062  HB3 HIS A 128      10.110  -6.207   3.138  1.00  0.00           H  
ATOM   2063  HD1 HIS A 128      10.658  -9.705   4.384  1.00  0.00           H  
ATOM   2064  HD2 HIS A 128      11.696  -5.798   5.582  1.00  0.00           H  
ATOM   2065  HE1 HIS A 128      11.424  -9.788   6.787  1.00  0.00           H  
ATOM   2066  N   PHE A 129       7.384  -7.678   2.433  1.00102.69           N  
ATOM   2067  CA  PHE A 129       6.028  -7.778   2.982  1.00 91.65           C  
ATOM   2068  C   PHE A 129       4.943  -7.917   1.900  1.00 92.82           C  
ATOM   2069  O   PHE A 129       3.763  -7.973   2.240  1.00 86.19           O  
ATOM   2070  CB  PHE A 129       5.769  -6.606   3.952  1.00 83.51           C  
ATOM   2071  CG  PHE A 129       6.719  -6.555   5.136  1.00 79.58           C  
ATOM   2072  CD1 PHE A 129       7.705  -5.548   5.215  1.00 84.01           C  
ATOM   2073  CD2 PHE A 129       6.636  -7.531   6.150  1.00 73.93           C  
ATOM   2074  CE1 PHE A 129       8.584  -5.506   6.315  1.00 81.71           C  
ATOM   2075  CE2 PHE A 129       7.523  -7.496   7.242  1.00 72.34           C  
ATOM   2076  CZ  PHE A 129       8.492  -6.478   7.329  1.00 71.62           C  
ATOM   2077  H   PHE A 129       7.547  -6.941   1.761  1.00102.69           H  
ATOM   2078  HA  PHE A 129       5.940  -8.700   3.559  1.00 91.65           H  
ATOM   2079  HB3 PHE A 129       4.756  -6.670   4.354  1.00 83.51           H  
ATOM   2080  HB2 PHE A 129       5.814  -5.659   3.410  1.00 83.51           H  
ATOM   2081  HD1 PHE A 129       7.787  -4.801   4.439  1.00 84.01           H  
ATOM   2082  HD2 PHE A 129       5.894  -8.314   6.089  1.00 73.93           H  
ATOM   2083  HE1 PHE A 129       9.332  -4.729   6.379  1.00 81.71           H  
ATOM   2084  HE2 PHE A 129       7.463  -8.252   8.010  1.00 72.34           H  
ATOM   2085  HZ  PHE A 129       9.173  -6.449   8.167  1.00 71.62           H  
ATOM   2086  N   ARG A 130       5.328  -7.978   0.611  1.00 93.57           N  
ATOM   2087  CA  ARG A 130       4.469  -8.203  -0.561  1.00 90.79           C  
ATOM   2088  C   ARG A 130       3.546  -7.004  -0.866  1.00 81.65           C  
ATOM   2089  O   ARG A 130       2.430  -7.183  -1.355  1.00 79.33           O  
ATOM   2090  CB  ARG A 130       3.733  -9.566  -0.494  1.00 84.62           C  
ATOM   2091  CG  ARG A 130       4.681 -10.780  -0.441  1.00 91.98           C  
ATOM   2092  CD  ARG A 130       3.935 -12.111  -0.279  1.00 99.87           C  
ATOM   2093  NE  ARG A 130       3.153 -12.442  -1.482  1.00 90.36           N  
ATOM   2094  CZ  ARG A 130       1.909 -12.955  -1.514  1.00 76.29           C  
ATOM   2095  NH1 ARG A 130       1.232 -13.234  -0.391  1.00 85.55           N  
ATOM   2096  NH2 ARG A 130       1.332 -13.194  -2.699  1.00 66.54           N1+
ATOM   2097  H   ARG A 130       6.318  -7.907   0.427  1.00 93.57           H  
ATOM   2098  HA  ARG A 130       5.151  -8.250  -1.411  1.00 90.79           H  
ATOM   2099  HB3 ARG A 130       3.096  -9.675  -1.372  1.00 84.62           H  
ATOM   2100  HB2 ARG A 130       3.056  -9.591   0.360  1.00 84.62           H  
ATOM   2101  HG3 ARG A 130       5.374 -10.674   0.395  1.00 91.98           H  
ATOM   2102  HG2 ARG A 130       5.299 -10.807  -1.339  1.00 91.98           H  
ATOM   2103  HD3 ARG A 130       3.300 -12.064   0.605  1.00 99.87           H  
ATOM   2104  HD2 ARG A 130       4.648 -12.919  -0.108  1.00 99.87           H  
ATOM   2105  HE  ARG A 130       3.627 -12.290  -2.360  1.00 90.36           H  
ATOM   2106 HH12 ARG A 130       0.300 -13.619  -0.431  1.00 85.55           H  
ATOM   2107 HH11 ARG A 130       1.657 -13.061   0.508  1.00 85.55           H  
ATOM   2108 HH22 ARG A 130       0.401 -13.581  -2.745  1.00 66.54           H  
ATOM   2109 HH21 ARG A 130       1.824 -12.992  -3.558  1.00 66.54           H  
ATOM   2110  N   GLY A 131       4.005  -5.782  -0.544  1.00 80.18           N  
ATOM   2111  CA  GLY A 131       3.265  -4.529  -0.690  1.00 78.48           C  
ATOM   2112  C   GLY A 131       2.208  -4.276   0.396  1.00 76.76           C  
ATOM   2113  O   GLY A 131       1.430  -3.332   0.262  1.00 79.35           O  
ATOM   2114  H   GLY A 131       4.934  -5.720  -0.148  1.00 80.18           H  
ATOM   2115  HA3 GLY A 131       2.792  -4.486  -1.672  1.00 78.48           H  
ATOM   2116  HA2 GLY A 131       3.985  -3.710  -0.656  1.00 78.48           H  
ATOM   2117  N   GLN A 132       2.166  -5.108   1.450  1.00 77.11           N  
ATOM   2118  CA  GLN A 132       1.256  -4.995   2.590  1.00 69.48           C  
ATOM   2119  C   GLN A 132       1.974  -4.294   3.752  1.00 64.38           C  
ATOM   2120  O   GLN A 132       3.201  -4.338   3.854  1.00 68.08           O  
ATOM   2121  CB  GLN A 132       0.851  -6.412   3.062  1.00 69.42           C  
ATOM   2122  CG  GLN A 132       0.235  -7.312   1.967  1.00 73.89           C  
ATOM   2123  CD  GLN A 132      -0.970  -6.688   1.254  1.00 76.83           C  
ATOM   2124  OE1 GLN A 132      -1.806  -6.037   1.877  1.00 87.89           O  
ATOM   2125  NE2 GLN A 132      -1.052  -6.869  -0.066  1.00 72.66           N  
ATOM   2126  H   GLN A 132       2.836  -5.864   1.482  1.00 77.11           H  
ATOM   2127  HA  GLN A 132       0.369  -4.418   2.322  1.00 69.48           H  
ATOM   2128  HB3 GLN A 132       0.138  -6.326   3.884  1.00 69.42           H  
ATOM   2129  HB2 GLN A 132       1.714  -6.927   3.487  1.00 69.42           H  
ATOM   2130  HG3 GLN A 132      -0.083  -8.255   2.411  1.00 73.89           H  
ATOM   2131  HG2 GLN A 132       1.000  -7.569   1.232  1.00 73.89           H  
ATOM   2132 HE22 GLN A 132      -1.827  -6.469  -0.574  1.00 72.66           H  
ATOM   2133 HE21 GLN A 132      -0.341  -7.397  -0.551  1.00 72.66           H  
ATOM   2134  N   GLY A 133       1.184  -3.659   4.629  1.00 56.33           N  
ATOM   2135  CA  GLY A 133       1.639  -2.865   5.765  1.00 49.01           C  
ATOM   2136  C   GLY A 133       1.071  -1.438   5.734  1.00 53.17           C  
ATOM   2137  O   GLY A 133       0.442  -1.053   4.745  1.00 52.75           O  
ATOM   2138  H   GLY A 133       0.186  -3.697   4.481  1.00 56.33           H  
ATOM   2139  HA3 GLY A 133       2.725  -2.804   5.803  1.00 49.01           H  
ATOM   2140  HA2 GLY A 133       1.338  -3.378   6.673  1.00 49.01           H  
ATOM   2141  N   PRO A 134       1.296  -0.635   6.795  1.00 53.46           N  
ATOM   2142  CA  PRO A 134       0.833   0.757   6.875  1.00 53.22           C  
ATOM   2143  C   PRO A 134       1.716   1.686   6.022  1.00 53.73           C  
ATOM   2144  O   PRO A 134       2.942   1.665   6.138  1.00 55.81           O  
ATOM   2145  CB  PRO A 134       0.942   1.093   8.365  1.00 49.63           C  
ATOM   2146  CG  PRO A 134       2.082   0.227   8.878  1.00 46.69           C  
ATOM   2147  CD  PRO A 134       1.988  -1.036   8.023  1.00 47.79           C  
ATOM   2148  HA  PRO A 134      -0.209   0.837   6.555  1.00 53.22           H  
ATOM   2149  HB3 PRO A 134       0.018   0.802   8.867  1.00 49.63           H  
ATOM   2150  HB2 PRO A 134       1.097   2.154   8.552  1.00 49.63           H  
ATOM   2151  HG3 PRO A 134       2.024   0.031   9.948  1.00 46.69           H  
ATOM   2152  HG2 PRO A 134       3.037   0.717   8.686  1.00 46.69           H  
ATOM   2153  HD2 PRO A 134       2.968  -1.469   7.833  1.00 47.79           H  
ATOM   2154  HD3 PRO A 134       1.389  -1.784   8.539  1.00 47.79           H  
ATOM   2155  N   LYS A 135       1.083   2.484   5.150  1.00 51.37           N  
ATOM   2156  CA  LYS A 135       1.755   3.339   4.173  1.00 61.93           C  
ATOM   2157  C   LYS A 135       1.918   4.761   4.737  1.00 62.05           C  
ATOM   2158  O   LYS A 135       3.026   5.297   4.714  1.00 65.91           O  
ATOM   2159  CB  LYS A 135       0.900   3.405   2.882  1.00 58.94           C  
ATOM   2160  CG  LYS A 135       0.486   2.039   2.293  1.00 67.98           C  
ATOM   2161  CD  LYS A 135       1.666   1.094   2.003  1.00 66.99           C  
ATOM   2162  CE  LYS A 135       1.286  -0.124   1.148  1.00 75.87           C  
ATOM   2163  NZ  LYS A 135       0.343  -1.017   1.839  1.00 65.07           N1+
ATOM   2164  H   LYS A 135       0.070   2.491   5.142  1.00 51.37           H  
ATOM   2165  HA  LYS A 135       2.740   2.939   3.926  1.00 61.93           H  
ATOM   2166  HB3 LYS A 135       1.456   3.958   2.123  1.00 58.94           H  
ATOM   2167  HB2 LYS A 135      -0.011   3.980   3.055  1.00 58.94           H  
ATOM   2168  HG3 LYS A 135      -0.060   2.223   1.367  1.00 67.98           H  
ATOM   2169  HG2 LYS A 135      -0.222   1.547   2.961  1.00 67.98           H  
ATOM   2170  HD3 LYS A 135       2.123   0.760   2.935  1.00 66.99           H  
ATOM   2171  HD2 LYS A 135       2.436   1.652   1.473  1.00 66.99           H  
ATOM   2172  HE3 LYS A 135       2.180  -0.698   0.913  1.00 75.87           H  
ATOM   2173  HE2 LYS A 135       0.855   0.187   0.196  1.00 75.87           H  
ATOM   2174  HZ1 LYS A 135      -0.568  -0.580   1.873  1.00 65.07           H  
ATOM   2175  HZ2 LYS A 135       0.279  -1.888   1.329  1.00 65.07           H  
ATOM   2176  HZ3 LYS A 135       0.664  -1.197   2.782  1.00 65.07           H  
ATOM   2177  N   THR A 136       0.831   5.354   5.264  1.00 52.71           N  
ATOM   2178  CA  THR A 136       0.805   6.688   5.875  1.00 48.14           C  
ATOM   2179  C   THR A 136       1.078   6.579   7.387  1.00 49.28           C  
ATOM   2180  O   THR A 136       0.902   5.515   7.977  1.00 48.75           O  
ATOM   2181  CB  THR A 136      -0.591   7.336   5.649  1.00 49.27           C  
ATOM   2182  OG1 THR A 136      -1.621   6.715   6.394  1.00 51.62           O  
ATOM   2183  CG2 THR A 136      -1.012   7.402   4.172  1.00 48.15           C  
ATOM   2184  H   THR A 136      -0.034   4.828   5.264  1.00 52.71           H  
ATOM   2185  HA  THR A 136       1.568   7.320   5.417  1.00 48.14           H  
ATOM   2186  HB  THR A 136      -0.540   8.363   6.014  1.00 49.27           H  
ATOM   2187  HG1 THR A 136      -1.757   5.843   6.051  1.00 51.62           H  
ATOM   2188 HG21 THR A 136      -1.939   7.964   4.056  1.00 48.15           H  
ATOM   2189 HG22 THR A 136      -0.249   7.897   3.571  1.00 48.15           H  
ATOM   2190 HG23 THR A 136      -1.176   6.409   3.752  1.00 48.15           H  
ATOM   2191  N   PHE A 137       1.469   7.697   8.025  1.00 49.93           N  
ATOM   2192  CA  PHE A 137       1.732   7.787   9.466  1.00 43.45           C  
ATOM   2193  C   PHE A 137       0.474   7.580  10.337  1.00 45.59           C  
ATOM   2194  O   PHE A 137       0.592   7.133  11.476  1.00 51.00           O  
ATOM   2195  CB  PHE A 137       2.375   9.157   9.768  1.00 43.36           C  
ATOM   2196  CG  PHE A 137       2.906   9.318  11.183  1.00 44.55           C  
ATOM   2197  CD1 PHE A 137       4.088   8.651  11.571  1.00 43.99           C  
ATOM   2198  CD2 PHE A 137       2.222  10.125  12.116  1.00 51.34           C  
ATOM   2199  CE1 PHE A 137       4.580   8.790  12.883  1.00 48.23           C  
ATOM   2200  CE2 PHE A 137       2.718  10.266  13.427  1.00 48.54           C  
ATOM   2201  CZ  PHE A 137       3.894   9.595  13.813  1.00 42.41           C  
ATOM   2202  H   PHE A 137       1.593   8.538   7.481  1.00 49.93           H  
ATOM   2203  HA  PHE A 137       2.443   7.004   9.720  1.00 43.45           H  
ATOM   2204  HB3 PHE A 137       1.666   9.960   9.556  1.00 43.36           H  
ATOM   2205  HB2 PHE A 137       3.215   9.320   9.091  1.00 43.36           H  
ATOM   2206  HD1 PHE A 137       4.621   8.033  10.864  1.00 43.99           H  
ATOM   2207  HD2 PHE A 137       1.315  10.637  11.832  1.00 51.34           H  
ATOM   2208  HE1 PHE A 137       5.489   8.284  13.173  1.00 48.23           H  
ATOM   2209  HE2 PHE A 137       2.195  10.889  14.137  1.00 48.54           H  
ATOM   2210  HZ  PHE A 137       4.274   9.703  14.818  1.00 42.41           H  
ATOM   2211  N   GLN A 138      -0.723   7.855   9.794  1.00 47.42           N  
ATOM   2212  CA  GLN A 138      -2.012   7.663  10.458  1.00 51.01           C  
ATOM   2213  C   GLN A 138      -2.408   6.175  10.491  1.00 48.12           C  
ATOM   2214  O   GLN A 138      -3.018   5.731  11.463  1.00 53.07           O  
ATOM   2215  CB  GLN A 138      -3.084   8.444   9.673  1.00 47.37           C  
ATOM   2216  CG  GLN A 138      -2.852   9.968   9.691  1.00 62.81           C  
ATOM   2217  CD  GLN A 138      -3.888  10.731   8.863  1.00 67.80           C  
ATOM   2218  OE1 GLN A 138      -5.077  10.425   8.905  1.00 71.10           O  
ATOM   2219  NE2 GLN A 138      -3.441  11.731   8.101  1.00 53.77           N  
ATOM   2220  H   GLN A 138      -0.746   8.195   8.843  1.00 47.42           H  
ATOM   2221  HA  GLN A 138      -1.961   8.038  11.482  1.00 51.01           H  
ATOM   2222  HB3 GLN A 138      -4.066   8.230  10.100  1.00 47.37           H  
ATOM   2223  HB2 GLN A 138      -3.120   8.091   8.640  1.00 47.37           H  
ATOM   2224  HG3 GLN A 138      -1.856  10.205   9.314  1.00 62.81           H  
ATOM   2225  HG2 GLN A 138      -2.892  10.337  10.716  1.00 62.81           H  
ATOM   2226 HE22 GLN A 138      -4.097  12.257   7.541  1.00 53.77           H  
ATOM   2227 HE21 GLN A 138      -2.459  11.964   8.088  1.00 53.77           H  
ATOM   2228  N   GLU A 139      -2.010   5.401   9.464  1.00 43.80           N  
ATOM   2229  CA  GLU A 139      -2.193   3.952   9.378  1.00 46.95           C  
ATOM   2230  C   GLU A 139      -1.188   3.210  10.278  1.00 43.89           C  
ATOM   2231  O   GLU A 139      -1.518   2.132  10.773  1.00 40.32           O  
ATOM   2232  CB  GLU A 139      -1.956   3.507   7.919  1.00 44.33           C  
ATOM   2233  CG  GLU A 139      -3.141   3.844   6.992  1.00 41.34           C  
ATOM   2234  CD  GLU A 139      -2.842   3.650   5.503  1.00 49.71           C  
ATOM   2235  OE1 GLU A 139      -1.658   3.466   5.146  1.00 58.10           O  
ATOM   2236  OE2 GLU A 139      -3.819   3.694   4.727  1.00 54.34           O1-
ATOM   2237  H   GLU A 139      -1.515   5.844   8.702  1.00 43.80           H  
ATOM   2238  HA  GLU A 139      -3.205   3.686   9.688  1.00 46.95           H  
ATOM   2239  HB3 GLU A 139      -1.797   2.429   7.872  1.00 44.33           H  
ATOM   2240  HB2 GLU A 139      -1.034   3.952   7.548  1.00 44.33           H  
ATOM   2241  HG3 GLU A 139      -3.453   4.878   7.135  1.00 41.34           H  
ATOM   2242  HG2 GLU A 139      -3.999   3.228   7.260  1.00 41.34           H  
ATOM   2243  N   ARG A 140       0.005   3.787  10.523  1.00 42.83           N  
ATOM   2244  CA  ARG A 140       1.016   3.252  11.439  1.00 41.77           C  
ATOM   2245  C   ARG A 140       0.538   3.360  12.891  1.00 43.81           C  
ATOM   2246  O   ARG A 140       0.639   2.379  13.621  1.00 42.56           O  
ATOM   2247  CB  ARG A 140       2.349   4.016  11.291  1.00 42.45           C  
ATOM   2248  CG  ARG A 140       3.042   3.771   9.946  1.00 44.69           C  
ATOM   2249  CD  ARG A 140       4.327   4.585   9.777  1.00 51.19           C  
ATOM   2250  NE  ARG A 140       4.835   4.475   8.405  1.00 47.94           N  
ATOM   2251  CZ  ARG A 140       5.676   3.525   7.965  1.00 48.90           C  
ATOM   2252  NH1 ARG A 140       6.103   2.543   8.770  1.00 49.04           N  
ATOM   2253  NH2 ARG A 140       6.094   3.553   6.694  1.00 55.34           N1+
ATOM   2254  H   ARG A 140       0.207   4.668  10.070  1.00 42.83           H  
ATOM   2255  HA  ARG A 140       1.181   2.197  11.210  1.00 41.77           H  
ATOM   2256  HB3 ARG A 140       3.035   3.712  12.085  1.00 42.45           H  
ATOM   2257  HB2 ARG A 140       2.187   5.084  11.430  1.00 42.45           H  
ATOM   2258  HG3 ARG A 140       2.368   3.988   9.126  1.00 44.69           H  
ATOM   2259  HG2 ARG A 140       3.277   2.713   9.856  1.00 44.69           H  
ATOM   2260  HD3 ARG A 140       5.084   4.271  10.489  1.00 51.19           H  
ATOM   2261  HD2 ARG A 140       4.143   5.637   9.980  1.00 51.19           H  
ATOM   2262  HE  ARG A 140       4.497   5.162   7.747  1.00 47.94           H  
ATOM   2263 HH12 ARG A 140       6.759   1.856   8.415  1.00 49.04           H  
ATOM   2264 HH11 ARG A 140       5.767   2.472   9.720  1.00 49.04           H  
ATOM   2265 HH22 ARG A 140       6.741   2.847   6.369  1.00 55.34           H  
ATOM   2266 HH21 ARG A 140       5.774   4.268   6.058  1.00 55.34           H  
ATOM   2267  N   LEU A 141      -0.036   4.513  13.285  1.00 43.58           N  
ATOM   2268  CA  LEU A 141      -0.604   4.754  14.613  1.00 41.23           C  
ATOM   2269  C   LEU A 141      -1.860   3.911  14.886  1.00 44.99           C  
ATOM   2270  O   LEU A 141      -2.056   3.490  16.025  1.00 42.13           O  
ATOM   2271  CB  LEU A 141      -0.977   6.246  14.758  1.00 44.08           C  
ATOM   2272  CG  LEU A 141       0.212   7.222  14.870  1.00 54.73           C  
ATOM   2273  CD1 LEU A 141      -0.296   8.668  14.768  1.00 50.54           C  
ATOM   2274  CD2 LEU A 141       1.019   7.030  16.165  1.00 51.02           C  
ATOM   2275  H   LEU A 141      -0.085   5.272  12.619  1.00 43.58           H  
ATOM   2276  HA  LEU A 141       0.137   4.480  15.364  1.00 41.23           H  
ATOM   2277  HB3 LEU A 141      -1.606   6.385  15.639  1.00 44.08           H  
ATOM   2278  HB2 LEU A 141      -1.599   6.534  13.908  1.00 44.08           H  
ATOM   2279  HG  LEU A 141       0.892   7.052  14.035  1.00 54.73           H  
ATOM   2280 HD11 LEU A 141       0.517   9.382  14.884  1.00 50.54           H  
ATOM   2281 HD12 LEU A 141      -0.762   8.854  13.800  1.00 50.54           H  
ATOM   2282 HD13 LEU A 141      -1.033   8.885  15.542  1.00 50.54           H  
ATOM   2283 HD21 LEU A 141       1.819   7.766  16.239  1.00 51.02           H  
ATOM   2284 HD22 LEU A 141       0.387   7.139  17.047  1.00 51.02           H  
ATOM   2285 HD23 LEU A 141       1.489   6.048  16.209  1.00 51.02           H  
ATOM   2286  N   PHE A 142      -2.674   3.653  13.852  1.00 46.93           N  
ATOM   2287  CA  PHE A 142      -3.857   2.801  13.932  1.00 43.53           C  
ATOM   2288  C   PHE A 142      -3.460   1.339  14.187  1.00 42.18           C  
ATOM   2289  O   PHE A 142      -4.002   0.711  15.093  1.00 44.66           O  
ATOM   2290  CB  PHE A 142      -4.687   2.924  12.635  1.00 41.74           C  
ATOM   2291  CG  PHE A 142      -5.995   2.146  12.649  1.00 44.08           C  
ATOM   2292  CD1 PHE A 142      -6.944   2.372  13.671  1.00 50.90           C  
ATOM   2293  CD2 PHE A 142      -6.258   1.171  11.662  1.00 39.69           C  
ATOM   2294  CE1 PHE A 142      -8.125   1.608  13.729  1.00 43.61           C  
ATOM   2295  CE2 PHE A 142      -7.449   0.421  11.714  1.00 50.14           C  
ATOM   2296  CZ  PHE A 142      -8.375   0.627  12.753  1.00 50.48           C  
ATOM   2297  H   PHE A 142      -2.466   4.092  12.964  1.00 46.93           H  
ATOM   2298  HA  PHE A 142      -4.457   3.142  14.778  1.00 43.53           H  
ATOM   2299  HB3 PHE A 142      -4.090   2.608  11.779  1.00 41.74           H  
ATOM   2300  HB2 PHE A 142      -4.933   3.972  12.457  1.00 41.74           H  
ATOM   2301  HD1 PHE A 142      -6.765   3.120  14.430  1.00 50.90           H  
ATOM   2302  HD2 PHE A 142      -5.548   0.987  10.867  1.00 39.69           H  
ATOM   2303  HE1 PHE A 142      -8.837   1.770  14.525  1.00 43.61           H  
ATOM   2304  HE2 PHE A 142      -7.657  -0.325  10.963  1.00 50.14           H  
ATOM   2305  HZ  PHE A 142      -9.275   0.031  12.799  1.00 50.48           H  
ATOM   2306  N   LEU A 143      -2.460   0.821  13.460  1.00 46.43           N  
ATOM   2307  CA  LEU A 143      -1.939  -0.530  13.656  1.00 43.89           C  
ATOM   2308  C   LEU A 143      -1.281  -0.680  15.039  1.00 40.05           C  
ATOM   2309  O   LEU A 143      -1.593  -1.602  15.784  1.00 41.80           O  
ATOM   2310  CB  LEU A 143      -0.944  -0.846  12.522  1.00 38.26           C  
ATOM   2311  CG  LEU A 143      -0.301  -2.248  12.576  1.00 39.31           C  
ATOM   2312  CD1 LEU A 143      -1.313  -3.403  12.590  1.00 39.31           C  
ATOM   2313  CD2 LEU A 143       0.657  -2.421  11.401  1.00 37.69           C  
ATOM   2314  H   LEU A 143      -2.061   1.371  12.708  1.00 46.43           H  
ATOM   2315  HA  LEU A 143      -2.777  -1.225  13.598  1.00 43.89           H  
ATOM   2316  HB3 LEU A 143      -0.151  -0.097  12.520  1.00 38.26           H  
ATOM   2317  HB2 LEU A 143      -1.454  -0.728  11.565  1.00 38.26           H  
ATOM   2318  HG  LEU A 143       0.282  -2.324  13.493  1.00 39.31           H  
ATOM   2319 HD11 LEU A 143      -0.799  -4.361  12.643  1.00 39.31           H  
ATOM   2320 HD12 LEU A 143      -1.979  -3.360  13.452  1.00 39.31           H  
ATOM   2321 HD13 LEU A 143      -1.919  -3.410  11.685  1.00 39.31           H  
ATOM   2322 HD21 LEU A 143       1.128  -3.401  11.443  1.00 37.69           H  
ATOM   2323 HD22 LEU A 143       0.130  -2.341  10.450  1.00 37.69           H  
ATOM   2324 HD23 LEU A 143       1.440  -1.664  11.420  1.00 37.69           H  
ATOM   2325  N   ILE A 144      -0.419   0.265  15.423  1.00 42.99           N  
ATOM   2326  CA  ILE A 144       0.295   0.313  16.704  1.00 38.85           C  
ATOM   2327  C   ILE A 144      -0.658   0.399  17.915  1.00 40.48           C  
ATOM   2328  O   ILE A 144      -0.261  -0.005  19.004  1.00 43.05           O  
ATOM   2329  CB  ILE A 144       1.356   1.458  16.649  1.00 40.10           C  
ATOM   2330  CG1 ILE A 144       2.546   1.015  15.759  1.00 40.47           C  
ATOM   2331  CG2 ILE A 144       1.857   1.952  18.024  1.00 42.65           C  
ATOM   2332  CD1 ILE A 144       3.491   2.146  15.330  1.00 51.85           C  
ATOM   2333  H   ILE A 144      -0.267   1.041  14.792  1.00 42.99           H  
ATOM   2334  HA  ILE A 144       0.828  -0.633  16.814  1.00 38.85           H  
ATOM   2335  HB  ILE A 144       0.883   2.322  16.182  1.00 40.10           H  
ATOM   2336 HG13 ILE A 144       2.169   0.548  14.849  1.00 40.47           H  
ATOM   2337 HG12 ILE A 144       3.120   0.237  16.265  1.00 40.47           H  
ATOM   2338 HG21 ILE A 144       2.661   2.679  17.932  1.00 42.65           H  
ATOM   2339 HG22 ILE A 144       1.064   2.445  18.587  1.00 42.65           H  
ATOM   2340 HG23 ILE A 144       2.221   1.124  18.626  1.00 42.65           H  
ATOM   2341 HD11 ILE A 144       4.189   1.783  14.577  1.00 51.85           H  
ATOM   2342 HD12 ILE A 144       2.944   2.981  14.895  1.00 51.85           H  
ATOM   2343 HD13 ILE A 144       4.079   2.525  16.166  1.00 51.85           H  
ATOM   2344  N   SER A 145      -1.901   0.864  17.739  1.00 46.35           N  
ATOM   2345  CA  SER A 145      -2.900   0.982  18.804  1.00 42.04           C  
ATOM   2346  C   SER A 145      -3.316  -0.383  19.393  1.00 40.33           C  
ATOM   2347  O   SER A 145      -3.789  -0.422  20.527  1.00 42.29           O  
ATOM   2348  CB  SER A 145      -4.148   1.735  18.290  1.00 40.45           C  
ATOM   2349  OG  SER A 145      -3.887   3.117  18.069  1.00 60.46           O  
ATOM   2350  H   SER A 145      -2.176   1.147  16.807  1.00 46.35           H  
ATOM   2351  HA  SER A 145      -2.463   1.557  19.623  1.00 42.04           H  
ATOM   2352  HB3 SER A 145      -4.940   1.681  19.039  1.00 40.45           H  
ATOM   2353  HB2 SER A 145      -4.560   1.272  17.396  1.00 40.45           H  
ATOM   2354  HG  SER A 145      -3.223   3.204  17.383  1.00 60.46           H  
ATOM   2355  N   VAL A 146      -3.083  -1.490  18.671  1.00 37.83           N  
ATOM   2356  CA  VAL A 146      -3.322  -2.857  19.139  1.00 39.42           C  
ATOM   2357  C   VAL A 146      -1.998  -3.599  19.418  1.00 35.85           C  
ATOM   2358  O   VAL A 146      -2.004  -4.804  19.649  1.00 42.62           O  
ATOM   2359  CB  VAL A 146      -4.254  -3.599  18.144  1.00 47.62           C  
ATOM   2360  CG1 VAL A 146      -5.637  -2.928  18.085  1.00 47.99           C  
ATOM   2361  CG2 VAL A 146      -3.702  -3.770  16.716  1.00 46.18           C  
ATOM   2362  H   VAL A 146      -2.707  -1.396  17.734  1.00 37.83           H  
ATOM   2363  HA  VAL A 146      -3.834  -2.839  20.103  1.00 39.42           H  
ATOM   2364  HB  VAL A 146      -4.403  -4.601  18.549  1.00 47.62           H  
ATOM   2365 HG11 VAL A 146      -6.299  -3.459  17.404  1.00 47.99           H  
ATOM   2366 HG12 VAL A 146      -6.112  -2.913  19.067  1.00 47.99           H  
ATOM   2367 HG13 VAL A 146      -5.573  -1.901  17.729  1.00 47.99           H  
ATOM   2368 HG21 VAL A 146      -4.321  -4.465  16.148  1.00 46.18           H  
ATOM   2369 HG22 VAL A 146      -3.710  -2.829  16.169  1.00 46.18           H  
ATOM   2370 HG23 VAL A 146      -2.689  -4.169  16.710  1.00 46.18           H  
ATOM   2371  N   TYR A 147      -0.864  -2.883  19.436  1.00 35.31           N  
ATOM   2372  CA  TYR A 147       0.453  -3.416  19.783  1.00 37.04           C  
ATOM   2373  C   TYR A 147       0.995  -2.726  21.042  1.00 40.55           C  
ATOM   2374  O   TYR A 147       1.422  -3.409  21.970  1.00 41.58           O  
ATOM   2375  CB  TYR A 147       1.429  -3.296  18.592  1.00 37.55           C  
ATOM   2376  CG  TYR A 147       1.273  -4.380  17.534  1.00 38.36           C  
ATOM   2377  CD1 TYR A 147       0.262  -4.311  16.555  1.00 38.92           C  
ATOM   2378  CD2 TYR A 147       2.129  -5.495  17.546  1.00 39.68           C  
ATOM   2379  CE1 TYR A 147       0.103  -5.343  15.606  1.00 41.86           C  
ATOM   2380  CE2 TYR A 147       1.961  -6.537  16.613  1.00 38.48           C  
ATOM   2381  CZ  TYR A 147       0.958  -6.461  15.638  1.00 42.14           C  
ATOM   2382  OH  TYR A 147       0.834  -7.488  14.753  1.00 41.68           O  
ATOM   2383  H   TYR A 147      -0.945  -1.891  19.255  1.00 35.31           H  
ATOM   2384  HA  TYR A 147       0.379  -4.472  20.039  1.00 37.04           H  
ATOM   2385  HB3 TYR A 147       2.457  -3.344  18.957  1.00 37.55           H  
ATOM   2386  HB2 TYR A 147       1.342  -2.318  18.124  1.00 37.55           H  
ATOM   2387  HD1 TYR A 147      -0.415  -3.477  16.547  1.00 38.92           H  
ATOM   2388  HD2 TYR A 147       2.904  -5.575  18.295  1.00 39.68           H  
ATOM   2389  HE1 TYR A 147      -0.689  -5.276  14.874  1.00 41.86           H  
ATOM   2390  HE2 TYR A 147       2.597  -7.409  16.645  1.00 38.48           H  
ATOM   2391  HH  TYR A 147       0.149  -7.353  14.100  1.00 41.68           H  
ATOM   2392  N   ILE A 148       0.945  -1.386  21.124  1.00 40.84           N  
ATOM   2393  CA  ILE A 148       1.443  -0.613  22.269  1.00 40.64           C  
ATOM   2394  C   ILE A 148       0.868  -0.983  23.667  1.00 40.52           C  
ATOM   2395  O   ILE A 148       1.653  -0.939  24.620  1.00 38.17           O  
ATOM   2396  CB  ILE A 148       1.442   0.917  21.957  1.00 42.01           C  
ATOM   2397  CG1 ILE A 148       2.314   1.752  22.923  1.00 45.62           C  
ATOM   2398  CG2 ILE A 148       0.045   1.560  21.891  1.00 40.88           C  
ATOM   2399  CD1 ILE A 148       3.816   1.462  22.851  1.00 51.01           C  
ATOM   2400  H   ILE A 148       0.534  -0.863  20.353  1.00 40.84           H  
ATOM   2401  HA  ILE A 148       2.490  -0.913  22.325  1.00 40.64           H  
ATOM   2402  HB  ILE A 148       1.884   1.038  20.968  1.00 42.01           H  
ATOM   2403 HG13 ILE A 148       1.972   1.633  23.948  1.00 45.62           H  
ATOM   2404 HG12 ILE A 148       2.181   2.811  22.697  1.00 45.62           H  
ATOM   2405 HG21 ILE A 148       0.112   2.604  21.582  1.00 40.88           H  
ATOM   2406 HG22 ILE A 148      -0.602   1.074  21.169  1.00 40.88           H  
ATOM   2407 HG23 ILE A 148      -0.455   1.545  22.860  1.00 40.88           H  
ATOM   2408 HD11 ILE A 148       4.369   2.133  23.510  1.00 51.01           H  
ATOM   2409 HD12 ILE A 148       4.055   0.446  23.158  1.00 51.01           H  
ATOM   2410 HD13 ILE A 148       4.191   1.616  21.839  1.00 51.01           H  
ATOM   2411  N   PRO A 149      -0.420  -1.386  23.858  1.00 38.40           N  
ATOM   2412  CA  PRO A 149      -0.929  -1.834  25.172  1.00 38.37           C  
ATOM   2413  C   PRO A 149      -0.100  -2.966  25.813  1.00 40.68           C  
ATOM   2414  O   PRO A 149       0.136  -2.956  27.019  1.00 41.12           O  
ATOM   2415  CB  PRO A 149      -2.353  -2.334  24.908  1.00 33.47           C  
ATOM   2416  CG  PRO A 149      -2.799  -1.656  23.633  1.00 45.10           C  
ATOM   2417  CD  PRO A 149      -1.510  -1.386  22.872  1.00 43.05           C  
ATOM   2418  HA  PRO A 149      -0.955  -0.976  25.844  1.00 38.37           H  
ATOM   2419  HB3 PRO A 149      -3.029  -2.116  25.734  1.00 33.47           H  
ATOM   2420  HB2 PRO A 149      -2.351  -3.410  24.740  1.00 33.47           H  
ATOM   2421  HG3 PRO A 149      -3.282  -0.708  23.873  1.00 45.10           H  
ATOM   2422  HG2 PRO A 149      -3.512  -2.250  23.057  1.00 45.10           H  
ATOM   2423  HD2 PRO A 149      -1.377  -2.207  22.171  1.00 43.05           H  
ATOM   2424  HD3 PRO A 149      -1.595  -0.468  22.302  1.00 43.05           H  
ATOM   2425  N   TYR A 150       0.414  -3.879  24.981  1.00 39.79           N  
ATOM   2426  CA  TYR A 150       1.262  -5.011  25.348  1.00 40.70           C  
ATOM   2427  C   TYR A 150       2.733  -4.595  25.541  1.00 43.15           C  
ATOM   2428  O   TYR A 150       3.611  -5.442  25.622  1.00 43.16           O  
ATOM   2429  CB  TYR A 150       1.206  -6.037  24.205  1.00 36.26           C  
ATOM   2430  CG  TYR A 150      -0.179  -6.566  23.891  1.00 41.61           C  
ATOM   2431  CD1 TYR A 150      -0.779  -7.501  24.757  1.00 41.35           C  
ATOM   2432  CD2 TYR A 150      -0.859  -6.152  22.726  1.00 39.50           C  
ATOM   2433  CE1 TYR A 150      -2.042  -8.039  24.453  1.00 47.31           C  
ATOM   2434  CE2 TYR A 150      -2.122  -6.691  22.422  1.00 35.01           C  
ATOM   2435  CZ  TYR A 150      -2.707  -7.638  23.280  1.00 46.67           C  
ATOM   2436  OH  TYR A 150      -3.921  -8.167  22.973  1.00 51.04           O  
ATOM   2437  H   TYR A 150       0.214  -3.796  23.993  1.00 39.79           H  
ATOM   2438  HA  TYR A 150       0.904  -5.466  26.275  1.00 40.70           H  
ATOM   2439  HB3 TYR A 150       1.822  -6.903  24.457  1.00 36.26           H  
ATOM   2440  HB2 TYR A 150       1.646  -5.610  23.305  1.00 36.26           H  
ATOM   2441  HD1 TYR A 150      -0.265  -7.833  25.650  1.00 41.35           H  
ATOM   2442  HD2 TYR A 150      -0.417  -5.435  22.051  1.00 39.50           H  
ATOM   2443  HE1 TYR A 150      -2.476  -8.768  25.123  1.00 47.31           H  
ATOM   2444  HE2 TYR A 150      -2.638  -6.382  21.525  1.00 35.01           H  
ATOM   2445  HH  TYR A 150      -4.155  -8.868  23.564  1.00 51.04           H  
ATOM   2446  N   PHE A 151       3.026  -3.297  25.624  1.00 38.37           N  
ATOM   2447  CA  PHE A 151       4.249  -2.769  26.213  1.00 33.52           C  
ATOM   2448  C   PHE A 151       3.864  -2.042  27.510  1.00 39.95           C  
ATOM   2449  O   PHE A 151       4.511  -2.217  28.540  1.00 39.76           O  
ATOM   2450  CB  PHE A 151       4.914  -1.800  25.218  1.00 33.03           C  
ATOM   2451  CG  PHE A 151       6.258  -1.269  25.679  1.00 37.22           C  
ATOM   2452  CD1 PHE A 151       7.430  -2.012  25.433  1.00 34.72           C  
ATOM   2453  CD2 PHE A 151       6.338  -0.052  26.390  1.00 31.58           C  
ATOM   2454  CE1 PHE A 151       8.669  -1.556  25.919  1.00 34.24           C  
ATOM   2455  CE2 PHE A 151       7.581   0.408  26.864  1.00 35.09           C  
ATOM   2456  CZ  PHE A 151       8.747  -0.346  26.633  1.00 38.90           C  
ATOM   2457  H   PHE A 151       2.266  -2.651  25.459  1.00 38.37           H  
ATOM   2458  HA  PHE A 151       4.954  -3.565  26.464  1.00 33.52           H  
ATOM   2459  HB3 PHE A 151       4.259  -0.954  25.012  1.00 33.03           H  
ATOM   2460  HB2 PHE A 151       5.057  -2.303  24.261  1.00 33.03           H  
ATOM   2461  HD1 PHE A 151       7.385  -2.940  24.883  1.00 34.72           H  
ATOM   2462  HD2 PHE A 151       5.446   0.526  26.587  1.00 31.58           H  
ATOM   2463  HE1 PHE A 151       9.561  -2.138  25.746  1.00 34.24           H  
ATOM   2464  HE2 PHE A 151       7.640   1.339  27.408  1.00 35.09           H  
ATOM   2465  HZ  PHE A 151       9.700   0.005  27.000  1.00 38.90           H  
ATOM   2466  N   LEU A 152       2.790  -1.240  27.465  1.00 45.61           N  
ATOM   2467  CA  LEU A 152       2.350  -0.360  28.541  1.00 46.49           C  
ATOM   2468  C   LEU A 152       1.892  -1.111  29.796  1.00 42.78           C  
ATOM   2469  O   LEU A 152       2.351  -0.791  30.891  1.00 40.22           O  
ATOM   2470  CB  LEU A 152       1.195   0.522  28.026  1.00 43.31           C  
ATOM   2471  CG  LEU A 152       1.588   1.509  26.907  1.00 51.34           C  
ATOM   2472  CD1 LEU A 152       0.333   2.083  26.232  1.00 50.74           C  
ATOM   2473  CD2 LEU A 152       2.495   2.640  27.417  1.00 41.51           C  
ATOM   2474  H   LEU A 152       2.304  -1.157  26.582  1.00 45.61           H  
ATOM   2475  HA  LEU A 152       3.192   0.268  28.835  1.00 46.49           H  
ATOM   2476  HB3 LEU A 152       0.765   1.087  28.857  1.00 43.31           H  
ATOM   2477  HB2 LEU A 152       0.391  -0.125  27.673  1.00 43.31           H  
ATOM   2478  HG  LEU A 152       2.153   0.976  26.146  1.00 51.34           H  
ATOM   2479 HD11 LEU A 152       0.591   2.805  25.456  1.00 50.74           H  
ATOM   2480 HD12 LEU A 152      -0.259   1.300  25.759  1.00 50.74           H  
ATOM   2481 HD13 LEU A 152      -0.307   2.594  26.952  1.00 50.74           H  
ATOM   2482 HD21 LEU A 152       2.737   3.338  26.614  1.00 41.51           H  
ATOM   2483 HD22 LEU A 152       2.014   3.209  28.213  1.00 41.51           H  
ATOM   2484 HD23 LEU A 152       3.442   2.262  27.801  1.00 41.51           H  
ATOM   2485  N   ILE A 153       1.005  -2.106  29.664  1.00 34.12           N  
ATOM   2486  CA  ILE A 153       0.531  -2.890  30.808  1.00 39.28           C  
ATOM   2487  C   ILE A 153       1.668  -3.738  31.429  1.00 36.36           C  
ATOM   2488  O   ILE A 153       1.855  -3.638  32.644  1.00 35.78           O  
ATOM   2489  CB  ILE A 153      -0.762  -3.682  30.468  1.00 34.93           C  
ATOM   2490  CG1 ILE A 153      -1.874  -2.799  29.844  1.00 33.64           C  
ATOM   2491  CG2 ILE A 153      -1.293  -4.455  31.693  1.00 34.60           C  
ATOM   2492  CD1 ILE A 153      -2.094  -1.424  30.496  1.00 31.88           C  
ATOM   2493  H   ILE A 153       0.684  -2.367  28.735  1.00 34.12           H  
ATOM   2494  HA  ILE A 153       0.257  -2.175  31.585  1.00 39.28           H  
ATOM   2495  HB  ILE A 153      -0.543  -4.434  29.713  1.00 34.93           H  
ATOM   2496 HG13 ILE A 153      -2.813  -3.352  29.853  1.00 33.64           H  
ATOM   2497 HG12 ILE A 153      -1.661  -2.636  28.789  1.00 33.64           H  
ATOM   2498 HG21 ILE A 153      -2.249  -4.933  31.480  1.00 34.60           H  
ATOM   2499 HG22 ILE A 153      -0.610  -5.252  31.991  1.00 34.60           H  
ATOM   2500 HG23 ILE A 153      -1.423  -3.803  32.556  1.00 34.60           H  
ATOM   2501 HD11 ILE A 153      -3.017  -0.970  30.137  1.00 31.88           H  
ATOM   2502 HD12 ILE A 153      -2.153  -1.484  31.582  1.00 31.88           H  
ATOM   2503 HD13 ILE A 153      -1.288  -0.733  30.251  1.00 31.88           H  
ATOM   2504  N   PRO A 154       2.492  -4.479  30.650  1.00 35.74           N  
ATOM   2505  CA  PRO A 154       3.773  -5.038  31.125  1.00 37.02           C  
ATOM   2506  C   PRO A 154       4.722  -4.059  31.849  1.00 39.58           C  
ATOM   2507  O   PRO A 154       5.330  -4.448  32.840  1.00 39.93           O  
ATOM   2508  CB  PRO A 154       4.452  -5.573  29.862  1.00 36.50           C  
ATOM   2509  CG  PRO A 154       3.305  -5.963  28.965  1.00 37.19           C  
ATOM   2510  CD  PRO A 154       2.205  -4.963  29.297  1.00 37.34           C  
ATOM   2511  HA  PRO A 154       3.542  -5.871  31.792  1.00 37.02           H  
ATOM   2512  HB3 PRO A 154       5.133  -6.400  30.055  1.00 36.50           H  
ATOM   2513  HB2 PRO A 154       5.012  -4.784  29.363  1.00 36.50           H  
ATOM   2514  HG3 PRO A 154       2.976  -6.973  29.209  1.00 37.19           H  
ATOM   2515  HG2 PRO A 154       3.579  -5.937  27.916  1.00 37.19           H  
ATOM   2516  HD2 PRO A 154       2.223  -4.145  28.581  1.00 37.34           H  
ATOM   2517  HD3 PRO A 154       1.238  -5.457  29.236  1.00 37.34           H  
ATOM   2518  N   LEU A 155       4.838  -2.798  31.392  1.00 40.01           N  
ATOM   2519  CA  LEU A 155       5.645  -1.750  32.034  1.00 40.14           C  
ATOM   2520  C   LEU A 155       5.049  -1.322  33.389  1.00 40.46           C  
ATOM   2521  O   LEU A 155       5.796  -1.176  34.354  1.00 42.69           O  
ATOM   2522  CB  LEU A 155       5.778  -0.552  31.062  1.00 37.91           C  
ATOM   2523  CG  LEU A 155       6.409   0.751  31.611  1.00 49.76           C  
ATOM   2524  CD1 LEU A 155       7.848   0.563  32.118  1.00 36.72           C  
ATOM   2525  CD2 LEU A 155       6.359   1.855  30.543  1.00 42.14           C  
ATOM   2526  H   LEU A 155       4.340  -2.544  30.550  1.00 40.01           H  
ATOM   2527  HA  LEU A 155       6.640  -2.155  32.225  1.00 40.14           H  
ATOM   2528  HB3 LEU A 155       4.791  -0.301  30.683  1.00 37.91           H  
ATOM   2529  HB2 LEU A 155       6.344  -0.878  30.188  1.00 37.91           H  
ATOM   2530  HG  LEU A 155       5.808   1.107  32.448  1.00 49.76           H  
ATOM   2531 HD11 LEU A 155       8.224   1.484  32.565  1.00 36.72           H  
ATOM   2532 HD12 LEU A 155       7.916  -0.214  32.880  1.00 36.72           H  
ATOM   2533 HD13 LEU A 155       8.521   0.299  31.306  1.00 36.72           H  
ATOM   2534 HD21 LEU A 155       6.758   2.794  30.927  1.00 42.14           H  
ATOM   2535 HD22 LEU A 155       6.940   1.580  29.662  1.00 42.14           H  
ATOM   2536 HD23 LEU A 155       5.334   2.042  30.220  1.00 42.14           H  
ATOM   2537  N   ILE A 156       3.715  -1.172  33.478  1.00 39.40           N  
ATOM   2538  CA  ILE A 156       2.975  -0.891  34.714  1.00 40.29           C  
ATOM   2539  C   ILE A 156       3.106  -2.058  35.713  1.00 40.60           C  
ATOM   2540  O   ILE A 156       3.285  -1.807  36.903  1.00 44.41           O  
ATOM   2541  CB  ILE A 156       1.491  -0.556  34.370  1.00 47.07           C  
ATOM   2542  CG1 ILE A 156       1.390   0.801  33.633  1.00 46.22           C  
ATOM   2543  CG2 ILE A 156       0.553  -0.551  35.599  1.00 37.07           C  
ATOM   2544  CD1 ILE A 156       0.088   0.991  32.839  1.00 31.63           C  
ATOM   2545  H   ILE A 156       3.169  -1.294  32.634  1.00 39.40           H  
ATOM   2546  HA  ILE A 156       3.424  -0.013  35.184  1.00 40.29           H  
ATOM   2547  HB  ILE A 156       1.126  -1.331  33.695  1.00 47.07           H  
ATOM   2548 HG13 ILE A 156       2.219   0.917  32.936  1.00 46.22           H  
ATOM   2549 HG12 ILE A 156       1.504   1.617  34.348  1.00 46.22           H  
ATOM   2550 HG21 ILE A 156      -0.462  -0.266  35.330  1.00 37.07           H  
ATOM   2551 HG22 ILE A 156       0.479  -1.536  36.061  1.00 37.07           H  
ATOM   2552 HG23 ILE A 156       0.901   0.148  36.360  1.00 37.07           H  
ATOM   2553 HD11 ILE A 156       0.111   1.931  32.287  1.00 31.63           H  
ATOM   2554 HD12 ILE A 156      -0.056   0.190  32.114  1.00 31.63           H  
ATOM   2555 HD13 ILE A 156      -0.786   1.016  33.488  1.00 31.63           H  
ATOM   2556  N   LEU A 157       3.066  -3.313  35.231  1.00 41.44           N  
ATOM   2557  CA  LEU A 157       3.247  -4.530  36.021  1.00 39.55           C  
ATOM   2558  C   LEU A 157       4.693  -4.671  36.534  1.00 41.48           C  
ATOM   2559  O   LEU A 157       4.878  -5.075  37.678  1.00 44.13           O  
ATOM   2560  CB  LEU A 157       2.831  -5.748  35.161  1.00 35.23           C  
ATOM   2561  CG  LEU A 157       2.969  -7.144  35.817  1.00 38.97           C  
ATOM   2562  CD1 LEU A 157       2.186  -7.271  37.132  1.00 41.17           C  
ATOM   2563  CD2 LEU A 157       2.527  -8.240  34.837  1.00 33.39           C  
ATOM   2564  H   LEU A 157       2.900  -3.431  34.240  1.00 41.44           H  
ATOM   2565  HA  LEU A 157       2.578  -4.463  36.881  1.00 39.55           H  
ATOM   2566  HB3 LEU A 157       3.411  -5.741  34.238  1.00 35.23           H  
ATOM   2567  HB2 LEU A 157       1.796  -5.612  34.849  1.00 35.23           H  
ATOM   2568  HG  LEU A 157       4.021  -7.323  36.042  1.00 38.97           H  
ATOM   2569 HD11 LEU A 157       2.325  -8.258  37.571  1.00 41.17           H  
ATOM   2570 HD12 LEU A 157       2.509  -6.542  37.873  1.00 41.17           H  
ATOM   2571 HD13 LEU A 157       1.120  -7.130  36.967  1.00 41.17           H  
ATOM   2572 HD21 LEU A 157       2.715  -9.233  35.245  1.00 33.39           H  
ATOM   2573 HD22 LEU A 157       1.462  -8.166  34.616  1.00 33.39           H  
ATOM   2574 HD23 LEU A 157       3.060  -8.166  33.890  1.00 33.39           H  
ATOM   2575  N   LEU A 158       5.709  -4.291  35.737  1.00 37.28           N  
ATOM   2576  CA  LEU A 158       7.122  -4.291  36.127  1.00 40.37           C  
ATOM   2577  C   LEU A 158       7.387  -3.314  37.284  1.00 43.80           C  
ATOM   2578  O   LEU A 158       8.030  -3.692  38.260  1.00 40.89           O  
ATOM   2579  CB  LEU A 158       7.997  -3.932  34.904  1.00 38.84           C  
ATOM   2580  CG  LEU A 158       9.528  -3.948  35.125  1.00 35.76           C  
ATOM   2581  CD1 LEU A 158      10.028  -5.287  35.693  1.00 37.26           C  
ATOM   2582  CD2 LEU A 158      10.254  -3.607  33.816  1.00 36.76           C  
ATOM   2583  H   LEU A 158       5.490  -3.993  34.795  1.00 37.28           H  
ATOM   2584  HA  LEU A 158       7.364  -5.302  36.460  1.00 40.37           H  
ATOM   2585  HB3 LEU A 158       7.713  -2.948  34.530  1.00 38.84           H  
ATOM   2586  HB2 LEU A 158       7.765  -4.618  34.095  1.00 38.84           H  
ATOM   2587  HG  LEU A 158       9.789  -3.169  35.842  1.00 35.76           H  
ATOM   2588 HD11 LEU A 158      11.118  -5.327  35.709  1.00 37.26           H  
ATOM   2589 HD12 LEU A 158       9.690  -5.432  36.718  1.00 37.26           H  
ATOM   2590 HD13 LEU A 158       9.667  -6.129  35.103  1.00 37.26           H  
ATOM   2591 HD21 LEU A 158      11.335  -3.587  33.954  1.00 36.76           H  
ATOM   2592 HD22 LEU A 158      10.030  -4.339  33.039  1.00 36.76           H  
ATOM   2593 HD23 LEU A 158       9.952  -2.628  33.442  1.00 36.76           H  
ATOM   2594  N   LEU A 159       6.842  -2.090  37.194  1.00 45.47           N  
ATOM   2595  CA  LEU A 159       6.943  -1.048  38.215  1.00 44.61           C  
ATOM   2596  C   LEU A 159       6.152  -1.403  39.488  1.00 47.69           C  
ATOM   2597  O   LEU A 159       6.603  -1.077  40.583  1.00 48.42           O  
ATOM   2598  CB  LEU A 159       6.409   0.277  37.626  1.00 42.33           C  
ATOM   2599  CG  LEU A 159       7.275   0.874  36.492  1.00 50.45           C  
ATOM   2600  CD1 LEU A 159       6.478   1.909  35.685  1.00 42.57           C  
ATOM   2601  CD2 LEU A 159       8.580   1.491  37.021  1.00 40.74           C  
ATOM   2602  H   LEU A 159       6.323  -1.864  36.355  1.00 45.47           H  
ATOM   2603  HA  LEU A 159       7.991  -0.933  38.498  1.00 44.61           H  
ATOM   2604  HB3 LEU A 159       6.306   1.024  38.416  1.00 42.33           H  
ATOM   2605  HB2 LEU A 159       5.397   0.107  37.253  1.00 42.33           H  
ATOM   2606  HG  LEU A 159       7.552   0.079  35.801  1.00 50.45           H  
ATOM   2607 HD11 LEU A 159       7.070   2.306  34.859  1.00 42.57           H  
ATOM   2608 HD12 LEU A 159       5.578   1.468  35.255  1.00 42.57           H  
ATOM   2609 HD13 LEU A 159       6.170   2.748  36.309  1.00 42.57           H  
ATOM   2610 HD21 LEU A 159       9.172   1.909  36.207  1.00 40.74           H  
ATOM   2611 HD22 LEU A 159       8.379   2.295  37.730  1.00 40.74           H  
ATOM   2612 HD23 LEU A 159       9.202   0.751  37.523  1.00 40.74           H  
ATOM   2613  N   PHE A 160       5.010  -2.101  39.355  1.00 43.50           N  
ATOM   2614  CA  PHE A 160       4.147  -2.533  40.457  1.00 44.64           C  
ATOM   2615  C   PHE A 160       4.786  -3.668  41.280  1.00 49.19           C  
ATOM   2616  O   PHE A 160       4.652  -3.669  42.500  1.00 52.33           O  
ATOM   2617  CB  PHE A 160       2.796  -2.990  39.854  1.00 42.98           C  
ATOM   2618  CG  PHE A 160       1.687  -3.427  40.803  1.00 44.51           C  
ATOM   2619  CD1 PHE A 160       1.411  -2.709  41.987  1.00 45.90           C  
ATOM   2620  CD2 PHE A 160       0.882  -4.537  40.466  1.00 46.04           C  
ATOM   2621  CE1 PHE A 160       0.353  -3.108  42.827  1.00 52.50           C  
ATOM   2622  CE2 PHE A 160      -0.169  -4.942  41.311  1.00 38.34           C  
ATOM   2623  CZ  PHE A 160      -0.433  -4.226  42.493  1.00 46.95           C  
ATOM   2624  H   PHE A 160       4.700  -2.323  38.418  1.00 43.50           H  
ATOM   2625  HA  PHE A 160       3.981  -1.677  41.113  1.00 44.64           H  
ATOM   2626  HB3 PHE A 160       2.976  -3.795  39.141  1.00 42.98           H  
ATOM   2627  HB2 PHE A 160       2.375  -2.168  39.276  1.00 42.98           H  
ATOM   2628  HD1 PHE A 160       1.996  -1.841  42.250  1.00 45.90           H  
ATOM   2629  HD2 PHE A 160       1.067  -5.083  39.553  1.00 46.04           H  
ATOM   2630  HE1 PHE A 160       0.134  -2.554  43.726  1.00 52.50           H  
ATOM   2631  HE2 PHE A 160      -0.776  -5.796  41.049  1.00 38.34           H  
ATOM   2632  HZ  PHE A 160      -1.241  -4.526  43.143  1.00 46.95           H  
ATOM   2633  N   MET A 161       5.512  -4.605  40.648  1.00 45.29           N  
ATOM   2634  CA  MET A 161       6.159  -5.728  41.333  1.00 49.63           C  
ATOM   2635  C   MET A 161       7.517  -5.347  41.961  1.00 50.03           C  
ATOM   2636  O   MET A 161       7.972  -6.038  42.873  1.00 53.86           O  
ATOM   2637  CB  MET A 161       6.403  -6.855  40.308  1.00 43.21           C  
ATOM   2638  CG  MET A 161       5.128  -7.543  39.789  1.00 43.82           C  
ATOM   2639  SD  MET A 161       4.090  -8.378  41.018  1.00 41.89           S  
ATOM   2640  CE  MET A 161       2.788  -7.139  41.209  1.00 43.25           C  
ATOM   2641  H   MET A 161       5.589  -4.561  39.641  1.00 45.29           H  
ATOM   2642  HA  MET A 161       5.521  -6.099  42.136  1.00 49.63           H  
ATOM   2643  HB3 MET A 161       7.034  -7.625  40.746  1.00 43.21           H  
ATOM   2644  HB2 MET A 161       6.963  -6.460  39.458  1.00 43.21           H  
ATOM   2645  HG3 MET A 161       5.427  -8.285  39.050  1.00 43.82           H  
ATOM   2646  HG2 MET A 161       4.493  -6.841  39.259  1.00 43.82           H  
ATOM   2647  HE1 MET A 161       2.058  -7.460  41.949  1.00 43.25           H  
ATOM   2648  HE2 MET A 161       3.199  -6.184  41.532  1.00 43.25           H  
ATOM   2649  HE3 MET A 161       2.270  -7.000  40.262  1.00 43.25           H  
ATOM   2650  N   VAL A 162       8.152  -4.258  41.494  1.00 46.53           N  
ATOM   2651  CA  VAL A 162       9.475  -3.798  41.930  1.00 54.36           C  
ATOM   2652  C   VAL A 162       9.379  -2.651  42.962  1.00 56.85           C  
ATOM   2653  O   VAL A 162      10.363  -2.431  43.670  1.00 59.71           O  
ATOM   2654  CB  VAL A 162      10.284  -3.381  40.660  1.00 45.98           C  
ATOM   2655  CG1 VAL A 162      11.600  -2.619  40.925  1.00 51.76           C  
ATOM   2656  CG2 VAL A 162      10.604  -4.617  39.793  1.00 45.80           C  
ATOM   2657  H   VAL A 162       7.715  -3.747  40.739  1.00 46.53           H  
ATOM   2658  HA  VAL A 162      10.013  -4.611  42.418  1.00 54.36           H  
ATOM   2659  HB  VAL A 162       9.658  -2.711  40.069  1.00 45.98           H  
ATOM   2660 HG11 VAL A 162      12.149  -2.451  39.998  1.00 51.76           H  
ATOM   2661 HG12 VAL A 162      11.423  -1.635  41.360  1.00 51.76           H  
ATOM   2662 HG13 VAL A 162      12.254  -3.175  41.598  1.00 51.76           H  
ATOM   2663 HG21 VAL A 162      11.084  -4.332  38.856  1.00 45.80           H  
ATOM   2664 HG22 VAL A 162      11.275  -5.300  40.315  1.00 45.80           H  
ATOM   2665 HG23 VAL A 162       9.711  -5.185  39.536  1.00 45.80           H  
ATOM   2666  N   ARG A 163       8.235  -1.946  43.083  1.00 57.99           N  
ATOM   2667  CA  ARG A 163       8.084  -0.748  43.926  1.00 56.25           C  
ATOM   2668  C   ARG A 163       6.929  -0.795  44.937  1.00 59.23           C  
ATOM   2669  O   ARG A 163       6.953   0.001  45.877  1.00 65.07           O  
ATOM   2670  CB  ARG A 163       8.010   0.537  43.067  1.00 57.52           C  
ATOM   2671  CG  ARG A 163       9.213   0.792  42.141  1.00 60.86           C  
ATOM   2672  CD  ARG A 163      10.513   1.063  42.910  1.00 65.40           C  
ATOM   2673  NE  ARG A 163      11.608   1.435  42.003  1.00 64.80           N  
ATOM   2674  CZ  ARG A 163      12.900   1.077  42.121  1.00 72.50           C  
ATOM   2675  NH1 ARG A 163      13.791   1.574  41.256  1.00 72.92           N  
ATOM   2676  NH2 ARG A 163      13.318   0.245  43.086  1.00 74.20           N1+
ATOM   2677  H   ARG A 163       7.463  -2.182  42.475  1.00 57.99           H  
ATOM   2678  HA  ARG A 163       8.962  -0.652  44.566  1.00 56.25           H  
ATOM   2679  HB3 ARG A 163       7.896   1.404  43.720  1.00 57.52           H  
ATOM   2680  HB2 ARG A 163       7.100   0.518  42.469  1.00 57.52           H  
ATOM   2681  HG3 ARG A 163       8.987   1.655  41.512  1.00 60.86           H  
ATOM   2682  HG2 ARG A 163       9.347  -0.045  41.455  1.00 60.86           H  
ATOM   2683  HD3 ARG A 163      10.790   0.184  43.487  1.00 65.40           H  
ATOM   2684  HD2 ARG A 163      10.371   1.875  43.624  1.00 65.40           H  
ATOM   2685  HE  ARG A 163      11.361   2.085  41.270  1.00 64.80           H  
ATOM   2686 HH12 ARG A 163      14.780   1.368  41.356  1.00 72.92           H  
ATOM   2687 HH11 ARG A 163      13.499   2.200  40.520  1.00 72.92           H  
ATOM   2688 HH22 ARG A 163      14.302   0.026  43.192  1.00 74.20           H  
ATOM   2689 HH21 ARG A 163      12.652  -0.153  43.732  1.00 74.20           H  
ATOM   2690  N   ASN A 164       5.942  -1.702  44.802  1.00 59.45           N  
ATOM   2691  CA  ASN A 164       4.869  -1.858  45.793  1.00 57.14           C  
ATOM   2692  C   ASN A 164       5.433  -2.668  46.983  1.00 55.21           C  
ATOM   2693  O   ASN A 164       6.073  -3.696  46.753  1.00 56.64           O  
ATOM   2694  CB  ASN A 164       3.688  -2.619  45.156  1.00 54.66           C  
ATOM   2695  CG  ASN A 164       2.420  -2.606  46.016  1.00 59.13           C  
ATOM   2696  OD1 ASN A 164       2.237  -3.467  46.874  1.00 59.53           O  
ATOM   2697  ND2 ASN A 164       1.546  -1.621  45.800  1.00 57.90           N  
ATOM   2698  H   ASN A 164       5.965  -2.348  44.025  1.00 59.45           H  
ATOM   2699  HA  ASN A 164       4.529  -0.864  46.084  1.00 57.14           H  
ATOM   2700  HB3 ASN A 164       3.967  -3.652  44.952  1.00 54.66           H  
ATOM   2701  HB2 ASN A 164       3.441  -2.165  44.196  1.00 54.66           H  
ATOM   2702 HD22 ASN A 164       0.702  -1.575  46.350  1.00 57.90           H  
ATOM   2703 HD21 ASN A 164       1.729  -0.930  45.087  1.00 57.90           H  
ATOM   2704  N   PRO A 165       5.207  -2.234  48.245  1.00 59.72           N  
ATOM   2705  CA  PRO A 165       5.841  -2.833  49.428  1.00 61.43           C  
ATOM   2706  C   PRO A 165       5.300  -4.214  49.838  1.00 58.25           C  
ATOM   2707  O   PRO A 165       5.961  -4.886  50.629  1.00 61.73           O  
ATOM   2708  CB  PRO A 165       5.639  -1.797  50.545  1.00 63.48           C  
ATOM   2709  CG  PRO A 165       4.369  -1.062  50.155  1.00 63.01           C  
ATOM   2710  CD  PRO A 165       4.380  -1.085  48.627  1.00 59.44           C  
ATOM   2711  HA  PRO A 165       6.911  -2.946  49.243  1.00 61.43           H  
ATOM   2712  HB3 PRO A 165       6.476  -1.098  50.545  1.00 63.48           H  
ATOM   2713  HB2 PRO A 165       5.579  -2.229  51.545  1.00 63.48           H  
ATOM   2714  HG3 PRO A 165       4.317  -0.052  50.564  1.00 63.01           H  
ATOM   2715  HG2 PRO A 165       3.504  -1.615  50.522  1.00 63.01           H  
ATOM   2716  HD2 PRO A 165       3.367  -1.141  48.232  1.00 59.44           H  
ATOM   2717  HD3 PRO A 165       4.845  -0.172  48.251  1.00 59.44           H  
ATOM   2718  N   TYR A 166       4.157  -4.669  49.288  1.00 57.42           N  
ATOM   2719  CA  TYR A 166       3.653  -6.025  49.509  1.00 59.69           C  
ATOM   2720  C   TYR A 166       4.436  -7.044  48.661  1.00 66.88           C  
ATOM   2721  O   TYR A 166       4.814  -8.098  49.169  1.00 74.69           O  
ATOM   2722  CB  TYR A 166       2.154  -6.113  49.134  1.00 69.46           C  
ATOM   2723  CG  TYR A 166       1.561  -7.472  49.465  1.00 70.90           C  
ATOM   2724  CD1 TYR A 166       1.307  -7.803  50.812  1.00 73.55           C  
ATOM   2725  CD2 TYR A 166       1.374  -8.445  48.458  1.00 67.62           C  
ATOM   2726  CE1 TYR A 166       0.923  -9.110  51.158  1.00 74.02           C  
ATOM   2727  CE2 TYR A 166       0.992  -9.756  48.805  1.00 71.20           C  
ATOM   2728  CZ  TYR A 166       0.787 -10.092  50.160  1.00 74.46           C  
ATOM   2729  OH  TYR A 166       0.469 -11.367  50.522  1.00 78.19           O  
ATOM   2730  H   TYR A 166       3.652  -4.076  48.644  1.00 57.42           H  
ATOM   2731  HA  TYR A 166       3.766  -6.280  50.565  1.00 59.69           H  
ATOM   2732  HB3 TYR A 166       2.003  -5.899  48.074  1.00 69.46           H  
ATOM   2733  HB2 TYR A 166       1.593  -5.352  49.679  1.00 69.46           H  
ATOM   2734  HD1 TYR A 166       1.454  -7.067  51.590  1.00 73.55           H  
ATOM   2735  HD2 TYR A 166       1.575  -8.204  47.424  1.00 67.62           H  
ATOM   2736  HE1 TYR A 166       0.761  -9.366  52.195  1.00 74.02           H  
ATOM   2737  HE2 TYR A 166       0.887 -10.503  48.033  1.00 71.20           H  
ATOM   2738  HH  TYR A 166       0.330 -11.951  49.791  1.00 78.19           H  
ATOM   2739  N   TYR A 167       4.673  -6.724  47.378  1.00 66.75           N  
ATOM   2740  CA  TYR A 167       5.319  -7.605  46.406  1.00 64.42           C  
ATOM   2741  C   TYR A 167       6.854  -7.512  46.455  1.00 71.81           C  
ATOM   2742  O   TYR A 167       7.512  -8.385  45.898  1.00 77.40           O  
ATOM   2743  CB  TYR A 167       4.834  -7.206  44.997  1.00 62.34           C  
ATOM   2744  CG  TYR A 167       3.359  -7.492  44.776  1.00 57.42           C  
ATOM   2745  CD1 TYR A 167       2.411  -6.456  44.902  1.00 57.23           C  
ATOM   2746  CD2 TYR A 167       2.927  -8.799  44.464  1.00 54.34           C  
ATOM   2747  CE1 TYR A 167       1.042  -6.717  44.711  1.00 57.28           C  
ATOM   2748  CE2 TYR A 167       1.556  -9.059  44.264  1.00 51.98           C  
ATOM   2749  CZ  TYR A 167       0.616  -8.017  44.383  1.00 54.81           C  
ATOM   2750  OH  TYR A 167      -0.708  -8.261  44.172  1.00 60.20           O  
ATOM   2751  H   TYR A 167       4.345  -5.830  47.042  1.00 66.75           H  
ATOM   2752  HA  TYR A 167       5.033  -8.641  46.590  1.00 64.42           H  
ATOM   2753  HB3 TYR A 167       5.385  -7.758  44.235  1.00 62.34           H  
ATOM   2754  HB2 TYR A 167       5.038  -6.151  44.803  1.00 62.34           H  
ATOM   2755  HD1 TYR A 167       2.728  -5.458  45.152  1.00 57.23           H  
ATOM   2756  HD2 TYR A 167       3.644  -9.601  44.369  1.00 54.34           H  
ATOM   2757  HE1 TYR A 167       0.324  -5.915  44.811  1.00 57.28           H  
ATOM   2758  HE2 TYR A 167       1.230 -10.056  44.009  1.00 51.98           H  
ATOM   2759  HH  TYR A 167      -1.265  -7.511  44.357  1.00 60.20           H  
ATOM   2760  N   LYS A 168       7.416  -6.489  47.124  1.00 72.33           N  
ATOM   2761  CA  LYS A 168       8.838  -6.173  47.277  1.00 66.44           C  
ATOM   2762  C   LYS A 168       9.322  -5.342  46.086  1.00 68.55           C  
ATOM   2763  O   LYS A 168       9.119  -4.136  45.972  1.00 66.11           O  
ATOM   2764  CB  LYS A 168       9.725  -7.398  47.624  1.00  0.00           C  
ATOM   2765  CG  LYS A 168      11.138  -7.032  48.118  1.00  0.00           C  
ATOM   2766  CD  LYS A 168      12.049  -8.252  48.348  1.00  0.00           C  
ATOM   2767  CE  LYS A 168      11.665  -9.092  49.576  1.00  0.00           C  
ATOM   2768  NZ  LYS A 168      12.620 -10.193  49.787  1.00  0.00           N1+
ATOM   2769  H   LYS A 168       6.779  -5.821  47.536  1.00 72.33           H  
ATOM   2770  HA  LYS A 168       8.868  -5.517  48.148  1.00 66.44           H  
ATOM   2771  HXT LYS A 168       9.854  -5.930  45.338  1.00 68.55           H  
ATOM   2772  HB2 LYS A 168       9.222  -7.990  48.390  1.00  0.00           H  
ATOM   2773  HB3 LYS A 168       9.828  -8.045  46.754  1.00  0.00           H  
ATOM   2774  HG2 LYS A 168      11.620  -6.391  47.379  1.00  0.00           H  
ATOM   2775  HG3 LYS A 168      11.073  -6.440  49.031  1.00  0.00           H  
ATOM   2776  HD2 LYS A 168      12.058  -8.876  47.453  1.00  0.00           H  
ATOM   2777  HD3 LYS A 168      13.072  -7.893  48.476  1.00  0.00           H  
ATOM   2778  HE2 LYS A 168      11.647  -8.469  50.471  1.00  0.00           H  
ATOM   2779  HE3 LYS A 168      10.668  -9.516  49.458  1.00  0.00           H  
ATOM   2780  HZ1 LYS A 168      13.546  -9.813  49.923  1.00  0.00           H  
ATOM   2781  HZ2 LYS A 168      12.352 -10.718  50.607  1.00  0.00           H  
ATOM   2782  HZ3 LYS A 168      12.619 -10.799  48.981  1.00  0.00           H  
TER    2783      LYS A 168
HETATM 2784  C1  UNK Z 999      -6.970  -6.310  15.933  1.00  0.00           C  
HETATM 2785  C2  UNK Z 999      -5.879  -7.110  15.736  1.00  0.00           C  
HETATM 2786  N1  UNK Z 999      -5.349  -7.487  16.961  1.00  0.00           N  
HETATM 2787  C3  UNK Z 999      -4.227  -8.383  17.120  1.00  0.00           C  
HETATM 2788  C4  UNK Z 999      -2.905  -7.637  17.339  1.00  0.00           C  
HETATM 2789  C5  UNK Z 999      -2.247  -8.021  18.665  1.00  0.00           C  
HETATM 2790  C6  UNK Z 999      -0.751  -7.706  18.664  1.00  0.00           C  
HETATM 2791  N2  UNK Z 999      -0.072  -8.007  19.949  1.00  0.00           N1+
HETATM 2792  C7  UNK Z 999      -0.206  -9.429  20.356  1.00  0.00           C  
HETATM 2793  C8  UNK Z 999       0.590  -9.759  21.625  1.00  0.00           C  
HETATM 2794  C9  UNK Z 999       2.072  -9.409  21.482  1.00  0.00           C  
HETATM 2795  C10 UNK Z 999       2.187  -7.940  21.084  1.00  0.00           C  
HETATM 2796  C11 UNK Z 999       1.337  -7.549  19.880  1.00  0.00           C  
HETATM 2797  O1  UNK Z 999       2.675  -9.556  22.779  1.00  0.00           O  
HETATM 2798  C12 UNK Z 999       3.485 -10.740  22.806  1.00  0.00           C  
HETATM 2799  C13 UNK Z 999       3.665 -11.132  21.370  1.00  0.00           C  
HETATM 2800  C14 UNK Z 999       4.503 -12.116  20.820  1.00  0.00           C  
HETATM 2801  C15 UNK Z 999       4.512 -12.257  19.415  1.00  0.00           C  
HETATM 2802  C16 UNK Z 999       3.683 -11.455  18.602  1.00  0.00           C  
HETATM 2803  C17 UNK Z 999       2.820 -10.503  19.181  1.00  0.00           C  
HETATM 2804  C18 UNK Z 999       2.843 -10.352  20.583  1.00  0.00           C  
HETATM 2805  C19 UNK Z 999      -6.061  -6.870  17.982  1.00  0.00           C  
HETATM 2806  C20 UNK Z 999      -5.897  -6.859  19.382  1.00  0.00           C  
HETATM 2807  C21 UNK Z 999      -6.781  -6.105  20.188  1.00  0.00           C  
HETATM 2808  C22 UNK Z 999      -7.857  -5.423  19.575  1.00  0.00           C  
HETATM 2809  C23 UNK Z 999      -8.022  -5.454  18.176  1.00  0.00           C  
HETATM 2810  C24 UNK Z 999      -7.113  -6.150  17.347  1.00  0.00           C  
HETATM 2811  N3  UNK Z 999      -6.605  -6.034  21.598  1.00  0.00           N  
HETATM 2812  C25 UNK Z 999      -7.455  -6.606  22.487  1.00  0.00           C  
HETATM 2813  C26 UNK Z 999      -6.883  -6.362  23.835  1.00  0.00           C  
HETATM 2814  C27 UNK Z 999      -5.741  -5.627  23.669  1.00  0.00           C  
HETATM 2815  C28 UNK Z 999      -5.572  -5.395  22.212  1.00  0.00           C  
HETATM 2816  C29 UNK Z 999      -7.314  -6.791  25.099  1.00  0.00           C  
HETATM 2817  C30 UNK Z 999      -6.520  -6.422  26.210  1.00  0.00           C  
HETATM 2818  C31 UNK Z 999      -5.335  -5.644  26.057  1.00  0.00           C  
HETATM 2819  C32 UNK Z 999      -4.931  -5.247  24.752  1.00  0.00           C  
HETATM 2820  O2  UNK Z 999      -4.693  -4.691  21.713  1.00  0.00           O  
HETATM 2821  O3  UNK Z 999      -8.506  -7.213  22.272  1.00  0.00           O  
HETATM 2822  N4  UNK Z 999      -4.592  -5.274  27.196  1.00  0.00           N  
HETATM 2823  C33 UNK Z 999      -5.313  -4.941  28.420  1.00  0.00           C  
HETATM 2824  C34 UNK Z 999      -3.169  -4.976  27.089  1.00  0.00           C  
HETATM 2825  H1  UNK Z 999      -7.604  -5.879  15.176  1.00  0.00           H  
HETATM 2826  H2  UNK Z 999      -5.442  -7.459  14.811  1.00  0.00           H  
HETATM 2827  H3  UNK Z 999      -4.143  -8.993  16.222  1.00  0.00           H  
HETATM 2828  H4  UNK Z 999      -4.453  -9.073  17.935  1.00  0.00           H  
HETATM 2829  H5  UNK Z 999      -3.040  -6.556  17.300  1.00  0.00           H  
HETATM 2830  H6  UNK Z 999      -2.233  -7.880  16.515  1.00  0.00           H  
HETATM 2831  H7  UNK Z 999      -2.391  -9.087  18.822  1.00  0.00           H  
HETATM 2832  H8  UNK Z 999      -2.746  -7.511  19.489  1.00  0.00           H  
HETATM 2833  H9  UNK Z 999      -0.610  -6.652  18.427  1.00  0.00           H  
HETATM 2834  H10 UNK Z 999      -0.266  -8.269  17.864  1.00  0.00           H  
HETATM 2835  H11 UNK Z 999      -1.251  -9.653  20.568  1.00  0.00           H  
HETATM 2836  H12 UNK Z 999       0.099 -10.075  19.534  1.00  0.00           H  
HETATM 2837  H13 UNK Z 999       0.474 -10.808  21.884  1.00  0.00           H  
HETATM 2838  H14 UNK Z 999       0.165  -9.198  22.457  1.00  0.00           H  
HETATM 2839  H15 UNK Z 999       1.840  -7.341  21.918  1.00  0.00           H  
HETATM 2840  H16 UNK Z 999       3.228  -7.681  20.900  1.00  0.00           H  
HETATM 2841  H17 UNK Z 999       1.331  -6.464  19.824  1.00  0.00           H  
HETATM 2842  H18 UNK Z 999       1.808  -7.907  18.969  1.00  0.00           H  
HETATM 2843  H19 UNK Z 999       2.972 -11.534  23.350  1.00  0.00           H  
HETATM 2844  H20 UNK Z 999       4.441 -10.541  23.291  1.00  0.00           H  
HETATM 2845  H21 UNK Z 999       5.128 -12.733  21.450  1.00  0.00           H  
HETATM 2846  H22 UNK Z 999       5.144 -12.990  18.944  1.00  0.00           H  
HETATM 2847  H23 UNK Z 999       3.699 -11.587  17.530  1.00  0.00           H  
HETATM 2848  H24 UNK Z 999       2.170  -9.924  18.547  1.00  0.00           H  
HETATM 2849  H25 UNK Z 999      -5.073  -7.399  19.823  1.00  0.00           H  
HETATM 2850  H26 UNK Z 999      -8.556  -4.855  20.172  1.00  0.00           H  
HETATM 2851  H27 UNK Z 999      -8.834  -4.910  17.718  1.00  0.00           H  
HETATM 2852  H28 UNK Z 999      -8.204  -7.392  25.218  1.00  0.00           H  
HETATM 2853  H29 UNK Z 999      -6.827  -6.768  27.186  1.00  0.00           H  
HETATM 2854  H30 UNK Z 999      -4.038  -4.678  24.568  1.00  0.00           H  
HETATM 2855  H31 UNK Z 999      -6.145  -4.268  28.206  1.00  0.00           H  
HETATM 2856  H32 UNK Z 999      -5.711  -5.836  28.897  1.00  0.00           H  
HETATM 2857  H33 UNK Z 999      -4.661  -4.448  29.140  1.00  0.00           H  
HETATM 2858  H34 UNK Z 999      -3.020  -3.914  26.922  1.00  0.00           H  
HETATM 2859  H35 UNK Z 999      -2.652  -5.218  28.016  1.00  0.00           H  
HETATM 2860  H36 UNK Z 999      -2.689  -5.538  26.287  1.00  0.00           H  
HETATM 2861  H37 UNK Z 999      -0.529  -7.460  20.666  1.00  0.00           H  
CONECT 1166 1173
CONECT 2762 2771
CONECT 2771 2762
CONECT 1173 1166
CONECT 2784 2785 2810 2825
CONECT 2784 2785
CONECT 2785 2784 2786 2826
CONECT 2785 2784
CONECT 2786 2785 2787 2805
CONECT 2787 2786 2788 2827 2828
CONECT 2788 2787 2789 2829 2830
CONECT 2789 2788 2790 2831 2832
CONECT 2790 2789 2791 2833 2834
CONECT 2791 2790 2792 2796 2861
CONECT 2792 2791 2793 2835 2836
CONECT 2793 2792 2794 2837 2838
CONECT 2794 2793 2795 2797 2804
CONECT 2795 2794 2796 2839 2840
CONECT 2796 2791 2795 2841 2842
CONECT 2797 2794 2798
CONECT 2798 2797 2799 2843 2844
CONECT 2799 2798 2800 2804
CONECT 2799 2804
CONECT 2800 2799 2801 2845
CONECT 2800 2801
CONECT 2801 2800 2802 2846
CONECT 2801 2800
CONECT 2802 2801 2803 2847
CONECT 2802 2803
CONECT 2803 2802 2804 2848
CONECT 2803 2802
CONECT 2804 2794 2799 2803
CONECT 2804 2799
CONECT 2805 2786 2806 2810
CONECT 2805 2810
CONECT 2806 2805 2807 2849
CONECT 2806 2807
CONECT 2807 2806 2808 2811
CONECT 2807 2806
CONECT 2808 2807 2809 2850
CONECT 2808 2809
CONECT 2809 2808 2810 2851
CONECT 2809 2808
CONECT 2810 2784 2805 2809
CONECT 2810 2805
CONECT 2811 2807 2815 2812
CONECT 2812 2811 2813 2821
CONECT 2812 2821
CONECT 2813 2812 2814 2816
CONECT 2813 2814
CONECT 2814 2813 2815 2819
CONECT 2814 2813
CONECT 2815 2811 2814 2820
CONECT 2815 2820
CONECT 2816 2813 2817 2852
CONECT 2816 2817
CONECT 2817 2816 2818 2853
CONECT 2817 2816
CONECT 2818 2817 2819 2822
CONECT 2818 2819
CONECT 2819 2814 2818 2854
CONECT 2819 2818
CONECT 2820 2815
CONECT 2820 2815
CONECT 2821 2812
CONECT 2821 2812
CONECT 2822 2818 2823 2824
CONECT 2823 2822 2855 2856 2857
CONECT 2824 2822 2858 2859 2860
CONECT 2825 2784
CONECT 2826 2785
CONECT 2827 2787
CONECT 2828 2787
CONECT 2829 2788
CONECT 2830 2788
CONECT 2831 2789
CONECT 2832 2789
CONECT 2833 2790
CONECT 2834 2790
CONECT 2835 2792
CONECT 2836 2792
CONECT 2837 2793
CONECT 2838 2793
CONECT 2839 2795
CONECT 2840 2795
CONECT 2841 2796
CONECT 2842 2796
CONECT 2843 2798
CONECT 2844 2798
CONECT 2845 2800
CONECT 2846 2801
CONECT 2847 2802
CONECT 2848 2803
CONECT 2849 2806
CONECT 2850 2808
CONECT 2851 2809
CONECT 2852 2816
CONECT 2853 2817
CONECT 2854 2819
CONECT 2855 2823
CONECT 2856 2823
CONECT 2857 2823
CONECT 2858 2824
CONECT 2859 2824
CONECT 2860 2824
CONECT 2861 2791
END   
