# Supplementary material for: Development of Fluorescent 4-[4-(3H-Spiro[isobenzofuran-1,4′-piperidin]-1′-yl)butyl]indolyl Derivatives as High-Affinity Probes to Enable the Study of σ Receptors via Fluorescence-Based Techniques
Source: J Med Chem. 2023 Mar 15;66(6):3798–817. doi: 10.1021/acs.jmedchem.2c01227 (PMC10041534; doi:10.1021/acs.jmedchem.2c01227)
Supplement: Supplementary file 2 — jm2c01227_si_002.zip [file jm2c01227_si_002.zip › sigma2-30.pdb]

HEADER    MEMBRANE PROTEIN                        30-MAR-21   7M95
TITLE     BOVINE SIGMA-2 RECEPTOR BOUND TO Z1241145220
EXPDTA    X-RAY DIFFRACTION
REMARK   2 RESOLUTION.    2.41 ANGSTROMS
REMARK   3  R VALUE : 0.214000
REMARK   3  FREE R VALUE : 0.246000
REMARK   4 7M95 COMPLIES WITH FORMAT V. 3.30,
REMARK 200  TEMPERATURE           (KELVIN) : 80.00
REMARK 200  PH                             : 6.00
REMARK 350 BIOMOLECULE: 1
REMARK 350 APPLY THE FOLLOWING TO CHAINS: A, B
REMARK 350   BIOMT1  1   1.000000 0.000000 0.000000   0.000000
REMARK 350   BIOMT2  1   0.000000 1.000000 0.000000   0.000000
REMARK 350   BIOMT3  1   0.000000 0.000000 1.000000   0.000000
REMARK 888
REMARK 888 WRITTEN BY MAESTRO (A PRODUCT OF SCHRODINGER, LLC)
CRYST1   55.368   61.539  110.411  90.00  90.00  90.00 P 21 21 21    8
ATOM      1  N   GLY A   5      -9.948   0.630  46.944  1.00 56.99           N  
ATOM      2  CA  GLY A   5      -8.506   0.424  47.037  1.00 65.32           C  
ATOM      3  C   GLY A   5      -7.831   0.484  45.666  1.00 63.92           C  
ATOM      4  O   GLY A   5      -8.165  -0.302  44.781  1.00 72.17           O  
ATOM      5  H1  GLY A   5     -10.396   0.559  47.847  1.00 56.99           H  
ATOM      6  H2  GLY A   5     -10.172   1.549  46.587  1.00 56.99           H  
ATOM      7  HA3 GLY A   5      -8.313  -0.553  47.480  1.00 65.32           H  
ATOM      8  HA2 GLY A   5      -8.080   1.171  47.709  1.00 65.32           H  
ATOM      9  N   ALA A   6      -6.878   1.417  45.497  1.00 63.23           N  
ATOM     10  CA  ALA A   6      -6.158   1.674  44.245  1.00 67.11           C  
ATOM     11  C   ALA A   6      -5.157   0.564  43.871  1.00 65.16           C  
ATOM     12  O   ALA A   6      -4.909   0.354  42.683  1.00 60.50           O  
ATOM     13  CB  ALA A   6      -5.392   2.998  44.393  1.00 70.63           C  
ATOM     14  H   ALA A   6      -6.673   2.029  46.273  1.00 63.23           H  
ATOM     15  HA  ALA A   6      -6.884   1.772  43.436  1.00 67.11           H  
ATOM     16  HB1 ALA A   6      -4.856   3.249  43.476  1.00 70.63           H  
ATOM     17  HB2 ALA A   6      -6.074   3.822  44.603  1.00 70.63           H  
ATOM     18  HB3 ALA A   6      -4.662   2.956  45.203  1.00 70.63           H  
ATOM     19  N   ARG A   7      -4.627  -0.175  44.865  1.00 62.27           N  
ATOM     20  CA  ARG A   7      -3.777  -1.353  44.665  1.00 64.26           C  
ATOM     21  C   ARG A   7      -4.611  -2.529  44.137  1.00 62.26           C  
ATOM     22  O   ARG A   7      -4.169  -3.240  43.238  1.00 58.67           O  
ATOM     23  CB  ARG A   7      -3.157  -1.797  46.010  1.00  0.00           C  
ATOM     24  CG  ARG A   7      -2.254  -0.753  46.687  1.00  0.00           C  
ATOM     25  CD  ARG A   7      -1.545  -1.312  47.933  1.00  0.00           C  
ATOM     26  NE  ARG A   7      -2.494  -1.565  49.031  1.00  0.00           N  
ATOM     27  CZ  ARG A   7      -2.403  -2.532  49.963  1.00  0.00           C  
ATOM     28  NH1 ARG A   7      -1.383  -3.403  49.979  1.00  0.00           N  
ATOM     29  NH2 ARG A   7      -3.355  -2.629  50.899  1.00  0.00           N1+
ATOM     30  H   ARG A   7      -4.880   0.060  45.813  1.00 62.27           H  
ATOM     31  HA  ARG A   7      -2.984  -1.120  43.952  1.00 64.26           H  
ATOM     32  HB2 ARG A   7      -3.947  -2.085  46.707  1.00  0.00           H  
ATOM     33  HB3 ARG A   7      -2.568  -2.701  45.839  1.00  0.00           H  
ATOM     34  HG2 ARG A   7      -1.500  -0.414  45.976  1.00  0.00           H  
ATOM     35  HG3 ARG A   7      -2.834   0.130  46.957  1.00  0.00           H  
ATOM     36  HD2 ARG A   7      -1.010  -2.225  47.670  1.00  0.00           H  
ATOM     37  HD3 ARG A   7      -0.799  -0.601  48.288  1.00  0.00           H  
ATOM     38  HE  ARG A   7      -3.259  -0.911  49.102  1.00  0.00           H  
ATOM     39 HH12 ARG A   7      -1.332  -4.125  50.683  1.00  0.00           H  
ATOM     40 HH11 ARG A   7      -0.659  -3.346  49.277  1.00  0.00           H  
ATOM     41 HH22 ARG A   7      -3.305  -3.348  51.607  1.00  0.00           H  
ATOM     42 HH21 ARG A   7      -4.133  -1.985  50.909  1.00  0.00           H  
ATOM     43  N   ARG A   8      -5.825  -2.699  44.686  1.00 61.24           N  
ATOM     44  CA  ARG A   8      -6.757  -3.775  44.373  1.00 57.91           C  
ATOM     45  C   ARG A   8      -7.426  -3.545  43.004  1.00 53.38           C  
ATOM     46  O   ARG A   8      -7.641  -4.507  42.273  1.00 55.10           O  
ATOM     47  CB  ARG A   8      -7.817  -3.810  45.499  1.00 60.47           C  
ATOM     48  CG  ARG A   8      -8.684  -5.079  45.531  1.00 63.23           C  
ATOM     49  CD  ARG A   8      -7.935  -6.304  46.079  1.00 58.45           C  
ATOM     50  NE  ARG A   8      -8.730  -7.523  45.885  1.00 64.21           N  
ATOM     51  CZ  ARG A   8      -8.483  -8.508  45.004  1.00 64.88           C  
ATOM     52  NH1 ARG A   8      -7.405  -8.497  44.206  1.00 59.84           N  
ATOM     53  NH2 ARG A   8      -9.352  -9.521  44.923  1.00 62.02           N1+
ATOM     54  H   ARG A   8      -6.116  -2.039  45.391  1.00 61.24           H  
ATOM     55  HA  ARG A   8      -6.198  -4.711  44.347  1.00 57.91           H  
ATOM     56  HB3 ARG A   8      -8.472  -2.941  45.411  1.00 60.47           H  
ATOM     57  HB2 ARG A   8      -7.330  -3.706  46.469  1.00 60.47           H  
ATOM     58  HG3 ARG A   8      -9.088  -5.291  44.543  1.00 63.23           H  
ATOM     59  HG2 ARG A   8      -9.549  -4.892  46.169  1.00 63.23           H  
ATOM     60  HD3 ARG A   8      -7.745  -6.177  47.146  1.00 58.45           H  
ATOM     61  HD2 ARG A   8      -6.960  -6.411  45.611  1.00 58.45           H  
ATOM     62  HE  ARG A   8      -9.547  -7.605  46.472  1.00 64.21           H  
ATOM     63 HH12 ARG A   8      -7.250  -9.227  43.522  1.00 59.84           H  
ATOM     64 HH11 ARG A   8      -6.689  -7.786  44.315  1.00 59.84           H  
ATOM     65 HH22 ARG A   8      -9.213 -10.265  44.247  1.00 62.02           H  
ATOM     66 HH21 ARG A   8     -10.155  -9.561  45.534  1.00 62.02           H  
ATOM     67  N   GLY A   9      -7.692  -2.283  42.626  1.00 51.39           N  
ATOM     68  CA  GLY A   9      -8.254  -1.895  41.333  1.00 50.24           C  
ATOM     69  C   GLY A   9      -7.306  -2.139  40.150  1.00 52.90           C  
ATOM     70  O   GLY A   9      -7.772  -2.461  39.057  1.00 48.85           O  
ATOM     71  H   GLY A   9      -7.503  -1.539  43.285  1.00 51.39           H  
ATOM     72  HA3 GLY A   9      -8.499  -0.834  41.368  1.00 50.24           H  
ATOM     73  HA2 GLY A   9      -9.191  -2.430  41.168  1.00 50.24           H  
ATOM     74  N   LEU A  10      -5.984  -2.048  40.383  1.00 48.22           N  
ATOM     75  CA  LEU A  10      -4.944  -2.403  39.418  1.00 45.43           C  
ATOM     76  C   LEU A  10      -4.789  -3.932  39.307  1.00 46.39           C  
ATOM     77  O   LEU A  10      -4.507  -4.421  38.217  1.00 46.43           O  
ATOM     78  CB  LEU A  10      -3.608  -1.759  39.864  1.00 46.24           C  
ATOM     79  CG  LEU A  10      -2.388  -2.013  38.943  1.00 53.00           C  
ATOM     80  CD1 LEU A  10      -2.629  -1.563  37.491  1.00 51.98           C  
ATOM     81  CD2 LEU A  10      -1.128  -1.342  39.507  1.00 45.55           C  
ATOM     82  H   LEU A  10      -5.680  -1.772  41.306  1.00 48.22           H  
ATOM     83  HA  LEU A  10      -5.231  -2.003  38.445  1.00 45.43           H  
ATOM     84  HB3 LEU A  10      -3.363  -2.103  40.870  1.00 46.24           H  
ATOM     85  HB2 LEU A  10      -3.756  -0.682  39.953  1.00 46.24           H  
ATOM     86  HG  LEU A  10      -2.182  -3.082  38.928  1.00 53.00           H  
ATOM     87 HD11 LEU A  10      -1.753  -1.758  36.876  1.00 51.98           H  
ATOM     88 HD12 LEU A  10      -3.457  -2.101  37.032  1.00 51.98           H  
ATOM     89 HD13 LEU A  10      -2.849  -0.496  37.435  1.00 51.98           H  
ATOM     90 HD21 LEU A  10      -0.250  -1.584  38.908  1.00 45.55           H  
ATOM     91 HD22 LEU A  10      -1.230  -0.256  39.527  1.00 45.55           H  
ATOM     92 HD23 LEU A  10      -0.932  -1.675  40.526  1.00 45.55           H  
ATOM     93  N   GLU A  11      -5.016  -4.689  40.394  1.00 43.98           N  
ATOM     94  CA  GLU A  11      -4.961  -6.153  40.411  1.00 44.92           C  
ATOM     95  C   GLU A  11      -6.181  -6.780  39.703  1.00 48.99           C  
ATOM     96  O   GLU A  11      -6.032  -7.811  39.053  1.00 48.24           O  
ATOM     97  CB  GLU A  11      -4.937  -6.633  41.873  1.00 52.50           C  
ATOM     98  CG  GLU A  11      -3.588  -6.426  42.580  1.00 52.72           C  
ATOM     99  CD  GLU A  11      -3.648  -6.672  44.091  1.00 53.94           C  
ATOM    100  OE1 GLU A  11      -4.667  -7.224  44.567  1.00 59.96           O  
ATOM    101  OE2 GLU A  11      -2.647  -6.317  44.750  1.00 48.03           O1-
ATOM    102  H   GLU A  11      -5.243  -4.226  41.263  1.00 43.98           H  
ATOM    103  HA  GLU A  11      -4.055  -6.492  39.906  1.00 44.92           H  
ATOM    104  HB3 GLU A  11      -5.137  -7.697  41.903  1.00 52.50           H  
ATOM    105  HB2 GLU A  11      -5.742  -6.163  42.435  1.00 52.50           H  
ATOM    106  HG3 GLU A  11      -3.232  -5.413  42.408  1.00 52.72           H  
ATOM    107  HG2 GLU A  11      -2.837  -7.086  42.147  1.00 52.72           H  
ATOM    108  N   TRP A  12      -7.357  -6.153  39.759  1.00 51.87           N  
ATOM    109  CA  TRP A  12      -8.498  -6.588  38.958  1.00 51.68           C  
ATOM    110  C   TRP A  12      -8.269  -6.276  37.469  1.00 49.28           C  
ATOM    111  O   TRP A  12      -8.533  -7.131  36.626  1.00 51.06           O  
ATOM    112  CB  TRP A  12      -9.777  -5.924  39.492  1.00 55.70           C  
ATOM    113  CG  TRP A  12     -10.206  -6.366  40.865  1.00 61.17           C  
ATOM    114  CD1 TRP A  12     -10.009  -7.594  41.403  1.00 62.46           C  
ATOM    115  CD2 TRP A  12     -10.886  -5.590  41.900  1.00 59.25           C  
ATOM    116  NE1 TRP A  12     -10.542  -7.638  42.673  1.00 65.57           N  
ATOM    117  CE2 TRP A  12     -11.097  -6.432  43.035  1.00 60.57           C  
ATOM    118  CE3 TRP A  12     -11.345  -4.256  42.000  1.00 62.32           C  
ATOM    119  CZ2 TRP A  12     -11.738  -5.978  44.201  1.00 66.68           C  
ATOM    120  CZ3 TRP A  12     -11.968  -3.782  43.172  1.00 58.11           C  
ATOM    121  CH2 TRP A  12     -12.168  -4.641  44.270  1.00 66.87           C  
ATOM    122  H   TRP A  12      -7.465  -5.384  40.412  1.00 51.87           H  
ATOM    123  HA  TRP A  12      -8.603  -7.672  39.029  1.00 51.68           H  
ATOM    124  HB3 TRP A  12     -10.610  -6.120  38.816  1.00 55.70           H  
ATOM    125  HB2 TRP A  12      -9.647  -4.841  39.507  1.00 55.70           H  
ATOM    126  HD1 TRP A  12      -9.513  -8.416  40.909  1.00 62.46           H  
ATOM    127  HE1 TRP A  12     -10.491  -8.466  43.254  1.00 65.57           H  
ATOM    128  HE3 TRP A  12     -11.211  -3.590  41.162  1.00 62.32           H  
ATOM    129  HZ2 TRP A  12     -11.885  -6.642  45.039  1.00 66.68           H  
ATOM    130  HZ3 TRP A  12     -12.302  -2.755  43.226  1.00 58.11           H  
ATOM    131  HH2 TRP A  12     -12.652  -4.274  45.164  1.00 66.87           H  
ATOM    132  N   PHE A  13      -7.681  -5.111  37.147  1.00 48.48           N  
ATOM    133  CA  PHE A  13      -7.225  -4.743  35.801  1.00 52.81           C  
ATOM    134  C   PHE A  13      -6.226  -5.764  35.224  1.00 47.36           C  
ATOM    135  O   PHE A  13      -6.450  -6.293  34.134  1.00 47.79           O  
ATOM    136  CB  PHE A  13      -6.642  -3.314  35.817  1.00 46.63           C  
ATOM    137  CG  PHE A  13      -5.997  -2.853  34.520  1.00 53.08           C  
ATOM    138  CD1 PHE A  13      -6.800  -2.393  33.457  1.00 56.30           C  
ATOM    139  CD2 PHE A  13      -4.594  -2.903  34.368  1.00 47.93           C  
ATOM    140  CE1 PHE A  13      -6.203  -1.978  32.251  1.00 63.18           C  
ATOM    141  CE2 PHE A  13      -3.998  -2.478  33.166  1.00 53.41           C  
ATOM    142  CZ  PHE A  13      -4.803  -2.015  32.108  1.00 57.66           C  
ATOM    143  H   PHE A  13      -7.489  -4.462  37.900  1.00 48.48           H  
ATOM    144  HA  PHE A  13      -8.098  -4.746  35.145  1.00 52.81           H  
ATOM    145  HB3 PHE A  13      -5.902  -3.215  36.604  1.00 46.63           H  
ATOM    146  HB2 PHE A  13      -7.430  -2.606  36.076  1.00 46.63           H  
ATOM    147  HD1 PHE A  13      -7.875  -2.359  33.559  1.00 56.30           H  
ATOM    148  HD2 PHE A  13      -3.968  -3.275  35.167  1.00 47.93           H  
ATOM    149  HE1 PHE A  13      -6.819  -1.625  31.437  1.00 63.18           H  
ATOM    150  HE2 PHE A  13      -2.924  -2.507  33.057  1.00 53.41           H  
ATOM    151  HZ  PHE A  13      -4.353  -1.686  31.184  1.00 57.66           H  
ATOM    152  N   LEU A  14      -5.166  -6.092  35.978  1.00 44.99           N  
ATOM    153  CA  LEU A  14      -4.171  -7.102  35.612  1.00 47.34           C  
ATOM    154  C   LEU A  14      -4.800  -8.499  35.463  1.00 43.66           C  
ATOM    155  O   LEU A  14      -4.444  -9.239  34.547  1.00 41.01           O  
ATOM    156  CB  LEU A  14      -3.035  -7.126  36.656  1.00 39.82           C  
ATOM    157  CG  LEU A  14      -2.113  -5.886  36.623  1.00 43.68           C  
ATOM    158  CD1 LEU A  14      -1.323  -5.769  37.934  1.00 40.93           C  
ATOM    159  CD2 LEU A  14      -1.172  -5.889  35.406  1.00 40.71           C  
ATOM    160  H   LEU A  14      -5.020  -5.589  36.850  1.00 44.99           H  
ATOM    161  HA  LEU A  14      -3.754  -6.828  34.645  1.00 47.34           H  
ATOM    162  HB3 LEU A  14      -2.422  -8.019  36.517  1.00 39.82           H  
ATOM    163  HB2 LEU A  14      -3.476  -7.235  37.648  1.00 39.82           H  
ATOM    164  HG  LEU A  14      -2.724  -4.988  36.544  1.00 43.68           H  
ATOM    165 HD11 LEU A  14      -0.634  -4.925  37.903  1.00 40.93           H  
ATOM    166 HD12 LEU A  14      -1.993  -5.608  38.780  1.00 40.93           H  
ATOM    167 HD13 LEU A  14      -0.752  -6.673  38.145  1.00 40.93           H  
ATOM    168 HD21 LEU A  14      -0.502  -5.029  35.427  1.00 40.71           H  
ATOM    169 HD22 LEU A  14      -0.559  -6.790  35.374  1.00 40.71           H  
ATOM    170 HD23 LEU A  14      -1.723  -5.836  34.467  1.00 40.71           H  
ATOM    171  N   GLY A  15      -5.795  -8.823  36.298  1.00 43.13           N  
ATOM    172  CA  GLY A  15      -6.553 -10.066  36.256  1.00 41.27           C  
ATOM    173  C   GLY A  15      -7.318 -10.237  34.940  1.00 42.55           C  
ATOM    174  O   GLY A  15      -7.172 -11.270  34.288  1.00 43.63           O  
ATOM    175  H   GLY A  15      -6.055  -8.157  37.013  1.00 43.13           H  
ATOM    176  HA3 GLY A  15      -7.264 -10.069  37.083  1.00 41.27           H  
ATOM    177  HA2 GLY A  15      -5.878 -10.905  36.417  1.00 41.27           H  
ATOM    178  N   PHE A  16      -8.048  -9.186  34.540  1.00 39.46           N  
ATOM    179  CA  PHE A  16      -8.787  -9.102  33.286  1.00 40.90           C  
ATOM    180  C   PHE A  16      -7.859  -9.017  32.066  1.00 38.73           C  
ATOM    181  O   PHE A  16      -8.191  -9.605  31.037  1.00 39.75           O  
ATOM    182  CB  PHE A  16      -9.722  -7.874  33.298  1.00 49.41           C  
ATOM    183  CG  PHE A  16     -10.986  -8.042  34.127  1.00 54.32           C  
ATOM    184  CD1 PHE A  16     -11.909  -9.062  33.812  1.00 52.34           C  
ATOM    185  CD2 PHE A  16     -11.260  -7.168  35.200  1.00 55.21           C  
ATOM    186  CE1 PHE A  16     -13.069  -9.235  34.590  1.00 55.84           C  
ATOM    187  CE2 PHE A  16     -12.419  -7.340  35.980  1.00 51.73           C  
ATOM    188  CZ  PHE A  16     -13.322  -8.378  35.678  1.00 48.95           C  
ATOM    189  H   PHE A  16      -8.113  -8.397  35.178  1.00 39.46           H  
ATOM    190  HA  PHE A  16      -9.382 -10.009  33.178  1.00 40.90           H  
ATOM    191  HB3 PHE A  16     -10.054  -7.652  32.282  1.00 49.41           H  
ATOM    192  HB2 PHE A  16      -9.174  -6.988  33.625  1.00 49.41           H  
ATOM    193  HD1 PHE A  16     -11.729  -9.724  32.976  1.00 52.34           H  
ATOM    194  HD2 PHE A  16     -10.581  -6.362  35.435  1.00 55.21           H  
ATOM    195  HE1 PHE A  16     -13.767 -10.025  34.352  1.00 55.84           H  
ATOM    196  HE2 PHE A  16     -12.617  -6.675  36.808  1.00 51.73           H  
ATOM    197  HZ  PHE A  16     -14.212  -8.511  36.276  1.00 48.95           H  
ATOM    198  N   TYR A  17      -6.700  -8.345  32.170  1.00 35.41           N  
ATOM    199  CA  TYR A  17      -5.641  -8.316  31.152  1.00 39.49           C  
ATOM    200  C   TYR A  17      -5.166  -9.741  30.839  1.00 38.09           C  
ATOM    201  O   TYR A  17      -5.292 -10.200  29.703  1.00 42.90           O  
ATOM    202  CB  TYR A  17      -4.469  -7.406  31.601  1.00 41.62           C  
ATOM    203  CG  TYR A  17      -3.192  -7.499  30.772  1.00 37.74           C  
ATOM    204  CD1 TYR A  17      -3.105  -6.856  29.519  1.00 39.09           C  
ATOM    205  CD2 TYR A  17      -2.092  -8.250  31.243  1.00 35.93           C  
ATOM    206  CE1 TYR A  17      -1.926  -6.950  28.753  1.00 38.45           C  
ATOM    207  CE2 TYR A  17      -0.922  -8.363  30.466  1.00 35.19           C  
ATOM    208  CZ  TYR A  17      -0.838  -7.707  29.222  1.00 39.87           C  
ATOM    209  OH  TYR A  17       0.286  -7.810  28.459  1.00 35.63           O  
ATOM    210  H   TYR A  17      -6.532  -7.829  33.031  1.00 35.41           H  
ATOM    211  HA  TYR A  17      -6.062  -7.903  30.233  1.00 39.49           H  
ATOM    212  HB3 TYR A  17      -4.203  -7.635  32.628  1.00 41.62           H  
ATOM    213  HB2 TYR A  17      -4.798  -6.366  31.613  1.00 41.62           H  
ATOM    214  HD1 TYR A  17      -3.939  -6.285  29.140  1.00 39.09           H  
ATOM    215  HD2 TYR A  17      -2.141  -8.764  32.194  1.00 35.93           H  
ATOM    216  HE1 TYR A  17      -1.861  -6.455  27.795  1.00 38.45           H  
ATOM    217  HE2 TYR A  17      -0.099  -8.960  30.830  1.00 35.19           H  
ATOM    218  HH  TYR A  17       0.785  -8.612  28.635  1.00 35.63           H  
ATOM    219  N   PHE A  18      -4.697 -10.463  31.864  1.00 36.29           N  
ATOM    220  CA  PHE A  18      -4.191 -11.825  31.736  1.00 37.97           C  
ATOM    221  C   PHE A  18      -5.271 -12.812  31.274  1.00 41.48           C  
ATOM    222  O   PHE A  18      -5.007 -13.634  30.398  1.00 38.07           O  
ATOM    223  CB  PHE A  18      -3.561 -12.268  33.070  1.00 36.08           C  
ATOM    224  CG  PHE A  18      -2.147 -11.756  33.274  1.00 34.62           C  
ATOM    225  CD1 PHE A  18      -1.151 -12.116  32.347  1.00 32.14           C  
ATOM    226  CD2 PHE A  18      -1.808 -10.942  34.375  1.00 36.88           C  
ATOM    227  CE1 PHE A  18       0.176 -11.689  32.518  1.00 33.78           C  
ATOM    228  CE2 PHE A  18      -0.488 -10.476  34.527  1.00 38.06           C  
ATOM    229  CZ  PHE A  18       0.506 -10.865  33.608  1.00 32.04           C  
ATOM    230  H   PHE A  18      -4.638 -10.024  32.780  1.00 36.29           H  
ATOM    231  HA  PHE A  18      -3.431 -11.822  30.953  1.00 37.97           H  
ATOM    232  HB3 PHE A  18      -3.498 -13.353  33.101  1.00 36.08           H  
ATOM    233  HB2 PHE A  18      -4.195 -11.986  33.913  1.00 36.08           H  
ATOM    234  HD1 PHE A  18      -1.413 -12.721  31.495  1.00 32.14           H  
ATOM    235  HD2 PHE A  18      -2.552 -10.673  35.109  1.00 36.88           H  
ATOM    236  HE1 PHE A  18       0.935 -11.982  31.808  1.00 33.78           H  
ATOM    237  HE2 PHE A  18      -0.239  -9.828  35.352  1.00 38.06           H  
ATOM    238  HZ  PHE A  18       1.524 -10.531  33.728  1.00 32.04           H  
ATOM    239  N   LEU A  19      -6.504 -12.673  31.778  1.00 40.45           N  
ATOM    240  CA  LEU A  19      -7.668 -13.456  31.363  1.00 44.33           C  
ATOM    241  C   LEU A  19      -8.046 -13.215  29.888  1.00 45.24           C  
ATOM    242  O   LEU A  19      -8.460 -14.146  29.201  1.00 44.54           O  
ATOM    243  CB  LEU A  19      -8.844 -13.085  32.292  1.00 50.72           C  
ATOM    244  CG  LEU A  19     -10.151 -13.884  32.105  1.00 52.37           C  
ATOM    245  CD1 LEU A  19      -9.985 -15.354  32.523  1.00 55.33           C  
ATOM    246  CD2 LEU A  19     -11.309 -13.227  32.873  1.00 55.84           C  
ATOM    247  H   LEU A  19      -6.643 -11.985  32.513  1.00 40.45           H  
ATOM    248  HA  LEU A  19      -7.421 -14.511  31.485  1.00 44.33           H  
ATOM    249  HB3 LEU A  19      -9.060 -12.025  32.163  1.00 50.72           H  
ATOM    250  HB2 LEU A  19      -8.520 -13.202  33.324  1.00 50.72           H  
ATOM    251  HG  LEU A  19     -10.438 -13.866  31.052  1.00 52.37           H  
ATOM    252 HD11 LEU A  19     -10.923 -15.900  32.416  1.00 55.33           H  
ATOM    253 HD12 LEU A  19      -9.247 -15.867  31.904  1.00 55.33           H  
ATOM    254 HD13 LEU A  19      -9.669 -15.442  33.563  1.00 55.33           H  
ATOM    255 HD21 LEU A  19     -12.250 -13.741  32.675  1.00 55.84           H  
ATOM    256 HD22 LEU A  19     -11.147 -13.250  33.949  1.00 55.84           H  
ATOM    257 HD23 LEU A  19     -11.442 -12.186  32.578  1.00 55.84           H  
ATOM    258  N   SER A  20      -7.878 -11.979  29.407  1.00 39.84           N  
ATOM    259  CA  SER A  20      -8.154 -11.612  28.024  1.00 43.26           C  
ATOM    260  C   SER A  20      -7.011 -12.016  27.068  1.00 45.28           C  
ATOM    261  O   SER A  20      -7.268 -12.114  25.869  1.00 46.42           O  
ATOM    262  CB  SER A  20      -8.459 -10.100  27.965  1.00 44.59           C  
ATOM    263  OG  SER A  20      -8.964  -9.707  26.704  1.00 38.49           O  
ATOM    264  H   SER A  20      -7.579 -11.227  30.021  1.00 39.84           H  
ATOM    265  HA  SER A  20      -9.051 -12.144  27.701  1.00 43.26           H  
ATOM    266  HB3 SER A  20      -7.571  -9.511  28.203  1.00 44.59           H  
ATOM    267  HB2 SER A  20      -9.219  -9.844  28.703  1.00 44.59           H  
ATOM    268  HG  SER A  20      -8.394 -10.090  26.027  1.00 38.49           H  
ATOM    269  N   HIS A  21      -5.790 -12.226  27.586  1.00 39.31           N  
ATOM    270  CA  HIS A  21      -4.585 -12.532  26.806  1.00 41.38           C  
ATOM    271  C   HIS A  21      -4.630 -13.944  26.192  1.00 42.15           C  
ATOM    272  O   HIS A  21      -4.365 -14.104  25.002  1.00 41.30           O  
ATOM    273  CB  HIS A  21      -3.327 -12.338  27.679  1.00 39.89           C  
ATOM    274  CG  HIS A  21      -2.099 -11.810  26.972  1.00 34.99           C  
ATOM    275  ND1 HIS A  21      -1.689 -12.176  25.694  1.00 40.05           N  
ATOM    276  CD2 HIS A  21      -1.159 -10.904  27.408  1.00 38.04           C  
ATOM    277  CE1 HIS A  21      -0.553 -11.520  25.439  1.00 43.38           C  
ATOM    278  NE2 HIS A  21      -0.163 -10.744  26.444  1.00 39.52           N  
ATOM    279  H   HIS A  21      -5.657 -12.059  28.577  1.00 39.31           H  
ATOM    280  HA  HIS A  21      -4.538 -11.794  26.005  1.00 41.38           H  
ATOM    281  HB3 HIS A  21      -3.055 -13.259  28.194  1.00 39.89           H  
ATOM    282  HB2 HIS A  21      -3.536 -11.622  28.472  1.00 39.89           H  
ATOM    283  HD1 HIS A  21      -2.070 -12.901  25.078  1.00 40.05           H  
ATOM    284  HD2 HIS A  21      -1.116 -10.379  28.351  1.00 38.04           H  
ATOM    285  HE1 HIS A  21       0.013 -11.630  24.525  1.00 43.38           H  
ATOM    286  N   ILE A  22      -5.011 -14.931  27.014  1.00 39.45           N  
ATOM    287  CA  ILE A  22      -5.103 -16.366  26.703  1.00 39.29           C  
ATOM    288  C   ILE A  22      -5.773 -16.703  25.355  1.00 45.01           C  
ATOM    289  O   ILE A  22      -5.136 -17.346  24.515  1.00 42.49           O  
ATOM    290  CB  ILE A  22      -5.646 -17.222  27.901  1.00 37.54           C  
ATOM    291  CG1 ILE A  22      -5.685 -16.459  29.243  1.00 36.23           C  
ATOM    292  CG2 ILE A  22      -4.896 -18.563  28.018  1.00 37.79           C  
ATOM    293  CD1 ILE A  22      -6.123 -17.263  30.475  1.00 42.03           C  
ATOM    294  H   ILE A  22      -5.191 -14.660  27.972  1.00 39.45           H  
ATOM    295  HA  ILE A  22      -4.066 -16.640  26.542  1.00 39.29           H  
ATOM    296  HB  ILE A  22      -6.678 -17.500  27.690  1.00 37.54           H  
ATOM    297 HG13 ILE A  22      -6.371 -15.618  29.147  1.00 36.23           H  
ATOM    298 HG12 ILE A  22      -4.711 -16.027  29.424  1.00 36.23           H  
ATOM    299 HG21 ILE A  22      -5.370 -19.230  28.738  1.00 37.79           H  
ATOM    300 HG22 ILE A  22      -4.901 -19.095  27.068  1.00 37.79           H  
ATOM    301 HG23 ILE A  22      -3.860 -18.432  28.328  1.00 37.79           H  
ATOM    302 HD11 ILE A  22      -6.183 -16.617  31.351  1.00 42.03           H  
ATOM    303 HD12 ILE A  22      -7.106 -17.711  30.325  1.00 42.03           H  
ATOM    304 HD13 ILE A  22      -5.419 -18.059  30.714  1.00 42.03           H  
ATOM    305  N   PRO A  23      -7.022 -16.205  25.133  1.00 44.66           N  
ATOM    306  CA  PRO A  23      -7.723 -16.393  23.853  1.00 42.87           C  
ATOM    307  C   PRO A  23      -7.182 -15.571  22.670  1.00 44.64           C  
ATOM    308  O   PRO A  23      -7.099 -16.134  21.580  1.00 45.25           O  
ATOM    309  CB  PRO A  23      -9.184 -16.030  24.166  1.00 44.68           C  
ATOM    310  CG  PRO A  23      -9.102 -15.044  25.314  1.00 43.78           C  
ATOM    311  CD  PRO A  23      -7.926 -15.582  26.116  1.00 42.95           C  
ATOM    312  HA  PRO A  23      -7.675 -17.445  23.565  1.00 42.87           H  
ATOM    313  HB3 PRO A  23      -9.723 -16.925  24.479  1.00 44.68           H  
ATOM    314  HB2 PRO A  23      -9.720 -15.611  23.317  1.00 44.68           H  
ATOM    315  HG3 PRO A  23     -10.023 -14.969  25.894  1.00 43.78           H  
ATOM    316  HG2 PRO A  23      -8.871 -14.049  24.932  1.00 43.78           H  
ATOM    317  HD2 PRO A  23      -7.485 -14.790  26.712  1.00 42.95           H  
ATOM    318  HD3 PRO A  23      -8.292 -16.345  26.803  1.00 42.95           H  
ATOM    319  N   ILE A  24      -6.855 -14.277  22.850  1.00 39.02           N  
ATOM    320  CA  ILE A  24      -6.416 -13.419  21.734  1.00 41.03           C  
ATOM    321  C   ILE A  24      -5.090 -13.894  21.119  1.00 41.40           C  
ATOM    322  O   ILE A  24      -4.979 -13.934  19.890  1.00 41.04           O  
ATOM    323  CB  ILE A  24      -6.316 -11.908  22.096  1.00 42.06           C  
ATOM    324  CG1 ILE A  24      -6.074 -10.988  20.872  1.00 43.19           C  
ATOM    325  CG2 ILE A  24      -5.369 -11.571  23.256  1.00 38.54           C  
ATOM    326  CD1 ILE A  24      -4.624 -10.545  20.612  1.00 42.89           C  
ATOM    327  H   ILE A  24      -6.890 -13.856  23.769  1.00 39.02           H  
ATOM    328  HA  ILE A  24      -7.176 -13.513  20.956  1.00 41.03           H  
ATOM    329  HB  ILE A  24      -7.310 -11.653  22.458  1.00 42.06           H  
ATOM    330 HG13 ILE A  24      -6.672 -10.086  20.984  1.00 43.19           H  
ATOM    331 HG12 ILE A  24      -6.461 -11.469  19.976  1.00 43.19           H  
ATOM    332 HG21 ILE A  24      -5.466 -10.530  23.554  1.00 38.54           H  
ATOM    333 HG22 ILE A  24      -5.626 -12.173  24.114  1.00 38.54           H  
ATOM    334 HG23 ILE A  24      -4.319 -11.763  23.032  1.00 38.54           H  
ATOM    335 HD11 ILE A  24      -4.496 -10.259  19.569  1.00 42.89           H  
ATOM    336 HD12 ILE A  24      -4.351  -9.684  21.223  1.00 42.89           H  
ATOM    337 HD13 ILE A  24      -3.901 -11.335  20.811  1.00 42.89           H  
ATOM    338  N   THR A  25      -4.176 -14.351  21.986  1.00 40.34           N  
ATOM    339  CA  THR A  25      -2.947 -15.037  21.626  1.00 44.36           C  
ATOM    340  C   THR A  25      -3.209 -16.246  20.704  1.00 45.08           C  
ATOM    341  O   THR A  25      -2.623 -16.319  19.622  1.00 46.18           O  
ATOM    342  CB  THR A  25      -2.170 -15.434  22.914  1.00 38.68           C  
ATOM    343  OG1 THR A  25      -1.742 -14.251  23.579  1.00 37.73           O  
ATOM    344  CG2 THR A  25      -0.952 -16.347  22.729  1.00 37.54           C  
ATOM    345  H   THR A  25      -4.321 -14.237  22.985  1.00 40.34           H  
ATOM    346  HA  THR A  25      -2.348 -14.346  21.053  1.00 44.36           H  
ATOM    347  HB  THR A  25      -2.855 -15.942  23.597  1.00 38.68           H  
ATOM    348  HG1 THR A  25      -0.966 -13.893  23.116  1.00 37.73           H  
ATOM    349 HG21 THR A  25      -0.351 -16.389  23.638  1.00 37.54           H  
ATOM    350 HG22 THR A  25      -1.257 -17.369  22.515  1.00 37.54           H  
ATOM    351 HG23 THR A  25      -0.320 -16.004  21.909  1.00 37.54           H  
ATOM    352  N   LEU A  26      -4.155 -17.113  21.087  1.00 43.99           N  
ATOM    353  CA  LEU A  26      -4.562 -18.267  20.289  1.00 45.71           C  
ATOM    354  C   LEU A  26      -5.291 -17.890  18.986  1.00 43.15           C  
ATOM    355  O   LEU A  26      -5.070 -18.555  17.976  1.00 44.28           O  
ATOM    356  CB  LEU A  26      -5.419 -19.215  21.154  1.00 46.38           C  
ATOM    357  CG  LEU A  26      -4.658 -19.898  22.311  1.00 52.33           C  
ATOM    358  CD1 LEU A  26      -5.642 -20.593  23.277  1.00 43.41           C  
ATOM    359  CD2 LEU A  26      -3.551 -20.851  21.806  1.00 47.59           C  
ATOM    360  H   LEU A  26      -4.663 -16.951  21.947  1.00 43.99           H  
ATOM    361  HA  LEU A  26      -3.662 -18.796  19.979  1.00 45.71           H  
ATOM    362  HB3 LEU A  26      -5.851 -19.995  20.531  1.00 46.38           H  
ATOM    363  HB2 LEU A  26      -6.267 -18.654  21.551  1.00 46.38           H  
ATOM    364  HG  LEU A  26      -4.162 -19.116  22.886  1.00 52.33           H  
ATOM    365 HD11 LEU A  26      -5.452 -21.660  23.391  1.00 43.41           H  
ATOM    366 HD12 LEU A  26      -5.581 -20.150  24.272  1.00 43.41           H  
ATOM    367 HD13 LEU A  26      -6.679 -20.492  22.953  1.00 43.41           H  
ATOM    368 HD21 LEU A  26      -2.568 -20.439  22.030  1.00 47.59           H  
ATOM    369 HD22 LEU A  26      -3.590 -21.836  22.269  1.00 47.59           H  
ATOM    370 HD23 LEU A  26      -3.594 -21.007  20.728  1.00 47.59           H  
ATOM    371  N   LEU A  27      -6.162 -16.875  19.022  1.00 41.40           N  
ATOM    372  CA  LEU A  27      -6.978 -16.455  17.882  1.00 42.70           C  
ATOM    373  C   LEU A  27      -6.142 -15.728  16.826  1.00 43.15           C  
ATOM    374  O   LEU A  27      -6.044 -16.198  15.695  1.00 49.73           O  
ATOM    375  CB  LEU A  27      -8.149 -15.563  18.363  1.00 42.46           C  
ATOM    376  CG  LEU A  27      -9.402 -15.481  17.451  1.00 44.91           C  
ATOM    377  CD1 LEU A  27     -10.468 -14.573  18.098  1.00 34.17           C  
ATOM    378  CD2 LEU A  27      -9.139 -15.046  15.993  1.00 43.52           C  
ATOM    379  H   LEU A  27      -6.310 -16.391  19.905  1.00 41.40           H  
ATOM    380  HA  LEU A  27      -7.406 -17.350  17.428  1.00 42.70           H  
ATOM    381  HB3 LEU A  27      -7.800 -14.565  18.620  1.00 42.46           H  
ATOM    382  HB2 LEU A  27      -8.477 -15.969  19.308  1.00 42.46           H  
ATOM    383  HG  LEU A  27      -9.826 -16.485  17.407  1.00 44.91           H  
ATOM    384 HD11 LEU A  27     -11.400 -15.113  18.260  1.00 34.17           H  
ATOM    385 HD12 LEU A  27     -10.146 -14.191  19.066  1.00 34.17           H  
ATOM    386 HD13 LEU A  27     -10.699 -13.699  17.490  1.00 34.17           H  
ATOM    387 HD21 LEU A  27     -10.020 -14.603  15.528  1.00 43.52           H  
ATOM    388 HD22 LEU A  27      -8.343 -14.308  15.920  1.00 43.52           H  
ATOM    389 HD23 LEU A  27      -8.861 -15.902  15.376  1.00 43.52           H  
ATOM    390  N   MET A  28      -5.660 -14.538  17.190  1.00 44.39           N  
ATOM    391  CA  MET A  28      -5.205 -13.539  16.234  1.00 49.38           C  
ATOM    392  C   MET A  28      -3.716 -13.694  15.960  1.00 48.75           C  
ATOM    393  O   MET A  28      -3.308 -13.561  14.811  1.00 51.22           O  
ATOM    394  CB  MET A  28      -5.518 -12.119  16.751  1.00 48.28           C  
ATOM    395  CG  MET A  28      -7.004 -11.881  17.054  1.00 59.14           C  
ATOM    396  SD  MET A  28      -7.370 -10.207  17.616  1.00 58.13           S  
ATOM    397  CE  MET A  28      -8.927 -10.481  18.503  1.00 43.08           C  
ATOM    398  H   MET A  28      -5.635 -14.277  18.173  1.00 44.39           H  
ATOM    399  HA  MET A  28      -5.731 -13.672  15.285  1.00 49.38           H  
ATOM    400  HB3 MET A  28      -5.184 -11.384  16.016  1.00 48.28           H  
ATOM    401  HB2 MET A  28      -4.937 -11.917  17.653  1.00 48.28           H  
ATOM    402  HG3 MET A  28      -7.339 -12.563  17.832  1.00 59.14           H  
ATOM    403  HG2 MET A  28      -7.609 -12.081  16.170  1.00 59.14           H  
ATOM    404  HE1 MET A  28      -9.309  -9.531  18.879  1.00 43.08           H  
ATOM    405  HE2 MET A  28      -9.679 -10.918  17.847  1.00 43.08           H  
ATOM    406  HE3 MET A  28      -8.780 -11.152  19.348  1.00 43.08           H  
ATOM    407  N   ASP A  29      -2.936 -13.950  17.015  1.00 44.91           N  
ATOM    408  CA  ASP A  29      -1.477 -13.888  16.949  1.00 45.79           C  
ATOM    409  C   ASP A  29      -0.908 -15.155  16.321  1.00 45.52           C  
ATOM    410  O   ASP A  29      -0.135 -15.094  15.367  1.00 47.19           O  
ATOM    411  CB  ASP A  29      -0.781 -13.612  18.302  1.00 43.72           C  
ATOM    412  CG  ASP A  29      -1.367 -12.507  19.179  1.00 49.93           C  
ATOM    413  OD1 ASP A  29      -2.110 -11.639  18.672  1.00 51.79           O  
ATOM    414  OD2 ASP A  29      -0.921 -12.471  20.344  1.00 45.89           O1-
ATOM    415  H   ASP A  29      -3.351 -14.033  17.934  1.00 44.91           H  
ATOM    416  HA  ASP A  29      -1.220 -13.064  16.288  1.00 45.79           H  
ATOM    417  HB3 ASP A  29       0.236 -13.289  18.100  1.00 43.72           H  
ATOM    418  HB2 ASP A  29      -0.719 -14.526  18.896  1.00 43.72           H  
ATOM    419  N   LEU A  30      -1.335 -16.301  16.856  1.00 47.31           N  
ATOM    420  CA  LEU A  30      -0.864 -17.616  16.444  1.00 47.48           C  
ATOM    421  C   LEU A  30      -1.428 -18.097  15.096  1.00 48.73           C  
ATOM    422  O   LEU A  30      -1.101 -19.217  14.715  1.00 48.24           O  
ATOM    423  CB  LEU A  30      -1.132 -18.632  17.575  1.00 41.24           C  
ATOM    424  CG  LEU A  30      -0.320 -18.379  18.864  1.00 42.39           C  
ATOM    425  CD1 LEU A  30      -0.875 -19.181  20.049  1.00 42.37           C  
ATOM    426  CD2 LEU A  30       1.172 -18.666  18.681  1.00 37.95           C  
ATOM    427  H   LEU A  30      -1.956 -16.265  17.659  1.00 47.31           H  
ATOM    428  HA  LEU A  30       0.210 -17.543  16.280  1.00 47.48           H  
ATOM    429  HB3 LEU A  30      -0.922 -19.644  17.231  1.00 41.24           H  
ATOM    430  HB2 LEU A  30      -2.199 -18.617  17.803  1.00 41.24           H  
ATOM    431  HG  LEU A  30      -0.392 -17.323  19.126  1.00 42.39           H  
ATOM    432 HD11 LEU A  30      -0.088 -19.569  20.689  1.00 42.37           H  
ATOM    433 HD12 LEU A  30      -1.496 -18.553  20.680  1.00 42.37           H  
ATOM    434 HD13 LEU A  30      -1.489 -20.018  19.724  1.00 42.37           H  
ATOM    435 HD21 LEU A  30       1.714 -18.286  19.543  1.00 37.95           H  
ATOM    436 HD22 LEU A  30       1.365 -19.735  18.602  1.00 37.95           H  
ATOM    437 HD23 LEU A  30       1.598 -18.183  17.806  1.00 37.95           H  
ATOM    438  N   GLN A  31      -2.175 -17.250  14.367  1.00 51.12           N  
ATOM    439  CA  GLN A  31      -2.820 -17.564  13.085  1.00 50.54           C  
ATOM    440  C   GLN A  31      -1.824 -18.037  12.005  1.00 49.70           C  
ATOM    441  O   GLN A  31      -2.197 -18.780  11.103  1.00 62.74           O  
ATOM    442  CB  GLN A  31      -3.620 -16.334  12.593  1.00 54.28           C  
ATOM    443  CG  GLN A  31      -2.796 -15.137  12.083  1.00 49.81           C  
ATOM    444  CD  GLN A  31      -3.666 -14.068  11.427  1.00 46.86           C  
ATOM    445  OE1 GLN A  31      -4.135 -14.234  10.307  1.00 56.13           O  
ATOM    446  NE2 GLN A  31      -3.863 -12.945  12.100  1.00 46.24           N  
ATOM    447  H   GLN A  31      -2.199 -16.287  14.676  1.00 51.12           H  
ATOM    448  HA  GLN A  31      -3.524 -18.378  13.255  1.00 50.54           H  
ATOM    449  HB3 GLN A  31      -4.273 -15.985  13.392  1.00 54.28           H  
ATOM    450  HB2 GLN A  31      -4.278 -16.663  11.787  1.00 54.28           H  
ATOM    451  HG3 GLN A  31      -2.099 -15.458  11.312  1.00 49.81           H  
ATOM    452  HG2 GLN A  31      -2.179 -14.716  12.875  1.00 49.81           H  
ATOM    453 HE22 GLN A  31      -4.377 -12.190  11.680  1.00 46.24           H  
ATOM    454 HE21 GLN A  31      -3.483 -12.881  13.047  1.00 46.24           H  
ATOM    455  N   GLY A  32      -0.568 -17.589  12.105  1.00 46.71           N  
ATOM    456  CA  GLY A  32       0.538 -17.907  11.204  1.00 48.91           C  
ATOM    457  C   GLY A  32       1.584 -18.865  11.796  1.00 55.84           C  
ATOM    458  O   GLY A  32       2.471 -19.299  11.060  1.00 59.02           O  
ATOM    459  H   GLY A  32      -0.350 -16.960  12.868  1.00 46.71           H  
ATOM    460  HA3 GLY A  32       1.033 -16.971  10.950  1.00 48.91           H  
ATOM    461  HA2 GLY A  32       0.172 -18.320  10.263  1.00 48.91           H  
ATOM    462  N   VAL A  33       1.489 -19.206  13.095  1.00 55.59           N  
ATOM    463  CA  VAL A  33       2.299 -20.231  13.766  1.00 58.02           C  
ATOM    464  C   VAL A  33       1.537 -21.566  13.757  1.00 56.54           C  
ATOM    465  O   VAL A  33       2.101 -22.583  13.351  1.00 58.28           O  
ATOM    466  CB  VAL A  33       2.641 -19.762  15.217  1.00 44.49           C  
ATOM    467  CG1 VAL A  33       2.821 -20.876  16.275  1.00 62.10           C  
ATOM    468  CG2 VAL A  33       3.921 -18.916  15.186  1.00 52.27           C  
ATOM    469  H   VAL A  33       0.730 -18.803  13.626  1.00 55.59           H  
ATOM    470  HA  VAL A  33       3.230 -20.398  13.220  1.00 58.02           H  
ATOM    471  HB  VAL A  33       1.832 -19.127  15.583  1.00 44.49           H  
ATOM    472 HG11 VAL A  33       3.185 -20.471  17.220  1.00 62.10           H  
ATOM    473 HG12 VAL A  33       1.884 -21.384  16.500  1.00 62.10           H  
ATOM    474 HG13 VAL A  33       3.538 -21.624  15.940  1.00 62.10           H  
ATOM    475 HG21 VAL A  33       4.222 -18.627  16.190  1.00 52.27           H  
ATOM    476 HG22 VAL A  33       4.752 -19.485  14.768  1.00 52.27           H  
ATOM    477 HG23 VAL A  33       3.793 -18.012  14.589  1.00 52.27           H  
ATOM    478  N   LEU A  34       0.261 -21.547  14.168  1.00 55.71           N  
ATOM    479  CA  LEU A  34      -0.627 -22.708  14.178  1.00 55.37           C  
ATOM    480  C   LEU A  34      -1.315 -22.854  12.803  1.00 58.35           C  
ATOM    481  O   LEU A  34      -1.620 -21.841  12.176  1.00 65.31           O  
ATOM    482  CB  LEU A  34      -1.675 -22.530  15.303  1.00 50.68           C  
ATOM    483  CG  LEU A  34      -1.096 -22.627  16.734  1.00 55.92           C  
ATOM    484  CD1 LEU A  34      -2.164 -22.306  17.790  1.00 47.29           C  
ATOM    485  CD2 LEU A  34      -0.424 -23.982  17.032  1.00 60.79           C  
ATOM    486  H   LEU A  34      -0.202 -20.657  14.348  1.00 55.71           H  
ATOM    487  HA  LEU A  34      -0.016 -23.585  14.384  1.00 55.37           H  
ATOM    488  HB3 LEU A  34      -2.458 -23.281  15.194  1.00 50.68           H  
ATOM    489  HB2 LEU A  34      -2.181 -21.573  15.170  1.00 50.68           H  
ATOM    490  HG  LEU A  34      -0.334 -21.854  16.827  1.00 55.92           H  
ATOM    491 HD11 LEU A  34      -1.697 -22.022  18.732  1.00 47.29           H  
ATOM    492 HD12 LEU A  34      -2.801 -21.478  17.477  1.00 47.29           H  
ATOM    493 HD13 LEU A  34      -2.801 -23.167  17.988  1.00 47.29           H  
ATOM    494 HD21 LEU A  34      -0.694 -24.366  18.016  1.00 60.79           H  
ATOM    495 HD22 LEU A  34      -0.696 -24.747  16.305  1.00 60.79           H  
ATOM    496 HD23 LEU A  34       0.662 -23.883  17.016  1.00 60.79           H  
ATOM    497  N   PRO A  35      -1.530 -24.107  12.338  1.00 56.11           N  
ATOM    498  CA  PRO A  35      -2.088 -24.363  11.005  1.00 48.74           C  
ATOM    499  C   PRO A  35      -3.562 -23.959  10.839  1.00 50.90           C  
ATOM    500  O   PRO A  35      -4.332 -23.916  11.800  1.00 50.91           O  
ATOM    501  CB  PRO A  35      -1.887 -25.866  10.774  1.00 55.12           C  
ATOM    502  CG  PRO A  35      -1.819 -26.472  12.165  1.00 60.43           C  
ATOM    503  CD  PRO A  35      -1.231 -25.362  13.032  1.00 61.19           C  
ATOM    504  HA  PRO A  35      -1.496 -23.814  10.269  1.00 48.74           H  
ATOM    505  HB3 PRO A  35      -0.939 -26.030  10.260  1.00 55.12           H  
ATOM    506  HB2 PRO A  35      -2.672 -26.315  10.164  1.00 55.12           H  
ATOM    507  HG3 PRO A  35      -1.233 -27.391  12.201  1.00 60.43           H  
ATOM    508  HG2 PRO A  35      -2.827 -26.705  12.509  1.00 60.43           H  
ATOM    509  HD2 PRO A  35      -1.611 -25.393  14.051  1.00 61.19           H  
ATOM    510  HD3 PRO A  35      -0.148 -25.480  13.082  1.00 61.19           H  
ATOM    511  N   ARG A  36      -3.911 -23.668   9.575  1.00 57.65           N  
ATOM    512  CA  ARG A  36      -5.194 -23.203   9.048  1.00 53.87           C  
ATOM    513  C   ARG A  36      -6.424 -23.988   9.529  1.00 58.00           C  
ATOM    514  O   ARG A  36      -7.416 -23.385   9.931  1.00 56.45           O  
ATOM    515  CB  ARG A  36      -5.087 -23.181   7.503  1.00 55.28           C  
ATOM    516  CG  ARG A  36      -6.381 -22.834   6.743  1.00 65.66           C  
ATOM    517  CD  ARG A  36      -6.216 -22.897   5.222  1.00 71.15           C  
ATOM    518  NE  ARG A  36      -7.527 -22.847   4.557  1.00 71.41           N  
ATOM    519  CZ  ARG A  36      -8.092 -21.774   3.978  1.00 71.52           C  
ATOM    520  NH1 ARG A  36      -7.480 -20.581   3.959  1.00 69.10           N  
ATOM    521  NH2 ARG A  36      -9.300 -21.898   3.413  1.00 73.29           N1+
ATOM    522  H   ARG A  36      -3.176 -23.754   8.887  1.00 57.65           H  
ATOM    523  HA  ARG A  36      -5.321 -22.175   9.393  1.00 53.87           H  
ATOM    524  HB3 ARG A  36      -4.747 -24.161   7.162  1.00 55.28           H  
ATOM    525  HB2 ARG A  36      -4.307 -22.477   7.211  1.00 55.28           H  
ATOM    526  HG3 ARG A  36      -6.710 -21.837   7.033  1.00 65.66           H  
ATOM    527  HG2 ARG A  36      -7.182 -23.520   7.019  1.00 65.66           H  
ATOM    528  HD3 ARG A  36      -5.753 -23.845   4.945  1.00 71.15           H  
ATOM    529  HD2 ARG A  36      -5.552 -22.111   4.863  1.00 71.15           H  
ATOM    530  HE  ARG A  36      -8.039 -23.719   4.558  1.00 71.41           H  
ATOM    531 HH12 ARG A  36      -7.914 -19.783   3.517  1.00 69.10           H  
ATOM    532 HH11 ARG A  36      -6.568 -20.478   4.379  1.00 69.10           H  
ATOM    533 HH22 ARG A  36      -9.739 -21.107   2.964  1.00 73.29           H  
ATOM    534 HH21 ARG A  36      -9.772 -22.791   3.409  1.00 73.29           H  
ATOM    535  N   ASP A  37      -6.370 -25.325   9.435  1.00 61.58           N  
ATOM    536  CA  ASP A  37      -7.526 -26.216   9.577  1.00 58.65           C  
ATOM    537  C   ASP A  37      -7.902 -26.529  11.039  1.00 58.83           C  
ATOM    538  O   ASP A  37      -8.890 -27.228  11.261  1.00 55.02           O  
ATOM    539  CB  ASP A  37      -7.261 -27.528   8.800  1.00 67.23           C  
ATOM    540  CG  ASP A  37      -6.925 -27.304   7.317  1.00 72.82           C  
ATOM    541  OD1 ASP A  37      -7.604 -26.458   6.691  1.00 76.59           O  
ATOM    542  OD2 ASP A  37      -5.987 -27.975   6.837  1.00 72.44           O1-
ATOM    543  H   ASP A  37      -5.510 -25.743   9.110  1.00 61.58           H  
ATOM    544  HA  ASP A  37      -8.397 -25.727   9.135  1.00 58.65           H  
ATOM    545  HB3 ASP A  37      -8.135 -28.179   8.843  1.00 67.23           H  
ATOM    546  HB2 ASP A  37      -6.446 -28.079   9.271  1.00 67.23           H  
ATOM    547  N   LEU A  38      -7.179 -25.927  11.994  1.00 53.18           N  
ATOM    548  CA  LEU A  38      -7.588 -25.842  13.396  1.00 51.10           C  
ATOM    549  C   LEU A  38      -8.640 -24.742  13.634  1.00 50.65           C  
ATOM    550  O   LEU A  38      -9.428 -24.847  14.573  1.00 50.33           O  
ATOM    551  CB  LEU A  38      -6.348 -25.547  14.266  1.00 47.83           C  
ATOM    552  CG  LEU A  38      -5.299 -26.678  14.308  1.00 61.00           C  
ATOM    553  CD1 LEU A  38      -4.059 -26.242  15.104  1.00 59.75           C  
ATOM    554  CD2 LEU A  38      -5.856 -28.018  14.830  1.00 56.20           C  
ATOM    555  H   LEU A  38      -6.397 -25.347  11.721  1.00 53.18           H  
ATOM    556  HA  LEU A  38      -8.042 -26.787  13.700  1.00 51.10           H  
ATOM    557  HB3 LEU A  38      -6.680 -25.331  15.279  1.00 47.83           H  
ATOM    558  HB2 LEU A  38      -5.881 -24.623  13.918  1.00 47.83           H  
ATOM    559  HG  LEU A  38      -4.971 -26.842  13.281  1.00 61.00           H  
ATOM    560 HD11 LEU A  38      -3.189 -26.827  14.811  1.00 59.75           H  
ATOM    561 HD12 LEU A  38      -3.830 -25.189  14.940  1.00 59.75           H  
ATOM    562 HD13 LEU A  38      -4.182 -26.384  16.175  1.00 59.75           H  
ATOM    563 HD21 LEU A  38      -5.202 -28.474  15.573  1.00 56.20           H  
ATOM    564 HD22 LEU A  38      -6.837 -27.907  15.291  1.00 56.20           H  
ATOM    565 HD23 LEU A  38      -5.961 -28.734  14.015  1.00 56.20           H  
ATOM    566  N   TYR A  39      -8.620 -23.691  12.808  1.00 46.54           N  
ATOM    567  CA  TYR A  39      -9.480 -22.523  12.965  1.00 48.99           C  
ATOM    568  C   TYR A  39     -10.776 -22.725  12.156  1.00 52.12           C  
ATOM    569  O   TYR A  39     -10.687 -23.136  11.000  1.00 51.57           O  
ATOM    570  CB  TYR A  39      -8.709 -21.288  12.461  1.00 50.61           C  
ATOM    571  CG  TYR A  39      -7.525 -20.912  13.335  1.00 44.88           C  
ATOM    572  CD1 TYR A  39      -7.728 -20.128  14.489  1.00 45.43           C  
ATOM    573  CD2 TYR A  39      -6.224 -21.353  13.015  1.00 43.83           C  
ATOM    574  CE1 TYR A  39      -6.644 -19.796  15.320  1.00 47.67           C  
ATOM    575  CE2 TYR A  39      -5.136 -21.018  13.845  1.00 50.69           C  
ATOM    576  CZ  TYR A  39      -5.347 -20.240  15.000  1.00 48.46           C  
ATOM    577  OH  TYR A  39      -4.297 -19.914  15.804  1.00 50.39           O  
ATOM    578  H   TYR A  39      -8.024 -23.702  11.990  1.00 46.54           H  
ATOM    579  HA  TYR A  39      -9.675 -22.368  14.024  1.00 48.99           H  
ATOM    580  HB3 TYR A  39      -9.380 -20.427  12.436  1.00 50.61           H  
ATOM    581  HB2 TYR A  39      -8.374 -21.430  11.434  1.00 50.61           H  
ATOM    582  HD1 TYR A  39      -8.712 -19.768  14.738  1.00 45.43           H  
ATOM    583  HD2 TYR A  39      -6.046 -21.953  12.134  1.00 43.83           H  
ATOM    584  HE1 TYR A  39      -6.815 -19.191  16.196  1.00 47.67           H  
ATOM    585  HE2 TYR A  39      -4.140 -21.351  13.587  1.00 50.69           H  
ATOM    586  HH  TYR A  39      -4.540 -19.308  16.527  1.00 50.39           H  
ATOM    587  N   PRO A  40     -11.957 -22.414  12.736  1.00 49.86           N  
ATOM    588  CA  PRO A  40     -13.198 -22.207  11.960  1.00 49.73           C  
ATOM    589  C   PRO A  40     -13.104 -21.068  10.923  1.00 60.61           C  
ATOM    590  O   PRO A  40     -12.356 -20.111  11.141  1.00 59.76           O  
ATOM    591  CB  PRO A  40     -14.240 -21.859  13.042  1.00 54.01           C  
ATOM    592  CG  PRO A  40     -13.687 -22.418  14.340  1.00 57.10           C  
ATOM    593  CD  PRO A  40     -12.187 -22.250  14.169  1.00 54.40           C  
ATOM    594  HA  PRO A  40     -13.451 -23.150  11.472  1.00 49.73           H  
ATOM    595  HB3 PRO A  40     -15.226 -22.265  12.814  1.00 54.01           H  
ATOM    596  HB2 PRO A  40     -14.349 -20.778  13.144  1.00 54.01           H  
ATOM    597  HG3 PRO A  40     -13.927 -23.480  14.408  1.00 57.10           H  
ATOM    598  HG2 PRO A  40     -14.081 -21.927  15.231  1.00 57.10           H  
ATOM    599  HD2 PRO A  40     -11.869 -21.251  14.461  1.00 54.40           H  
ATOM    600  HD3 PRO A  40     -11.655 -22.987  14.772  1.00 54.40           H  
ATOM    601  N   VAL A  41     -13.935 -21.136   9.868  1.00 55.68           N  
ATOM    602  CA  VAL A  41     -14.126 -20.074   8.881  1.00 54.63           C  
ATOM    603  C   VAL A  41     -14.534 -18.727   9.509  1.00 56.57           C  
ATOM    604  O   VAL A  41     -14.190 -17.675   8.977  1.00 57.38           O  
ATOM    605  CB  VAL A  41     -15.126 -20.546   7.797  1.00 53.62           C  
ATOM    606  CG1 VAL A  41     -14.553 -21.715   6.977  1.00 56.74           C  
ATOM    607  CG2 VAL A  41     -16.522 -20.908   8.342  1.00 58.63           C  
ATOM    608  H   VAL A  41     -14.506 -21.960   9.757  1.00 55.68           H  
ATOM    609  HA  VAL A  41     -13.162 -19.911   8.399  1.00 54.63           H  
ATOM    610  HB  VAL A  41     -15.263 -19.716   7.100  1.00 53.62           H  
ATOM    611 HG11 VAL A  41     -15.227 -21.994   6.167  1.00 56.74           H  
ATOM    612 HG12 VAL A  41     -13.601 -21.442   6.523  1.00 56.74           H  
ATOM    613 HG13 VAL A  41     -14.390 -22.603   7.588  1.00 56.74           H  
ATOM    614 HG21 VAL A  41     -17.184 -21.227   7.536  1.00 58.63           H  
ATOM    615 HG22 VAL A  41     -16.486 -21.720   9.070  1.00 58.63           H  
ATOM    616 HG23 VAL A  41     -17.002 -20.054   8.819  1.00 58.63           H  
ATOM    617  N   GLU A  42     -15.198 -18.763  10.670  1.00 54.18           N  
ATOM    618  CA  GLU A  42     -15.572 -17.627  11.501  1.00 56.94           C  
ATOM    619  C   GLU A  42     -14.325 -16.858  11.966  1.00 52.02           C  
ATOM    620  O   GLU A  42     -14.222 -15.655  11.725  1.00 55.92           O  
ATOM    621  CB  GLU A  42     -16.367 -18.133  12.727  1.00 60.06           C  
ATOM    622  CG  GLU A  42     -17.838 -18.519  12.444  1.00 67.72           C  
ATOM    623  CD  GLU A  42     -18.050 -19.775  11.597  1.00 70.71           C  
ATOM    624  OE1 GLU A  42     -17.193 -20.680  11.664  1.00 67.71           O  
ATOM    625  OE2 GLU A  42     -19.073 -19.810  10.882  1.00 68.51           O1-
ATOM    626  H   GLU A  42     -15.509 -19.672  10.990  1.00 54.18           H  
ATOM    627  HA  GLU A  42     -16.191 -16.945  10.915  1.00 56.94           H  
ATOM    628  HB3 GLU A  42     -16.391 -17.341  13.478  1.00 60.06           H  
ATOM    629  HB2 GLU A  42     -15.846 -18.961  13.211  1.00 60.06           H  
ATOM    630  HG3 GLU A  42     -18.350 -17.681  11.969  1.00 67.72           H  
ATOM    631  HG2 GLU A  42     -18.350 -18.685  13.393  1.00 67.72           H  
ATOM    632  N   LEU A  43     -13.367 -17.590  12.551  1.00 48.16           N  
ATOM    633  CA  LEU A  43     -12.105 -17.028  13.020  1.00 52.35           C  
ATOM    634  C   LEU A  43     -11.198 -16.625  11.850  1.00 45.96           C  
ATOM    635  O   LEU A  43     -10.566 -15.584  11.944  1.00 51.02           O  
ATOM    636  CB  LEU A  43     -11.400 -17.988  14.006  1.00 53.97           C  
ATOM    637  CG  LEU A  43     -12.190 -18.254  15.313  1.00 56.15           C  
ATOM    638  CD1 LEU A  43     -11.437 -19.216  16.253  1.00 55.71           C  
ATOM    639  CD2 LEU A  43     -12.588 -16.962  16.055  1.00 43.33           C  
ATOM    640  H   LEU A  43     -13.459 -18.594  12.580  1.00 48.16           H  
ATOM    641  HA  LEU A  43     -12.336 -16.101  13.547  1.00 52.35           H  
ATOM    642  HB3 LEU A  43     -10.427 -17.567  14.267  1.00 53.97           H  
ATOM    643  HB2 LEU A  43     -11.187 -18.932  13.502  1.00 53.97           H  
ATOM    644  HG  LEU A  43     -13.115 -18.761  15.032  1.00 56.15           H  
ATOM    645 HD11 LEU A  43     -12.115 -19.970  16.652  1.00 55.71           H  
ATOM    646 HD12 LEU A  43     -10.631 -19.742  15.748  1.00 55.71           H  
ATOM    647 HD13 LEU A  43     -10.988 -18.699  17.102  1.00 55.71           H  
ATOM    648 HD21 LEU A  43     -12.549 -17.075  17.139  1.00 43.33           H  
ATOM    649 HD22 LEU A  43     -11.939 -16.125  15.801  1.00 43.33           H  
ATOM    650 HD23 LEU A  43     -13.610 -16.672  15.807  1.00 43.33           H  
ATOM    651  N   ARG A  44     -11.196 -17.392  10.752  1.00 47.65           N  
ATOM    652  CA  ARG A  44     -10.401 -17.082   9.561  1.00 46.97           C  
ATOM    653  C   ARG A  44     -10.909 -15.841   8.804  1.00 47.52           C  
ATOM    654  O   ARG A  44     -10.097 -15.074   8.290  1.00 49.70           O  
ATOM    655  CB  ARG A  44     -10.280 -18.318   8.654  1.00 48.77           C  
ATOM    656  CG  ARG A  44      -9.449 -19.424   9.335  1.00 53.01           C  
ATOM    657  CD  ARG A  44      -9.034 -20.572   8.406  1.00 50.84           C  
ATOM    658  NE  ARG A  44      -9.898 -21.745   8.573  1.00 64.12           N  
ATOM    659  CZ  ARG A  44     -10.722 -22.294   7.672  1.00 63.80           C  
ATOM    660  NH1 ARG A  44     -10.861 -21.785   6.443  1.00 56.40           N  
ATOM    661  NH2 ARG A  44     -11.418 -23.376   8.025  1.00 69.64           N1+
ATOM    662  H   ARG A  44     -11.727 -18.256  10.786  1.00 47.65           H  
ATOM    663  HA  ARG A  44      -9.399 -16.815   9.880  1.00 46.97           H  
ATOM    664  HB3 ARG A  44      -9.785 -18.023   7.727  1.00 48.77           H  
ATOM    665  HB2 ARG A  44     -11.263 -18.690   8.371  1.00 48.77           H  
ATOM    666  HG3 ARG A  44      -9.995 -19.812  10.192  1.00 53.01           H  
ATOM    667  HG2 ARG A  44      -8.539 -18.984   9.745  1.00 53.01           H  
ATOM    668  HD3 ARG A  44      -8.034 -20.897   8.696  1.00 50.84           H  
ATOM    669  HD2 ARG A  44      -8.958 -20.254   7.367  1.00 50.84           H  
ATOM    670  HE  ARG A  44      -9.811 -22.219   9.468  1.00 64.12           H  
ATOM    671 HH12 ARG A  44     -11.488 -22.204   5.773  1.00 56.40           H  
ATOM    672 HH11 ARG A  44     -10.330 -20.974   6.165  1.00 56.40           H  
ATOM    673 HH22 ARG A  44     -12.042 -23.837   7.380  1.00 69.64           H  
ATOM    674 HH21 ARG A  44     -11.311 -23.755   8.958  1.00 69.64           H  
ATOM    675  N   ASN A  45     -12.221 -15.572   8.818  1.00 43.11           N  
ATOM    676  CA  ASN A  45     -12.789 -14.306   8.347  1.00 48.24           C  
ATOM    677  C   ASN A  45     -12.461 -13.147   9.296  1.00 48.10           C  
ATOM    678  O   ASN A  45     -12.124 -12.062   8.828  1.00 46.34           O  
ATOM    679  CB  ASN A  45     -14.321 -14.415   8.200  1.00 48.81           C  
ATOM    680  CG  ASN A  45     -14.723 -14.978   6.840  1.00 54.73           C  
ATOM    681  OD1 ASN A  45     -14.765 -14.249   5.856  1.00 60.09           O  
ATOM    682  ND2 ASN A  45     -15.009 -16.268   6.757  1.00 52.46           N  
ATOM    683  H   ASN A  45     -12.846 -16.255   9.231  1.00 43.11           H  
ATOM    684  HA  ASN A  45     -12.349 -14.055   7.378  1.00 48.24           H  
ATOM    685  HB3 ASN A  45     -14.780 -13.426   8.265  1.00 48.81           H  
ATOM    686  HB2 ASN A  45     -14.761 -14.996   9.011  1.00 48.81           H  
ATOM    687 HD22 ASN A  45     -15.278 -16.671   5.872  1.00 52.46           H  
ATOM    688 HD21 ASN A  45     -14.865 -16.859   7.576  1.00 52.46           H  
ATOM    689  N   LEU A  46     -12.518 -13.395  10.614  1.00 45.56           N  
ATOM    690  CA  LEU A  46     -12.163 -12.422  11.652  1.00 46.68           C  
ATOM    691  C   LEU A  46     -10.671 -12.030  11.589  1.00 45.18           C  
ATOM    692  O   LEU A  46     -10.351 -10.843  11.581  1.00 43.14           O  
ATOM    693  CB  LEU A  46     -12.570 -12.979  13.036  1.00 43.75           C  
ATOM    694  CG  LEU A  46     -12.637 -11.930  14.165  1.00 46.22           C  
ATOM    695  CD1 LEU A  46     -13.776 -10.907  13.963  1.00 48.95           C  
ATOM    696  CD2 LEU A  46     -12.684 -12.593  15.557  1.00 43.67           C  
ATOM    697  H   LEU A  46     -12.835 -14.302  10.938  1.00 45.56           H  
ATOM    698  HA  LEU A  46     -12.746 -11.521  11.454  1.00 46.68           H  
ATOM    699  HB3 LEU A  46     -11.864 -13.762  13.314  1.00 43.75           H  
ATOM    700  HB2 LEU A  46     -13.544 -13.465  12.973  1.00 43.75           H  
ATOM    701  HG  LEU A  46     -11.706 -11.372  14.121  1.00 46.22           H  
ATOM    702 HD11 LEU A  46     -14.446 -10.847  14.819  1.00 48.95           H  
ATOM    703 HD12 LEU A  46     -13.369  -9.906  13.819  1.00 48.95           H  
ATOM    704 HD13 LEU A  46     -14.392 -11.136  13.094  1.00 48.95           H  
ATOM    705 HD21 LEU A  46     -11.973 -12.112  16.230  1.00 43.67           H  
ATOM    706 HD22 LEU A  46     -13.665 -12.519  16.026  1.00 43.67           H  
ATOM    707 HD23 LEU A  46     -12.432 -13.653  15.523  1.00 43.67           H  
ATOM    708  N   GLN A  47      -9.794 -13.036  11.460  1.00 39.23           N  
ATOM    709  CA  GLN A  47      -8.369 -12.894  11.169  1.00 44.08           C  
ATOM    710  C   GLN A  47      -8.127 -12.060   9.900  1.00 49.10           C  
ATOM    711  O   GLN A  47      -7.391 -11.077   9.974  1.00 46.32           O  
ATOM    712  CB  GLN A  47      -7.704 -14.285  11.051  1.00 42.90           C  
ATOM    713  CG  GLN A  47      -7.490 -15.029  12.392  1.00 47.89           C  
ATOM    714  CD  GLN A  47      -7.196 -16.527  12.218  1.00 48.55           C  
ATOM    715  OE1 GLN A  47      -7.379 -17.109  11.155  1.00 46.24           O  
ATOM    716  NE2 GLN A  47      -6.751 -17.200  13.267  1.00 41.75           N  
ATOM    717  H   GLN A  47     -10.138 -13.994  11.523  1.00 39.23           H  
ATOM    718  HA  GLN A  47      -7.911 -12.359  12.002  1.00 44.08           H  
ATOM    719  HB3 GLN A  47      -6.735 -14.193  10.560  1.00 42.90           H  
ATOM    720  HB2 GLN A  47      -8.305 -14.888  10.373  1.00 42.90           H  
ATOM    721  HG3 GLN A  47      -8.370 -14.934  13.025  1.00 47.89           H  
ATOM    722  HG2 GLN A  47      -6.669 -14.563  12.938  1.00 47.89           H  
ATOM    723 HE22 GLN A  47      -6.537 -18.182  13.170  1.00 41.75           H  
ATOM    724 HE21 GLN A  47      -6.522 -16.739  14.152  1.00 41.75           H  
ATOM    725  N   GLN A  48      -8.792 -12.419   8.787  1.00 45.50           N  
ATOM    726  CA  GLN A  48      -8.609 -11.721   7.511  1.00 50.08           C  
ATOM    727  C   GLN A  48      -9.111 -10.263   7.563  1.00 49.49           C  
ATOM    728  O   GLN A  48      -8.464  -9.386   6.995  1.00 53.24           O  
ATOM    729  CB  GLN A  48      -9.339 -12.512   6.400  1.00 50.63           C  
ATOM    730  CG  GLN A  48      -9.038 -12.053   4.956  1.00 52.32           C  
ATOM    731  CD  GLN A  48      -7.593 -12.328   4.530  1.00 59.83           C  
ATOM    732  OE1 GLN A  48      -7.047 -13.389   4.822  1.00 57.64           O  
ATOM    733  NE2 GLN A  48      -6.963 -11.376   3.840  1.00 62.84           N  
ATOM    734  H   GLN A  48      -9.418 -13.213   8.788  1.00 45.50           H  
ATOM    735  HA  GLN A  48      -7.538 -11.707   7.304  1.00 50.08           H  
ATOM    736  HB3 GLN A  48     -10.415 -12.457   6.564  1.00 50.63           H  
ATOM    737  HB2 GLN A  48      -9.089 -13.569   6.484  1.00 50.63           H  
ATOM    738  HG3 GLN A  48      -9.278 -10.997   4.833  1.00 52.32           H  
ATOM    739  HG2 GLN A  48      -9.690 -12.589   4.266  1.00 52.32           H  
ATOM    740 HE22 GLN A  48      -6.006 -11.510   3.552  1.00 62.84           H  
ATOM    741 HE21 GLN A  48      -7.465 -10.533   3.573  1.00 62.84           H  
ATOM    742  N   TRP A  49     -10.210 -10.005   8.285  1.00 45.26           N  
ATOM    743  CA  TRP A  49     -10.721  -8.678   8.626  1.00 51.54           C  
ATOM    744  C   TRP A  49      -9.640  -7.802   9.283  1.00 48.10           C  
ATOM    745  O   TRP A  49      -9.321  -6.733   8.761  1.00 52.03           O  
ATOM    746  CB  TRP A  49     -12.002  -8.824   9.483  1.00 44.09           C  
ATOM    747  CG  TRP A  49     -12.329  -7.723  10.450  1.00 53.07           C  
ATOM    748  CD1 TRP A  49     -12.286  -7.829  11.797  1.00 54.02           C  
ATOM    749  CD2 TRP A  49     -12.717  -6.346  10.166  1.00 55.54           C  
ATOM    750  NE1 TRP A  49     -12.625  -6.617  12.364  1.00 54.77           N  
ATOM    751  CE2 TRP A  49     -12.897  -5.663  11.407  1.00 58.54           C  
ATOM    752  CE3 TRP A  49     -12.926  -5.599   8.984  1.00 53.29           C  
ATOM    753  CZ2 TRP A  49     -13.273  -4.311  11.472  1.00 55.99           C  
ATOM    754  CZ3 TRP A  49     -13.305  -4.242   9.035  1.00 56.82           C  
ATOM    755  CH2 TRP A  49     -13.481  -3.600  10.277  1.00 57.52           C  
ATOM    756  H   TRP A  49     -10.705 -10.801   8.676  1.00 45.26           H  
ATOM    757  HA  TRP A  49     -10.994  -8.179   7.694  1.00 51.54           H  
ATOM    758  HB3 TRP A  49     -11.957  -9.739  10.064  1.00 44.09           H  
ATOM    759  HB2 TRP A  49     -12.860  -8.954   8.823  1.00 44.09           H  
ATOM    760  HD1 TRP A  49     -12.009  -8.727  12.334  1.00 54.02           H  
ATOM    761  HE1 TRP A  49     -12.653  -6.476  13.366  1.00 54.77           H  
ATOM    762  HE3 TRP A  49     -12.787  -6.076   8.025  1.00 53.29           H  
ATOM    763  HZ2 TRP A  49     -13.397  -3.820  12.426  1.00 55.99           H  
ATOM    764  HZ3 TRP A  49     -13.450  -3.687   8.119  1.00 56.82           H  
ATOM    765  HH2 TRP A  49     -13.759  -2.556  10.310  1.00 57.52           H  
ATOM    766  N   TYR A  50      -9.067  -8.271  10.403  1.00 42.04           N  
ATOM    767  CA  TYR A  50      -8.066  -7.517  11.168  1.00 42.49           C  
ATOM    768  C   TYR A  50      -6.828  -7.145  10.340  1.00 43.21           C  
ATOM    769  O   TYR A  50      -6.371  -6.004  10.416  1.00 43.56           O  
ATOM    770  CB  TYR A  50      -7.614  -8.290  12.422  1.00 47.10           C  
ATOM    771  CG  TYR A  50      -8.654  -8.503  13.506  1.00 45.76           C  
ATOM    772  CD1 TYR A  50      -9.404  -7.421  14.013  1.00 41.33           C  
ATOM    773  CD2 TYR A  50      -8.828  -9.788  14.058  1.00 41.94           C  
ATOM    774  CE1 TYR A  50     -10.330  -7.625  15.054  1.00 41.89           C  
ATOM    775  CE2 TYR A  50      -9.754  -9.990  15.094  1.00 40.21           C  
ATOM    776  CZ  TYR A  50     -10.510  -8.914  15.591  1.00 43.59           C  
ATOM    777  OH  TYR A  50     -11.412  -9.127  16.591  1.00 41.88           O  
ATOM    778  H   TYR A  50      -9.378  -9.157  10.792  1.00 42.04           H  
ATOM    779  HA  TYR A  50      -8.538  -6.583  11.473  1.00 42.49           H  
ATOM    780  HB3 TYR A  50      -6.793  -7.752  12.898  1.00 47.10           H  
ATOM    781  HB2 TYR A  50      -7.198  -9.254  12.124  1.00 47.10           H  
ATOM    782  HD1 TYR A  50      -9.269  -6.426  13.620  1.00 41.33           H  
ATOM    783  HD2 TYR A  50      -8.255 -10.625  13.691  1.00 41.94           H  
ATOM    784  HE1 TYR A  50     -10.891  -6.786  15.437  1.00 41.89           H  
ATOM    785  HE2 TYR A  50      -9.881 -10.977  15.510  1.00 40.21           H  
ATOM    786  HH  TYR A  50     -11.809  -8.313  16.912  1.00 41.88           H  
ATOM    787  N   ILE A  51      -6.335  -8.099   9.541  1.00 44.33           N  
ATOM    788  CA  ILE A  51      -5.166  -7.925   8.683  1.00 48.66           C  
ATOM    789  C   ILE A  51      -5.371  -6.836   7.603  1.00 47.78           C  
ATOM    790  O   ILE A  51      -4.440  -6.078   7.343  1.00 50.00           O  
ATOM    791  CB  ILE A  51      -4.752  -9.279   8.027  1.00 46.40           C  
ATOM    792  CG1 ILE A  51      -4.331 -10.329   9.087  1.00 47.19           C  
ATOM    793  CG2 ILE A  51      -3.697  -9.187   6.902  1.00 45.90           C  
ATOM    794  CD1 ILE A  51      -3.012 -10.061   9.825  1.00 45.27           C  
ATOM    795  H   ILE A  51      -6.795  -9.004   9.509  1.00 44.33           H  
ATOM    796  HA  ILE A  51      -4.345  -7.586   9.317  1.00 48.66           H  
ATOM    797  HB  ILE A  51      -5.650  -9.685   7.555  1.00 46.40           H  
ATOM    798 HG13 ILE A  51      -4.302 -11.316   8.624  1.00 47.19           H  
ATOM    799 HG12 ILE A  51      -5.096 -10.407   9.853  1.00 47.19           H  
ATOM    800 HG21 ILE A  51      -3.379 -10.178   6.580  1.00 45.90           H  
ATOM    801 HG22 ILE A  51      -4.089  -8.686   6.016  1.00 45.90           H  
ATOM    802 HG23 ILE A  51      -2.809  -8.640   7.219  1.00 45.90           H  
ATOM    803 HD11 ILE A  51      -2.625 -10.991  10.239  1.00 45.27           H  
ATOM    804 HD12 ILE A  51      -2.239  -9.646   9.178  1.00 45.27           H  
ATOM    805 HD13 ILE A  51      -3.164  -9.377  10.660  1.00 45.27           H  
ATOM    806  N   GLU A  52      -6.583  -6.745   7.043  1.00 46.66           N  
ATOM    807  CA  GLU A  52      -6.941  -5.815   5.971  1.00 46.98           C  
ATOM    808  C   GLU A  52      -7.342  -4.431   6.514  1.00 44.66           C  
ATOM    809  O   GLU A  52      -6.981  -3.427   5.899  1.00 51.47           O  
ATOM    810  CB  GLU A  52      -8.149  -6.404   5.215  1.00 44.81           C  
ATOM    811  CG  GLU A  52      -7.746  -7.595   4.320  1.00 54.97           C  
ATOM    812  CD  GLU A  52      -8.921  -8.320   3.659  1.00 72.62           C  
ATOM    813  OE1 GLU A  52     -10.085  -8.016   3.999  1.00 72.20           O  
ATOM    814  OE2 GLU A  52      -8.621  -9.199   2.822  1.00 70.12           O1-
ATOM    815  H   GLU A  52      -7.318  -7.343   7.395  1.00 46.66           H  
ATOM    816  HA  GLU A  52      -6.106  -5.688   5.278  1.00 46.98           H  
ATOM    817  HB3 GLU A  52      -8.605  -5.642   4.581  1.00 44.81           H  
ATOM    818  HB2 GLU A  52      -8.920  -6.704   5.929  1.00 44.81           H  
ATOM    819  HG3 GLU A  52      -7.191  -8.332   4.899  1.00 54.97           H  
ATOM    820  HG2 GLU A  52      -7.070  -7.250   3.537  1.00 54.97           H  
ATOM    821  N   GLU A  53      -8.044  -4.418   7.658  1.00 48.24           N  
ATOM    822  CA  GLU A  53      -8.477  -3.222   8.374  1.00 50.00           C  
ATOM    823  C   GLU A  53      -7.285  -2.448   8.951  1.00 46.52           C  
ATOM    824  O   GLU A  53      -7.061  -1.294   8.590  1.00 56.57           O  
ATOM    825  CB  GLU A  53      -9.514  -3.625   9.458  1.00 46.30           C  
ATOM    826  CG  GLU A  53      -9.993  -2.521  10.437  1.00 60.62           C  
ATOM    827  CD  GLU A  53     -10.795  -1.356   9.831  1.00 64.00           C  
ATOM    828  OE1 GLU A  53     -11.135  -1.398   8.629  1.00 60.03           O  
ATOM    829  OE2 GLU A  53     -11.091  -0.425  10.608  1.00 64.28           O1-
ATOM    830  H   GLU A  53      -8.338  -5.304   8.062  1.00 48.24           H  
ATOM    831  HA  GLU A  53      -8.960  -2.568   7.646  1.00 50.00           H  
ATOM    832  HB3 GLU A  53      -9.105  -4.438  10.057  1.00 46.30           H  
ATOM    833  HB2 GLU A  53     -10.386  -4.054   8.964  1.00 46.30           H  
ATOM    834  HG3 GLU A  53      -9.148  -2.115  10.994  1.00 60.62           H  
ATOM    835  HG2 GLU A  53     -10.629  -2.991  11.189  1.00 60.62           H  
ATOM    836  N   PHE A  54      -6.526  -3.114   9.829  1.00 45.11           N  
ATOM    837  CA  PHE A  54      -5.381  -2.516  10.514  1.00 45.96           C  
ATOM    838  C   PHE A  54      -4.126  -2.467   9.630  1.00 41.73           C  
ATOM    839  O   PHE A  54      -3.180  -1.772   9.993  1.00 44.06           O  
ATOM    840  CB  PHE A  54      -5.107  -3.242  11.847  1.00 37.01           C  
ATOM    841  CG  PHE A  54      -6.158  -3.034  12.925  1.00 39.99           C  
ATOM    842  CD1 PHE A  54      -7.379  -3.742  12.894  1.00 43.49           C  
ATOM    843  CD2 PHE A  54      -5.981  -2.024  13.894  1.00 40.44           C  
ATOM    844  CE1 PHE A  54      -8.353  -3.493  13.852  1.00 36.91           C  
ATOM    845  CE2 PHE A  54      -6.962  -1.796  14.848  1.00 39.33           C  
ATOM    846  CZ  PHE A  54      -8.138  -2.536  14.834  1.00 35.96           C  
ATOM    847  H   PHE A  54      -6.723  -4.087  10.041  1.00 45.11           H  
ATOM    848  HA  PHE A  54      -5.615  -1.479  10.754  1.00 45.96           H  
ATOM    849  HB3 PHE A  54      -4.156  -2.904  12.256  1.00 37.01           H  
ATOM    850  HB2 PHE A  54      -4.982  -4.311  11.678  1.00 37.01           H  
ATOM    851  HD1 PHE A  54      -7.562  -4.481  12.129  1.00 43.49           H  
ATOM    852  HD2 PHE A  54      -5.086  -1.420  13.907  1.00 40.44           H  
ATOM    853  HE1 PHE A  54      -9.284  -4.041  13.832  1.00 36.91           H  
ATOM    854  HE2 PHE A  54      -6.811  -1.027  15.592  1.00 39.33           H  
ATOM    855  HZ  PHE A  54      -8.898  -2.347  15.579  1.00 35.96           H  
ATOM    856  N   LYS A  55      -4.134  -3.184   8.493  1.00 40.61           N  
ATOM    857  CA  LYS A  55      -3.023  -3.278   7.539  1.00 42.40           C  
ATOM    858  C   LYS A  55      -1.774  -3.907   8.179  1.00 38.86           C  
ATOM    859  O   LYS A  55      -0.685  -3.360   8.042  1.00 37.26           O  
ATOM    860  CB  LYS A  55      -2.722  -1.923   6.844  1.00 45.29           C  
ATOM    861  CG  LYS A  55      -3.867  -1.407   5.960  1.00 47.90           C  
ATOM    862  CD  LYS A  55      -3.437  -0.207   5.102  1.00 56.58           C  
ATOM    863  CE  LYS A  55      -4.531   0.227   4.117  1.00 62.54           C  
ATOM    864  NZ  LYS A  55      -4.063   1.300   3.225  1.00 65.80           N1+
ATOM    865  H   LYS A  55      -4.969  -3.701   8.257  1.00 40.61           H  
ATOM    866  HA  LYS A  55      -3.336  -3.969   6.759  1.00 42.40           H  
ATOM    867  HB3 LYS A  55      -1.853  -2.053   6.198  1.00 45.29           H  
ATOM    868  HB2 LYS A  55      -2.436  -1.160   7.568  1.00 45.29           H  
ATOM    869  HG3 LYS A  55      -4.723  -1.136   6.580  1.00 47.90           H  
ATOM    870  HG2 LYS A  55      -4.204  -2.213   5.306  1.00 47.90           H  
ATOM    871  HD3 LYS A  55      -2.538  -0.468   4.543  1.00 56.58           H  
ATOM    872  HD2 LYS A  55      -3.165   0.626   5.751  1.00 56.58           H  
ATOM    873  HE3 LYS A  55      -5.413   0.574   4.658  1.00 62.54           H  
ATOM    874  HE2 LYS A  55      -4.843  -0.618   3.503  1.00 62.54           H  
ATOM    875  HZ1 LYS A  55      -3.830   2.122   3.776  1.00 65.80           H  
ATOM    876  HZ2 LYS A  55      -3.250   0.992   2.711  1.00 65.80           H  
ATOM    877  HZ3 LYS A  55      -4.799   1.543   2.578  1.00 65.80           H  
ATOM    878  N   ASP A  56      -1.933  -5.058   8.833  1.00 40.02           N  
ATOM    879  CA  ASP A  56      -0.876  -5.716   9.603  1.00 43.01           C  
ATOM    880  C   ASP A  56       0.054  -6.541   8.666  1.00 44.28           C  
ATOM    881  O   ASP A  56      -0.423  -7.525   8.098  1.00 43.07           O  
ATOM    882  CB  ASP A  56      -1.558  -6.580  10.690  1.00 39.58           C  
ATOM    883  CG  ASP A  56      -0.668  -7.076  11.835  1.00 44.34           C  
ATOM    884  OD1 ASP A  56       0.548  -7.286  11.634  1.00 41.97           O  
ATOM    885  OD2 ASP A  56      -1.260  -7.350  12.899  1.00 43.44           O1-
ATOM    886  H   ASP A  56      -2.827  -5.528   8.755  1.00 40.02           H  
ATOM    887  HA  ASP A  56      -0.319  -4.940  10.124  1.00 43.01           H  
ATOM    888  HB3 ASP A  56      -2.025  -7.443  10.221  1.00 39.58           H  
ATOM    889  HB2 ASP A  56      -2.389  -6.016  11.119  1.00 39.58           H  
ATOM    890  N   PRO A  57       1.351  -6.161   8.518  1.00 39.23           N  
ATOM    891  CA  PRO A  57       2.273  -6.850   7.603  1.00 46.22           C  
ATOM    892  C   PRO A  57       2.954  -8.091   8.226  1.00 43.74           C  
ATOM    893  O   PRO A  57       3.672  -8.790   7.511  1.00 46.60           O  
ATOM    894  CB  PRO A  57       3.346  -5.791   7.315  1.00 46.69           C  
ATOM    895  CG  PRO A  57       3.438  -4.990   8.605  1.00 47.25           C  
ATOM    896  CD  PRO A  57       2.021  -5.032   9.166  1.00 41.85           C  
ATOM    897  HA  PRO A  57       1.778  -7.143   6.675  1.00 46.22           H  
ATOM    898  HB3 PRO A  57       3.011  -5.148   6.505  1.00 46.69           H  
ATOM    899  HB2 PRO A  57       4.311  -6.198   7.013  1.00 46.69           H  
ATOM    900  HG3 PRO A  57       3.766  -3.965   8.445  1.00 47.25           H  
ATOM    901  HG2 PRO A  57       4.142  -5.462   9.286  1.00 47.25           H  
ATOM    902  HD2 PRO A  57       2.039  -5.170  10.247  1.00 41.85           H  
ATOM    903  HD3 PRO A  57       1.512  -4.097   8.947  1.00 41.85           H  
ATOM    904  N   LEU A  58       2.775  -8.347   9.535  1.00 45.05           N  
ATOM    905  CA  LEU A  58       3.493  -9.372  10.295  1.00 46.27           C  
ATOM    906  C   LEU A  58       2.612 -10.588  10.626  1.00 51.14           C  
ATOM    907  O   LEU A  58       3.091 -11.712  10.518  1.00 47.12           O  
ATOM    908  CB  LEU A  58       3.973  -8.767  11.642  1.00 49.26           C  
ATOM    909  CG  LEU A  58       4.985  -7.604  11.549  1.00 52.61           C  
ATOM    910  CD1 LEU A  58       5.231  -6.983  12.933  1.00 36.96           C  
ATOM    911  CD2 LEU A  58       6.316  -8.030  10.912  1.00 46.54           C  
ATOM    912  H   LEU A  58       2.139  -7.759  10.061  1.00 45.05           H  
ATOM    913  HA  LEU A  58       4.356  -9.737   9.737  1.00 46.27           H  
ATOM    914  HB3 LEU A  58       4.426  -9.553  12.245  1.00 49.26           H  
ATOM    915  HB2 LEU A  58       3.106  -8.426  12.210  1.00 49.26           H  
ATOM    916  HG  LEU A  58       4.548  -6.825  10.929  1.00 52.61           H  
ATOM    917 HD11 LEU A  58       5.907  -6.129  12.869  1.00 36.96           H  
ATOM    918 HD12 LEU A  58       4.299  -6.630  13.376  1.00 36.96           H  
ATOM    919 HD13 LEU A  58       5.672  -7.706  13.621  1.00 36.96           H  
ATOM    920 HD21 LEU A  58       7.004  -7.186  10.843  1.00 46.54           H  
ATOM    921 HD22 LEU A  58       6.803  -8.810  11.499  1.00 46.54           H  
ATOM    922 HD23 LEU A  58       6.173  -8.409   9.902  1.00 46.54           H  
ATOM    923  N   LEU A  59       1.366 -10.374  11.062  1.00 50.95           N  
ATOM    924  CA  LEU A  59       0.660 -11.386  11.856  1.00 49.02           C  
ATOM    925  C   LEU A  59       0.141 -12.614  11.076  1.00 47.58           C  
ATOM    926  O   LEU A  59       0.073 -13.692  11.663  1.00 48.79           O  
ATOM    927  CB  LEU A  59      -0.435 -10.676  12.677  1.00 48.16           C  
ATOM    928  CG  LEU A  59      -0.850 -11.371  13.987  1.00 48.53           C  
ATOM    929  CD1 LEU A  59       0.301 -11.357  15.014  1.00 56.03           C  
ATOM    930  CD2 LEU A  59      -2.097 -10.683  14.565  1.00 49.21           C  
ATOM    931  H   LEU A  59       1.026  -9.424  11.133  1.00 50.95           H  
ATOM    932  HA  LEU A  59       1.388 -11.786  12.562  1.00 49.02           H  
ATOM    933  HB3 LEU A  59      -1.309 -10.506  12.051  1.00 48.16           H  
ATOM    934  HB2 LEU A  59      -0.073  -9.690  12.958  1.00 48.16           H  
ATOM    935  HG  LEU A  59      -1.109 -12.410  13.779  1.00 48.53           H  
ATOM    936 HD11 LEU A  59      -0.019 -11.052  16.011  1.00 56.03           H  
ATOM    937 HD12 LEU A  59       0.754 -12.345  15.102  1.00 56.03           H  
ATOM    938 HD13 LEU A  59       1.079 -10.658  14.718  1.00 56.03           H  
ATOM    939 HD21 LEU A  59      -2.219 -10.886  15.630  1.00 49.21           H  
ATOM    940 HD22 LEU A  59      -2.046  -9.602  14.438  1.00 49.21           H  
ATOM    941 HD23 LEU A  59      -3.003 -11.026  14.068  1.00 49.21           H  
ATOM    942  N   GLN A  60      -0.196 -12.464   9.784  1.00 51.04           N  
ATOM    943  CA  GLN A  60      -0.741 -13.574   8.990  1.00 49.81           C  
ATOM    944  C   GLN A  60       0.361 -14.456   8.375  1.00 52.54           C  
ATOM    945  O   GLN A  60       0.153 -15.661   8.240  1.00 53.21           O  
ATOM    946  CB  GLN A  60      -1.622 -13.018   7.855  1.00 45.35           C  
ATOM    947  CG  GLN A  60      -2.543 -14.092   7.242  1.00 55.53           C  
ATOM    948  CD  GLN A  60      -3.687 -13.492   6.428  1.00 58.81           C  
ATOM    949  OE1 GLN A  60      -3.468 -12.647   5.563  1.00 56.59           O  
ATOM    950  NE2 GLN A  60      -4.915 -13.934   6.700  1.00 61.31           N  
ATOM    951  H   GLN A  60      -0.040 -11.577   9.323  1.00 51.04           H  
ATOM    952  HA  GLN A  60      -1.368 -14.199   9.627  1.00 49.81           H  
ATOM    953  HB3 GLN A  60      -1.014 -12.561   7.073  1.00 45.35           H  
ATOM    954  HB2 GLN A  60      -2.239 -12.219   8.260  1.00 45.35           H  
ATOM    955  HG3 GLN A  60      -2.965 -14.713   8.033  1.00 55.53           H  
ATOM    956  HG2 GLN A  60      -1.972 -14.761   6.598  1.00 55.53           H  
ATOM    957 HE22 GLN A  60      -5.698 -13.593   6.154  1.00 61.31           H  
ATOM    958 HE21 GLN A  60      -5.068 -14.625   7.422  1.00 61.31           H  
ATOM    959  N   THR A  61       1.531 -13.881   8.041  1.00 52.28           N  
ATOM    960  CA  THR A  61       2.710 -14.593   7.532  1.00 58.10           C  
ATOM    961  C   THR A  61       3.953 -14.055   8.272  1.00 53.84           C  
ATOM    962  O   THR A  61       4.670 -13.229   7.704  1.00 60.90           O  
ATOM    963  CB  THR A  61       2.770 -14.508   5.979  1.00 62.83           C  
ATOM    964  OG1 THR A  61       1.614 -15.099   5.417  1.00 68.61           O  
ATOM    965  CG2 THR A  61       3.961 -15.251   5.349  1.00 60.85           C  
ATOM    966  H   THR A  61       1.635 -12.889   8.199  1.00 52.28           H  
ATOM    967  HA  THR A  61       2.637 -15.654   7.779  1.00 58.10           H  
ATOM    968  HB  THR A  61       2.800 -13.469   5.657  1.00 62.83           H  
ATOM    969  HG1 THR A  61       0.854 -14.665   5.774  1.00 68.61           H  
ATOM    970 HG21 THR A  61       3.927 -15.187   4.261  1.00 60.85           H  
ATOM    971 HG22 THR A  61       4.919 -14.836   5.662  1.00 60.85           H  
ATOM    972 HG23 THR A  61       3.952 -16.308   5.617  1.00 60.85           H  
ATOM    973  N   PRO A  62       4.194 -14.461   9.546  1.00 49.28           N  
ATOM    974  CA  PRO A  62       5.351 -14.060  10.370  1.00 47.15           C  
ATOM    975  C   PRO A  62       6.741 -14.194   9.708  1.00 51.52           C  
ATOM    976  O   PRO A  62       7.084 -15.299   9.278  1.00 48.94           O  
ATOM    977  CB  PRO A  62       5.289 -15.008  11.583  1.00 49.78           C  
ATOM    978  CG  PRO A  62       3.814 -15.273  11.774  1.00 46.79           C  
ATOM    979  CD  PRO A  62       3.266 -15.269  10.352  1.00 46.04           C  
ATOM    980  HA  PRO A  62       5.173 -13.044  10.714  1.00 47.15           H  
ATOM    981  HB3 PRO A  62       5.783 -14.611  12.467  1.00 49.78           H  
ATOM    982  HB2 PRO A  62       5.769 -15.960  11.354  1.00 49.78           H  
ATOM    983  HG3 PRO A  62       3.363 -14.449  12.331  1.00 46.79           H  
ATOM    984  HG2 PRO A  62       3.603 -16.199  12.310  1.00 46.79           H  
ATOM    985  HD2 PRO A  62       3.229 -16.285   9.957  1.00 46.04           H  
ATOM    986  HD3 PRO A  62       2.256 -14.863  10.364  1.00 46.04           H  
ATOM    987  N   PRO A  63       7.589 -13.138   9.722  1.00 52.58           N  
ATOM    988  CA  PRO A  63       9.057 -13.267   9.607  1.00 42.81           C  
ATOM    989  C   PRO A  63       9.628 -14.169  10.723  1.00 41.79           C  
ATOM    990  O   PRO A  63       9.019 -14.256  11.787  1.00 45.18           O  
ATOM    991  CB  PRO A  63       9.596 -11.841   9.803  1.00 42.33           C  
ATOM    992  CG  PRO A  63       8.434 -10.908   9.518  1.00 46.63           C  
ATOM    993  CD  PRO A  63       7.179 -11.733   9.793  1.00 53.99           C  
ATOM    994  HA  PRO A  63       9.309 -13.650   8.617  1.00 42.81           H  
ATOM    995  HB3 PRO A  63      10.463 -11.632   9.175  1.00 42.33           H  
ATOM    996  HB2 PRO A  63       9.898 -11.684  10.839  1.00 42.33           H  
ATOM    997  HG3 PRO A  63       8.457 -10.621   8.467  1.00 46.63           H  
ATOM    998  HG2 PRO A  63       8.476  -9.991  10.106  1.00 46.63           H  
ATOM    999  HD2 PRO A  63       6.811 -11.508  10.794  1.00 53.99           H  
ATOM   1000  HD3 PRO A  63       6.387 -11.499   9.081  1.00 53.99           H  
ATOM   1001  N   ALA A  64      10.794 -14.809  10.521  1.00 42.63           N  
ATOM   1002  CA  ALA A  64      11.411 -15.730  11.491  1.00 42.37           C  
ATOM   1003  C   ALA A  64      11.759 -15.105  12.857  1.00 44.01           C  
ATOM   1004  O   ALA A  64      11.736 -15.817  13.862  1.00 44.54           O  
ATOM   1005  CB  ALA A  64      12.664 -16.370  10.882  1.00 44.39           C  
ATOM   1006  H   ALA A  64      11.254 -14.698   9.626  1.00 42.63           H  
ATOM   1007  HA  ALA A  64      10.690 -16.528  11.677  1.00 42.37           H  
ATOM   1008  HB1 ALA A  64      13.131 -17.074  11.573  1.00 44.39           H  
ATOM   1009  HB2 ALA A  64      12.413 -16.927   9.980  1.00 44.39           H  
ATOM   1010  HB3 ALA A  64      13.413 -15.623  10.623  1.00 44.39           H  
ATOM   1011  N   TRP A  65      12.039 -13.793  12.921  1.00 43.86           N  
ATOM   1012  CA  TRP A  65      12.229 -13.072  14.184  1.00 39.27           C  
ATOM   1013  C   TRP A  65      10.885 -12.978  14.936  1.00 40.16           C  
ATOM   1014  O   TRP A  65      10.797 -13.367  16.097  1.00 42.77           O  
ATOM   1015  CB  TRP A  65      12.852 -11.671  13.945  1.00 40.40           C  
ATOM   1016  CG  TRP A  65      12.077 -10.673  13.139  1.00 40.61           C  
ATOM   1017  CD1 TRP A  65      12.076 -10.582  11.792  1.00 39.24           C  
ATOM   1018  CD2 TRP A  65      11.179  -9.621  13.613  1.00 40.32           C  
ATOM   1019  NE1 TRP A  65      11.194  -9.595  11.401  1.00 42.02           N  
ATOM   1020  CE2 TRP A  65      10.601  -8.978  12.479  1.00 43.21           C  
ATOM   1021  CE3 TRP A  65      10.794  -9.140  14.886  1.00 37.75           C  
ATOM   1022  CZ2 TRP A  65       9.671  -7.933  12.599  1.00 39.50           C  
ATOM   1023  CZ3 TRP A  65       9.869  -8.083  15.021  1.00 41.67           C  
ATOM   1024  CH2 TRP A  65       9.306  -7.482  13.879  1.00 40.95           C  
ATOM   1025  H   TRP A  65      12.071 -13.271  12.059  1.00 43.86           H  
ATOM   1026  HA  TRP A  65      12.923 -13.645  14.802  1.00 39.27           H  
ATOM   1027  HB3 TRP A  65      13.828 -11.794  13.473  1.00 40.40           H  
ATOM   1028  HB2 TRP A  65      13.055 -11.193  14.901  1.00 40.40           H  
ATOM   1029  HD1 TRP A  65      12.659 -11.213  11.136  1.00 39.24           H  
ATOM   1030  HE1 TRP A  65      11.058  -9.334  10.433  1.00 42.02           H  
ATOM   1031  HE3 TRP A  65      11.229  -9.596  15.761  1.00 37.75           H  
ATOM   1032  HZ2 TRP A  65       9.266  -7.464  11.717  1.00 39.50           H  
ATOM   1033  HZ3 TRP A  65       9.597  -7.724  16.003  1.00 41.67           H  
ATOM   1034  HH2 TRP A  65       8.612  -6.662  13.974  1.00 40.95           H  
ATOM   1035  N   PHE A  66       9.822 -12.585  14.229  1.00 38.62           N  
ATOM   1036  CA  PHE A  66       8.476 -12.423  14.775  1.00 43.28           C  
ATOM   1037  C   PHE A  66       7.842 -13.773  15.180  1.00 41.21           C  
ATOM   1038  O   PHE A  66       7.191 -13.871  16.220  1.00 46.70           O  
ATOM   1039  CB  PHE A  66       7.646 -11.662  13.724  1.00 43.49           C  
ATOM   1040  CG  PHE A  66       6.308 -11.129  14.189  1.00 48.33           C  
ATOM   1041  CD1 PHE A  66       6.258  -9.987  15.011  1.00 51.17           C  
ATOM   1042  CD2 PHE A  66       5.112 -11.813  13.893  1.00 47.10           C  
ATOM   1043  CE1 PHE A  66       5.031  -9.500  15.439  1.00 50.99           C  
ATOM   1044  CE2 PHE A  66       3.900 -11.322  14.353  1.00 50.95           C  
ATOM   1045  CZ  PHE A  66       3.858 -10.153  15.101  1.00 47.61           C  
ATOM   1046  H   PHE A  66       9.945 -12.366  13.253  1.00 38.62           H  
ATOM   1047  HA  PHE A  66       8.554 -11.805  15.670  1.00 43.28           H  
ATOM   1048  HB3 PHE A  66       7.492 -12.292  12.848  1.00 43.49           H  
ATOM   1049  HB2 PHE A  66       8.216 -10.800  13.372  1.00 43.49           H  
ATOM   1050  HD1 PHE A  66       7.170  -9.468  15.271  1.00 51.17           H  
ATOM   1051  HD2 PHE A  66       5.122 -12.703  13.288  1.00 47.10           H  
ATOM   1052  HE1 PHE A  66       4.974  -8.590  16.012  1.00 50.99           H  
ATOM   1053  HE2 PHE A  66       2.991 -11.848  14.111  1.00 50.95           H  
ATOM   1054  HZ  PHE A  66       2.916  -9.742  15.433  1.00 47.61           H  
ATOM   1055  N   LYS A  67       8.089 -14.818  14.377  1.00 42.43           N  
ATOM   1056  CA  LYS A  67       7.555 -16.163  14.579  1.00 46.12           C  
ATOM   1057  C   LYS A  67       8.117 -16.827  15.850  1.00 44.14           C  
ATOM   1058  O   LYS A  67       7.389 -17.521  16.559  1.00 42.76           O  
ATOM   1059  CB  LYS A  67       7.854 -17.023  13.333  1.00 47.52           C  
ATOM   1060  CG  LYS A  67       6.855 -18.177  13.167  1.00 56.68           C  
ATOM   1061  CD  LYS A  67       7.014 -18.935  11.841  1.00 57.95           C  
ATOM   1062  CE  LYS A  67       5.882 -19.950  11.626  1.00 66.92           C  
ATOM   1063  NZ  LYS A  67       5.997 -20.625  10.324  1.00 73.44           N1+
ATOM   1064  H   LYS A  67       8.603 -14.628  13.518  1.00 42.43           H  
ATOM   1065  HA  LYS A  67       6.477 -16.063  14.700  1.00 46.12           H  
ATOM   1066  HB3 LYS A  67       8.878 -17.401  13.358  1.00 47.52           H  
ATOM   1067  HB2 LYS A  67       7.793 -16.401  12.440  1.00 47.52           H  
ATOM   1068  HG3 LYS A  67       5.845 -17.769  13.214  1.00 56.68           H  
ATOM   1069  HG2 LYS A  67       6.947 -18.868  14.005  1.00 56.68           H  
ATOM   1070  HD3 LYS A  67       7.981 -19.440  11.818  1.00 57.95           H  
ATOM   1071  HD2 LYS A  67       7.015 -18.222  11.015  1.00 57.95           H  
ATOM   1072  HE3 LYS A  67       4.920 -19.442  11.665  1.00 66.92           H  
ATOM   1073  HE2 LYS A  67       5.880 -20.701  12.417  1.00 66.92           H  
ATOM   1074  HZ1 LYS A  67       5.225 -21.264  10.209  1.00 73.44           H  
ATOM   1075  HZ2 LYS A  67       5.973 -19.938   9.585  1.00 73.44           H  
ATOM   1076  HZ3 LYS A  67       6.866 -21.136  10.280  1.00 73.44           H  
ATOM   1077  N   SER A  68       9.388 -16.568  16.177  1.00 40.70           N  
ATOM   1078  CA  SER A  68      10.043 -17.026  17.403  1.00 42.43           C  
ATOM   1079  C   SER A  68       9.417 -16.420  18.677  1.00 43.60           C  
ATOM   1080  O   SER A  68       9.402 -17.087  19.710  1.00 41.43           O  
ATOM   1081  CB  SER A  68      11.552 -16.712  17.306  1.00 38.07           C  
ATOM   1082  OG  SER A  68      11.858 -15.357  17.564  1.00 45.16           O  
ATOM   1083  H   SER A  68       9.927 -15.974  15.562  1.00 40.70           H  
ATOM   1084  HA  SER A  68       9.926 -18.110  17.447  1.00 42.43           H  
ATOM   1085  HB3 SER A  68      11.944 -16.990  16.328  1.00 38.07           H  
ATOM   1086  HB2 SER A  68      12.096 -17.315  18.034  1.00 38.07           H  
ATOM   1087  HG  SER A  68      11.449 -14.810  16.907  1.00 45.16           H  
ATOM   1088  N   PHE A  69       8.881 -15.189  18.577  1.00 42.48           N  
ATOM   1089  CA  PHE A  69       8.153 -14.511  19.651  1.00 42.10           C  
ATOM   1090  C   PHE A  69       6.754 -15.111  19.837  1.00 38.71           C  
ATOM   1091  O   PHE A  69       6.304 -15.271  20.969  1.00 42.46           O  
ATOM   1092  CB  PHE A  69       7.995 -13.006  19.358  1.00 40.22           C  
ATOM   1093  CG  PHE A  69       9.247 -12.167  19.194  1.00 39.64           C  
ATOM   1094  CD1 PHE A  69      10.383 -12.374  20.008  1.00 38.48           C  
ATOM   1095  CD2 PHE A  69       9.187 -11.007  18.391  1.00 39.36           C  
ATOM   1096  CE1 PHE A  69      11.441 -11.479  19.963  1.00 35.58           C  
ATOM   1097  CE2 PHE A  69      10.258 -10.128  18.359  1.00 37.91           C  
ATOM   1098  CZ  PHE A  69      11.384 -10.369  19.132  1.00 38.01           C  
ATOM   1099  H   PHE A  69       8.992 -14.668  17.718  1.00 42.48           H  
ATOM   1100  HA  PHE A  69       8.699 -14.642  20.587  1.00 42.10           H  
ATOM   1101  HB3 PHE A  69       7.432 -12.560  20.175  1.00 40.22           H  
ATOM   1102  HB2 PHE A  69       7.377 -12.865  18.473  1.00 40.22           H  
ATOM   1103  HD1 PHE A  69      10.441 -13.213  20.686  1.00 38.48           H  
ATOM   1104  HD2 PHE A  69       8.299 -10.781  17.818  1.00 39.36           H  
ATOM   1105  HE1 PHE A  69      12.307 -11.641  20.589  1.00 35.58           H  
ATOM   1106  HE2 PHE A  69      10.201  -9.240  17.752  1.00 37.91           H  
ATOM   1107  HZ  PHE A  69      12.214  -9.682  19.104  1.00 38.01           H  
ATOM   1108  N   LEU A  70       6.091 -15.454  18.726  1.00 40.27           N  
ATOM   1109  CA  LEU A  70       4.791 -16.125  18.725  1.00 40.25           C  
ATOM   1110  C   LEU A  70       4.879 -17.524  19.366  1.00 42.22           C  
ATOM   1111  O   LEU A  70       4.027 -17.882  20.175  1.00 45.88           O  
ATOM   1112  CB  LEU A  70       4.248 -16.180  17.285  1.00 39.93           C  
ATOM   1113  CG  LEU A  70       3.814 -14.818  16.715  1.00 46.34           C  
ATOM   1114  CD1 LEU A  70       3.653 -14.866  15.187  1.00 46.11           C  
ATOM   1115  CD2 LEU A  70       2.516 -14.352  17.381  1.00 44.36           C  
ATOM   1116  H   LEU A  70       6.515 -15.266  17.824  1.00 40.27           H  
ATOM   1117  HA  LEU A  70       4.106 -15.540  19.342  1.00 40.25           H  
ATOM   1118  HB3 LEU A  70       3.398 -16.860  17.240  1.00 39.93           H  
ATOM   1119  HB2 LEU A  70       5.016 -16.603  16.640  1.00 39.93           H  
ATOM   1120  HG  LEU A  70       4.585 -14.076  16.921  1.00 46.34           H  
ATOM   1121 HD11 LEU A  70       2.782 -14.312  14.833  1.00 46.11           H  
ATOM   1122 HD12 LEU A  70       4.529 -14.441  14.700  1.00 46.11           H  
ATOM   1123 HD13 LEU A  70       3.540 -15.881  14.819  1.00 46.11           H  
ATOM   1124 HD21 LEU A  70       2.003 -13.603  16.779  1.00 44.36           H  
ATOM   1125 HD22 LEU A  70       1.823 -15.178  17.541  1.00 44.36           H  
ATOM   1126 HD23 LEU A  70       2.710 -13.907  18.354  1.00 44.36           H  
ATOM   1127  N   PHE A  71       5.953 -18.268  19.085  1.00 41.11           N  
ATOM   1128  CA  PHE A  71       6.234 -19.532  19.769  1.00 44.20           C  
ATOM   1129  C   PHE A  71       6.510 -19.352  21.275  1.00 41.58           C  
ATOM   1130  O   PHE A  71       6.028 -20.157  22.070  1.00 43.54           O  
ATOM   1131  CB  PHE A  71       7.397 -20.274  19.087  1.00 47.44           C  
ATOM   1132  CG  PHE A  71       6.996 -21.047  17.842  1.00 52.49           C  
ATOM   1133  CD1 PHE A  71       6.107 -22.139  17.951  1.00 60.56           C  
ATOM   1134  CD2 PHE A  71       7.526 -20.707  16.580  1.00 55.69           C  
ATOM   1135  CE1 PHE A  71       5.747 -22.877  16.808  1.00 65.62           C  
ATOM   1136  CE2 PHE A  71       7.159 -21.440  15.435  1.00 53.25           C  
ATOM   1137  CZ  PHE A  71       6.266 -22.523  15.547  1.00 65.14           C  
ATOM   1138  H   PHE A  71       6.576 -17.965  18.342  1.00 41.11           H  
ATOM   1139  HA  PHE A  71       5.337 -20.149  19.700  1.00 44.20           H  
ATOM   1140  HB3 PHE A  71       7.823 -21.007  19.776  1.00 47.44           H  
ATOM   1141  HB2 PHE A  71       8.210 -19.583  18.861  1.00 47.44           H  
ATOM   1142  HD1 PHE A  71       5.705 -22.422  18.913  1.00 60.56           H  
ATOM   1143  HD2 PHE A  71       8.224 -19.889  16.483  1.00 55.69           H  
ATOM   1144  HE1 PHE A  71       5.067 -23.712  16.896  1.00 65.62           H  
ATOM   1145  HE2 PHE A  71       7.573 -21.178  14.473  1.00 53.25           H  
ATOM   1146  HZ  PHE A  71       5.986 -23.089  14.671  1.00 65.14           H  
ATOM   1147  N   CYS A  72       7.175 -18.253  21.666  1.00 35.87           N  
ATOM   1148  CA  CYS A  72       7.333 -17.862  23.075  1.00 38.43           C  
ATOM   1149  C   CYS A  72       5.989 -17.533  23.749  1.00 37.36           C  
ATOM   1150  O   CYS A  72       5.781 -17.945  24.893  1.00 42.82           O  
ATOM   1151  CB  CYS A  72       8.304 -16.689  23.285  1.00 36.84           C  
ATOM   1152  SG  CYS A  72       9.981 -17.182  22.817  1.00 40.09           S  
ATOM   1153  H   CYS A  72       7.570 -17.629  20.974  1.00 35.87           H  
ATOM   1154  HA  CYS A  72       7.739 -18.728  23.601  1.00 38.43           H  
ATOM   1155  HB3 CYS A  72       8.318 -16.398  24.335  1.00 36.84           H  
ATOM   1156  HB2 CYS A  72       8.011 -15.803  22.725  1.00 36.84           H  
ATOM   1157  HG  CYS A  72       9.773 -17.203  21.488  1.00 40.09           H  
ATOM   1158  N   GLU A  73       5.075 -16.859  23.029  1.00 38.87           N  
ATOM   1159  CA  GLU A  73       3.701 -16.653  23.488  1.00 44.20           C  
ATOM   1160  C   GLU A  73       2.973 -17.972  23.773  1.00 39.31           C  
ATOM   1161  O   GLU A  73       2.371 -18.096  24.836  1.00 34.67           O  
ATOM   1162  CB  GLU A  73       2.840 -15.821  22.519  1.00 41.09           C  
ATOM   1163  CG  GLU A  73       3.097 -14.310  22.507  1.00 39.02           C  
ATOM   1164  CD  GLU A  73       1.826 -13.593  22.062  1.00 44.45           C  
ATOM   1165  OE1 GLU A  73       0.903 -13.301  22.817  1.00 47.26           O  
ATOM   1166  OE2 GLU A  73       1.765 -13.423  20.721  1.00 46.21           O  
ATOM   1167  H   GLU A  73       5.326 -16.491  22.116  1.00 38.87           H  
ATOM   1168  HA  GLU A  73       3.759 -16.113  24.430  1.00 44.20           H  
ATOM   1169  HB3 GLU A  73       1.797 -15.987  22.786  1.00 41.09           H  
ATOM   1170  HB2 GLU A  73       2.922 -16.195  21.503  1.00 41.09           H  
ATOM   1171  HG3 GLU A  73       3.944 -14.050  21.872  1.00 39.02           H  
ATOM   1172  HG2 GLU A  73       3.328 -13.956  23.510  1.00 39.02           H  
ATOM   1173  HE2 GLU A  73       0.935 -12.976  20.498  1.00 46.21           H  
ATOM   1174  N   LEU A  74       3.056 -18.921  22.832  1.00 43.40           N  
ATOM   1175  CA  LEU A  74       2.355 -20.199  22.910  1.00 45.21           C  
ATOM   1176  C   LEU A  74       2.932 -21.102  24.018  1.00 43.67           C  
ATOM   1177  O   LEU A  74       2.160 -21.757  24.716  1.00 42.53           O  
ATOM   1178  CB  LEU A  74       2.497 -20.873  21.523  1.00 44.62           C  
ATOM   1179  CG  LEU A  74       1.933 -22.303  21.359  1.00 47.20           C  
ATOM   1180  CD1 LEU A  74       0.458 -22.426  21.772  1.00 42.16           C  
ATOM   1181  CD2 LEU A  74       2.128 -22.783  19.912  1.00 45.37           C  
ATOM   1182  H   LEU A  74       3.699 -18.798  22.062  1.00 43.40           H  
ATOM   1183  HA  LEU A  74       1.299 -20.014  23.118  1.00 45.21           H  
ATOM   1184  HB3 LEU A  74       3.553 -20.895  21.247  1.00 44.62           H  
ATOM   1185  HB2 LEU A  74       2.021 -20.228  20.784  1.00 44.62           H  
ATOM   1186  HG  LEU A  74       2.510 -22.978  21.993  1.00 47.20           H  
ATOM   1187 HD11 LEU A  74       0.095 -23.434  21.586  1.00 42.16           H  
ATOM   1188 HD12 LEU A  74       0.315 -22.222  22.831  1.00 42.16           H  
ATOM   1189 HD13 LEU A  74      -0.183 -21.746  21.217  1.00 42.16           H  
ATOM   1190 HD21 LEU A  74       1.798 -23.815  19.791  1.00 45.37           H  
ATOM   1191 HD22 LEU A  74       1.562 -22.168  19.211  1.00 45.37           H  
ATOM   1192 HD23 LEU A  74       3.177 -22.740  19.620  1.00 45.37           H  
ATOM   1193  N   VAL A  75       4.266 -21.149  24.177  1.00 42.02           N  
ATOM   1194  CA  VAL A  75       4.949 -22.103  25.055  1.00 43.25           C  
ATOM   1195  C   VAL A  75       5.162 -21.536  26.474  1.00 38.87           C  
ATOM   1196  O   VAL A  75       5.049 -22.308  27.426  1.00 42.80           O  
ATOM   1197  CB  VAL A  75       6.300 -22.520  24.403  1.00 46.66           C  
ATOM   1198  CG1 VAL A  75       7.177 -23.426  25.294  1.00 45.62           C  
ATOM   1199  CG2 VAL A  75       6.070 -23.251  23.063  1.00 41.46           C  
ATOM   1200  H   VAL A  75       4.844 -20.589  23.564  1.00 42.02           H  
ATOM   1201  HA  VAL A  75       4.345 -23.003  25.152  1.00 43.25           H  
ATOM   1202  HB  VAL A  75       6.876 -21.616  24.202  1.00 46.66           H  
ATOM   1203 HG11 VAL A  75       8.080 -23.736  24.768  1.00 45.62           H  
ATOM   1204 HG12 VAL A  75       7.503 -22.922  26.202  1.00 45.62           H  
ATOM   1205 HG13 VAL A  75       6.639 -24.327  25.590  1.00 45.62           H  
ATOM   1206 HG21 VAL A  75       7.014 -23.432  22.549  1.00 41.46           H  
ATOM   1207 HG22 VAL A  75       5.592 -24.218  23.221  1.00 41.46           H  
ATOM   1208 HG23 VAL A  75       5.434 -22.691  22.379  1.00 41.46           H  
ATOM   1209  N   PHE A  76       5.471 -20.235  26.635  1.00 37.72           N  
ATOM   1210  CA  PHE A  76       5.865 -19.661  27.929  1.00 37.87           C  
ATOM   1211  C   PHE A  76       4.819 -18.693  28.503  1.00 38.35           C  
ATOM   1212  O   PHE A  76       4.562 -18.750  29.705  1.00 45.76           O  
ATOM   1213  CB  PHE A  76       7.202 -18.905  27.798  1.00 38.03           C  
ATOM   1214  CG  PHE A  76       8.382 -19.680  27.237  1.00 41.89           C  
ATOM   1215  CD1 PHE A  76       8.760 -20.917  27.798  1.00 44.48           C  
ATOM   1216  CD2 PHE A  76       9.132 -19.141  26.170  1.00 43.18           C  
ATOM   1217  CE1 PHE A  76       9.869 -21.618  27.284  1.00 47.85           C  
ATOM   1218  CE2 PHE A  76      10.241 -19.840  25.659  1.00 47.09           C  
ATOM   1219  CZ  PHE A  76      10.608 -21.081  26.213  1.00 40.83           C  
ATOM   1220  H   PHE A  76       5.539 -19.642  25.819  1.00 37.72           H  
ATOM   1221  HA  PHE A  76       6.007 -20.446  28.673  1.00 37.87           H  
ATOM   1222  HB3 PHE A  76       7.505 -18.591  28.795  1.00 38.03           H  
ATOM   1223  HB2 PHE A  76       7.071 -17.988  27.223  1.00 38.03           H  
ATOM   1224  HD1 PHE A  76       8.203 -21.336  28.623  1.00 44.48           H  
ATOM   1225  HD2 PHE A  76       8.864 -18.184  25.748  1.00 43.18           H  
ATOM   1226  HE1 PHE A  76      10.153 -22.567  27.713  1.00 47.85           H  
ATOM   1227  HE2 PHE A  76      10.817 -19.425  24.845  1.00 47.09           H  
ATOM   1228  HZ  PHE A  76      11.460 -21.617  25.822  1.00 40.83           H  
ATOM   1229  N   GLN A  77       4.232 -17.817  27.670  1.00 38.52           N  
ATOM   1230  CA  GLN A  77       3.295 -16.801  28.165  1.00 39.33           C  
ATOM   1231  C   GLN A  77       1.898 -17.397  28.423  1.00 39.82           C  
ATOM   1232  O   GLN A  77       1.373 -17.247  29.524  1.00 42.09           O  
ATOM   1233  CB  GLN A  77       3.220 -15.584  27.228  1.00 40.34           C  
ATOM   1234  CG  GLN A  77       4.572 -14.908  26.915  1.00 41.84           C  
ATOM   1235  CD  GLN A  77       4.402 -13.601  26.134  1.00 39.73           C  
ATOM   1236  OE1 GLN A  77       3.317 -13.034  26.068  1.00 39.85           O  
ATOM   1237  NE2 GLN A  77       5.467 -13.091  25.534  1.00 35.86           N  
ATOM   1238  H   GLN A  77       4.452 -17.829  26.682  1.00 38.52           H  
ATOM   1239  HA  GLN A  77       3.662 -16.431  29.125  1.00 39.33           H  
ATOM   1240  HB3 GLN A  77       2.594 -14.847  27.726  1.00 40.34           H  
ATOM   1241  HB2 GLN A  77       2.692 -15.835  26.310  1.00 40.34           H  
ATOM   1242  HG3 GLN A  77       5.216 -15.582  26.349  1.00 41.84           H  
ATOM   1243  HG2 GLN A  77       5.093 -14.680  27.845  1.00 41.84           H  
ATOM   1244 HE22 GLN A  77       5.394 -12.175  25.126  1.00 35.86           H  
ATOM   1245 HE21 GLN A  77       6.391 -13.519  25.614  1.00 35.86           H  
ATOM   1246  N   LEU A  78       1.352 -18.116  27.433  1.00 36.65           N  
ATOM   1247  CA  LEU A  78       0.076 -18.840  27.481  1.00 41.37           C  
ATOM   1248  C   LEU A  78      -0.210 -19.621  28.795  1.00 42.92           C  
ATOM   1249  O   LEU A  78      -1.232 -19.341  29.426  1.00 40.42           O  
ATOM   1250  CB  LEU A  78      -0.141 -19.618  26.163  1.00 36.24           C  
ATOM   1251  CG  LEU A  78      -1.561 -20.159  25.911  1.00 43.45           C  
ATOM   1252  CD1 LEU A  78      -2.510 -19.041  25.465  1.00 35.87           C  
ATOM   1253  CD2 LEU A  78      -1.533 -21.259  24.844  1.00 37.19           C  
ATOM   1254  H   LEU A  78       1.841 -18.130  26.541  1.00 36.65           H  
ATOM   1255  HA  LEU A  78      -0.666 -18.054  27.467  1.00 41.37           H  
ATOM   1256  HB3 LEU A  78       0.574 -20.431  26.110  1.00 36.24           H  
ATOM   1257  HB2 LEU A  78       0.103 -18.974  25.320  1.00 36.24           H  
ATOM   1258  HG  LEU A  78      -1.950 -20.605  26.827  1.00 43.45           H  
ATOM   1259 HD11 LEU A  78      -3.515 -19.422  25.293  1.00 35.87           H  
ATOM   1260 HD12 LEU A  78      -2.573 -18.255  26.212  1.00 35.87           H  
ATOM   1261 HD13 LEU A  78      -2.180 -18.581  24.535  1.00 35.87           H  
ATOM   1262 HD21 LEU A  78      -2.520 -21.698  24.705  1.00 37.19           H  
ATOM   1263 HD22 LEU A  78      -1.206 -20.859  23.884  1.00 37.19           H  
ATOM   1264 HD23 LEU A  78      -0.853 -22.066  25.120  1.00 37.19           H  
ATOM   1265  N   PRO A  79       0.677 -20.531  29.267  1.00 41.52           N  
ATOM   1266  CA  PRO A  79       0.523 -21.223  30.558  1.00 40.79           C  
ATOM   1267  C   PRO A  79       0.817 -20.372  31.813  1.00 42.18           C  
ATOM   1268  O   PRO A  79       0.492 -20.826  32.910  1.00 43.37           O  
ATOM   1269  CB  PRO A  79       1.452 -22.442  30.471  1.00 46.02           C  
ATOM   1270  CG  PRO A  79       2.524 -22.041  29.475  1.00 40.42           C  
ATOM   1271  CD  PRO A  79       1.826 -21.065  28.530  1.00 41.38           C  
ATOM   1272  HA  PRO A  79      -0.506 -21.573  30.656  1.00 40.79           H  
ATOM   1273  HB3 PRO A  79       0.896 -23.293  30.076  1.00 46.02           H  
ATOM   1274  HB2 PRO A  79       1.873 -22.751  31.430  1.00 46.02           H  
ATOM   1275  HG3 PRO A  79       2.950 -22.899  28.955  1.00 40.42           H  
ATOM   1276  HG2 PRO A  79       3.336 -21.529  29.990  1.00 40.42           H  
ATOM   1277  HD2 PRO A  79       2.521 -20.304  28.187  1.00 41.38           H  
ATOM   1278  HD3 PRO A  79       1.465 -21.609  27.657  1.00 41.38           H  
ATOM   1279  N   PHE A  80       1.354 -19.144  31.683  1.00 39.84           N  
ATOM   1280  CA  PHE A  80       1.473 -18.192  32.795  1.00 41.20           C  
ATOM   1281  C   PHE A  80       0.183 -17.359  32.964  1.00 37.85           C  
ATOM   1282  O   PHE A  80      -0.108 -16.948  34.085  1.00 37.20           O  
ATOM   1283  CB  PHE A  80       2.662 -17.231  32.540  1.00 38.32           C  
ATOM   1284  CG  PHE A  80       2.912 -16.213  33.646  1.00 37.35           C  
ATOM   1285  CD1 PHE A  80       3.163 -16.650  34.963  1.00 37.89           C  
ATOM   1286  CD2 PHE A  80       2.844 -14.829  33.374  1.00 37.54           C  
ATOM   1287  CE1 PHE A  80       3.335 -15.716  36.000  1.00 40.28           C  
ATOM   1288  CE2 PHE A  80       3.023 -13.894  34.413  1.00 34.68           C  
ATOM   1289  CZ  PHE A  80       3.269 -14.337  35.727  1.00 36.39           C  
ATOM   1290  H   PHE A  80       1.605 -18.815  30.761  1.00 39.84           H  
ATOM   1291  HA  PHE A  80       1.657 -18.735  33.723  1.00 41.20           H  
ATOM   1292  HB3 PHE A  80       2.529 -16.694  31.603  1.00 38.32           H  
ATOM   1293  HB2 PHE A  80       3.577 -17.810  32.415  1.00 38.32           H  
ATOM   1294  HD1 PHE A  80       3.197 -17.704  35.189  1.00 37.89           H  
ATOM   1295  HD2 PHE A  80       2.641 -14.479  32.372  1.00 37.54           H  
ATOM   1296  HE1 PHE A  80       3.507 -16.061  37.008  1.00 40.28           H  
ATOM   1297  HE2 PHE A  80       2.962 -12.837  34.202  1.00 34.68           H  
ATOM   1298  HZ  PHE A  80       3.396 -13.623  36.526  1.00 36.39           H  
ATOM   1299  N   PHE A  81      -0.564 -17.097  31.889  1.00 35.24           N  
ATOM   1300  CA  PHE A  81      -1.731 -16.220  31.959  1.00 38.51           C  
ATOM   1301  C   PHE A  81      -2.842 -16.622  32.964  1.00 38.62           C  
ATOM   1302  O   PHE A  81      -3.280 -15.740  33.700  1.00 39.11           O  
ATOM   1303  CB  PHE A  81      -2.337 -16.018  30.572  1.00 38.24           C  
ATOM   1304  CG  PHE A  81      -1.443 -15.500  29.464  1.00 42.01           C  
ATOM   1305  CD1 PHE A  81      -0.442 -14.536  29.696  1.00 40.21           C  
ATOM   1306  CD2 PHE A  81      -1.755 -15.846  28.136  1.00 39.25           C  
ATOM   1307  CE1 PHE A  81       0.236 -13.984  28.623  1.00 36.88           C  
ATOM   1308  CE2 PHE A  81      -1.041 -15.310  27.076  1.00 39.97           C  
ATOM   1309  CZ  PHE A  81      -0.040 -14.385  27.323  1.00 40.78           C  
ATOM   1310  H   PHE A  81      -0.246 -17.386  30.968  1.00 35.24           H  
ATOM   1311  HA  PHE A  81      -1.364 -15.252  32.304  1.00 38.51           H  
ATOM   1312  HB3 PHE A  81      -3.154 -15.307  30.673  1.00 38.24           H  
ATOM   1313  HB2 PHE A  81      -2.768 -16.958  30.231  1.00 38.24           H  
ATOM   1314  HD1 PHE A  81      -0.176 -14.228  30.693  1.00 40.21           H  
ATOM   1315  HD2 PHE A  81      -2.535 -16.561  27.951  1.00 39.25           H  
ATOM   1316  HE1 PHE A  81       0.980 -13.231  28.798  1.00 36.88           H  
ATOM   1317  HE2 PHE A  81      -1.273 -15.593  26.059  1.00 39.97           H  
ATOM   1318  HZ  PHE A  81       0.508 -13.947  26.500  1.00 40.78           H  
ATOM   1319  N   PRO A  82      -3.269 -17.905  33.062  1.00 35.97           N  
ATOM   1320  CA  PRO A  82      -4.311 -18.275  34.034  1.00 36.32           C  
ATOM   1321  C   PRO A  82      -3.818 -18.269  35.494  1.00 40.85           C  
ATOM   1322  O   PRO A  82      -4.596 -17.971  36.401  1.00 41.15           O  
ATOM   1323  CB  PRO A  82      -4.782 -19.667  33.595  1.00 40.01           C  
ATOM   1324  CG  PRO A  82      -3.597 -20.268  32.856  1.00 35.33           C  
ATOM   1325  CD  PRO A  82      -2.864 -19.067  32.263  1.00 41.75           C  
ATOM   1326  HA  PRO A  82      -5.151 -17.583  33.956  1.00 36.32           H  
ATOM   1327  HB3 PRO A  82      -5.622 -19.562  32.907  1.00 40.01           H  
ATOM   1328  HB2 PRO A  82      -5.121 -20.293  34.421  1.00 40.01           H  
ATOM   1329  HG3 PRO A  82      -3.890 -20.998  32.101  1.00 35.33           H  
ATOM   1330  HG2 PRO A  82      -2.944 -20.778  33.567  1.00 35.33           H  
ATOM   1331  HD2 PRO A  82      -1.794 -19.256  32.279  1.00 41.75           H  
ATOM   1332  HD3 PRO A  82      -3.167 -18.927  31.226  1.00 41.75           H  
ATOM   1333  N   ILE A  83      -2.524 -18.530  35.720  1.00 41.53           N  
ATOM   1334  CA  ILE A  83      -1.870 -18.484  37.032  1.00 40.79           C  
ATOM   1335  C   ILE A  83      -1.754 -17.020  37.501  1.00 37.23           C  
ATOM   1336  O   ILE A  83      -2.007 -16.733  38.670  1.00 37.30           O  
ATOM   1337  CB  ILE A  83      -0.451 -19.127  36.936  1.00 39.38           C  
ATOM   1338  CG1 ILE A  83      -0.500 -20.569  36.371  1.00 39.05           C  
ATOM   1339  CG2 ILE A  83       0.278 -19.103  38.298  1.00 38.11           C  
ATOM   1340  CD1 ILE A  83       0.880 -21.194  36.123  1.00 49.19           C  
ATOM   1341  H   ILE A  83      -1.924 -18.653  34.918  1.00 41.53           H  
ATOM   1342  HA  ILE A  83      -2.470 -19.043  37.752  1.00 40.79           H  
ATOM   1343  HB  ILE A  83       0.146 -18.534  36.242  1.00 39.38           H  
ATOM   1344 HG13 ILE A  83      -1.021 -20.574  35.414  1.00 39.05           H  
ATOM   1345 HG12 ILE A  83      -1.082 -21.213  37.032  1.00 39.05           H  
ATOM   1346 HG21 ILE A  83       1.269 -19.546  38.237  1.00 38.11           H  
ATOM   1347 HG22 ILE A  83       0.428 -18.088  38.664  1.00 38.11           H  
ATOM   1348 HG23 ILE A  83      -0.282 -19.652  39.055  1.00 38.11           H  
ATOM   1349 HD11 ILE A  83       0.789 -22.107  35.537  1.00 49.19           H  
ATOM   1350 HD12 ILE A  83       1.523 -20.511  35.568  1.00 49.19           H  
ATOM   1351 HD13 ILE A  83       1.383 -21.456  37.053  1.00 49.19           H  
ATOM   1352  N   ALA A  84      -1.401 -16.103  36.584  1.00 39.35           N  
ATOM   1353  CA  ALA A  84      -1.269 -14.669  36.823  1.00 37.81           C  
ATOM   1354  C   ALA A  84      -2.637 -13.981  36.929  1.00 43.62           C  
ATOM   1355  O   ALA A  84      -2.780 -13.054  37.725  1.00 45.01           O  
ATOM   1356  CB  ALA A  84      -0.496 -14.059  35.648  1.00 34.25           C  
ATOM   1357  H   ALA A  84      -1.188 -16.428  35.649  1.00 39.35           H  
ATOM   1358  HA  ALA A  84      -0.719 -14.502  37.749  1.00 37.81           H  
ATOM   1359  HB1 ALA A  84      -0.278 -13.007  35.827  1.00 34.25           H  
ATOM   1360  HB2 ALA A  84       0.457 -14.568  35.512  1.00 34.25           H  
ATOM   1361  HB3 ALA A  84      -1.045 -14.140  34.709  1.00 34.25           H  
ATOM   1362  N   ALA A  85      -3.652 -14.474  36.192  1.00 43.24           N  
ATOM   1363  CA  ALA A  85      -5.049 -14.066  36.318  1.00 43.56           C  
ATOM   1364  C   ALA A  85      -5.588 -14.418  37.711  1.00 46.97           C  
ATOM   1365  O   ALA A  85      -6.080 -13.523  38.393  1.00 43.84           O  
ATOM   1366  CB  ALA A  85      -5.907 -14.726  35.227  1.00 38.10           C  
ATOM   1367  H   ALA A  85      -3.448 -15.222  35.542  1.00 43.24           H  
ATOM   1368  HA  ALA A  85      -5.097 -12.986  36.184  1.00 43.56           H  
ATOM   1369  HB1 ALA A  85      -6.955 -14.440  35.324  1.00 38.10           H  
ATOM   1370  HB2 ALA A  85      -5.585 -14.417  34.232  1.00 38.10           H  
ATOM   1371  HB3 ALA A  85      -5.857 -15.814  35.272  1.00 38.10           H  
ATOM   1372  N   TYR A  86      -5.419 -15.680  38.155  1.00 43.37           N  
ATOM   1373  CA  TYR A  86      -5.764 -16.173  39.493  1.00 42.33           C  
ATOM   1374  C   TYR A  86      -5.112 -15.360  40.624  1.00 47.45           C  
ATOM   1375  O   TYR A  86      -5.804 -14.976  41.565  1.00 48.60           O  
ATOM   1376  CB  TYR A  86      -5.415 -17.679  39.623  1.00 45.06           C  
ATOM   1377  CG  TYR A  86      -5.600 -18.255  41.023  1.00 45.16           C  
ATOM   1378  CD1 TYR A  86      -6.878 -18.653  41.469  1.00 41.07           C  
ATOM   1379  CD2 TYR A  86      -4.503 -18.321  41.910  1.00 45.11           C  
ATOM   1380  CE1 TYR A  86      -7.067 -19.062  42.804  1.00 41.66           C  
ATOM   1381  CE2 TYR A  86      -4.692 -18.729  43.245  1.00 50.89           C  
ATOM   1382  CZ  TYR A  86      -5.977 -19.087  43.696  1.00 50.71           C  
ATOM   1383  OH  TYR A  86      -6.161 -19.452  44.999  1.00 46.59           O  
ATOM   1384  H   TYR A  86      -4.992 -16.346  37.525  1.00 43.37           H  
ATOM   1385  HA  TYR A  86      -6.842 -16.063  39.602  1.00 42.33           H  
ATOM   1386  HB3 TYR A  86      -4.383 -17.849  39.317  1.00 45.06           H  
ATOM   1387  HB2 TYR A  86      -6.024 -18.258  38.929  1.00 45.06           H  
ATOM   1388  HD1 TYR A  86      -7.721 -18.625  40.796  1.00 41.07           H  
ATOM   1389  HD2 TYR A  86      -3.520 -18.017  41.581  1.00 45.11           H  
ATOM   1390  HE1 TYR A  86      -8.054 -19.342  43.141  1.00 41.66           H  
ATOM   1391  HE2 TYR A  86      -3.852 -18.750  43.924  1.00 50.89           H  
ATOM   1392  HH  TYR A  86      -7.069 -19.628  45.213  1.00 46.59           H  
ATOM   1393  N   ALA A  87      -3.794 -15.116  40.529  1.00 41.89           N  
ATOM   1394  CA  ALA A  87      -2.978 -14.478  41.560  1.00 44.76           C  
ATOM   1395  C   ALA A  87      -3.412 -13.041  41.877  1.00 48.19           C  
ATOM   1396  O   ALA A  87      -3.441 -12.669  43.049  1.00 52.03           O  
ATOM   1397  CB  ALA A  87      -1.509 -14.495  41.113  1.00 44.15           C  
ATOM   1398  H   ALA A  87      -3.305 -15.473  39.719  1.00 41.89           H  
ATOM   1399  HA  ALA A  87      -3.071 -15.071  42.471  1.00 44.76           H  
ATOM   1400  HB1 ALA A  87      -0.862 -14.013  41.846  1.00 44.15           H  
ATOM   1401  HB2 ALA A  87      -1.154 -15.518  40.992  1.00 44.15           H  
ATOM   1402  HB3 ALA A  87      -1.374 -13.981  40.161  1.00 44.15           H  
ATOM   1403  N   PHE A  88      -3.778 -12.255  40.851  1.00 43.36           N  
ATOM   1404  CA  PHE A  88      -4.207 -10.867  41.006  1.00 46.05           C  
ATOM   1405  C   PHE A  88      -5.735 -10.744  41.173  1.00 47.22           C  
ATOM   1406  O   PHE A  88      -6.170  -9.831  41.870  1.00 47.44           O  
ATOM   1407  CB  PHE A  88      -3.731 -10.052  39.782  1.00 42.17           C  
ATOM   1408  CG  PHE A  88      -2.220  -9.930  39.640  1.00 44.25           C  
ATOM   1409  CD1 PHE A  88      -1.437  -9.490  40.730  1.00 45.30           C  
ATOM   1410  CD2 PHE A  88      -1.586 -10.250  38.420  1.00 41.95           C  
ATOM   1411  CE1 PHE A  88      -0.038  -9.409  40.614  1.00 39.94           C  
ATOM   1412  CE2 PHE A  88      -0.183 -10.176  38.308  1.00 40.91           C  
ATOM   1413  CZ  PHE A  88       0.591  -9.759  39.406  1.00 38.96           C  
ATOM   1414  H   PHE A  88      -3.730 -12.630  39.913  1.00 43.36           H  
ATOM   1415  HA  PHE A  88      -3.764 -10.438  41.906  1.00 46.05           H  
ATOM   1416  HB3 PHE A  88      -4.088  -9.031  39.880  1.00 42.17           H  
ATOM   1417  HB2 PHE A  88      -4.165 -10.450  38.863  1.00 42.17           H  
ATOM   1418  HD1 PHE A  88      -1.900  -9.224  41.668  1.00 45.30           H  
ATOM   1419  HD2 PHE A  88      -2.171 -10.565  37.569  1.00 41.95           H  
ATOM   1420  HE1 PHE A  88       0.551  -9.093  41.461  1.00 39.94           H  
ATOM   1421  HE2 PHE A  88       0.304 -10.445  37.383  1.00 40.91           H  
ATOM   1422  HZ  PHE A  88       1.667  -9.710  39.325  1.00 38.96           H  
ATOM   1423  N   PHE A  89      -6.563 -11.668  40.646  1.00 46.23           N  
ATOM   1424  CA  PHE A  89      -8.010 -11.677  40.913  1.00 45.94           C  
ATOM   1425  C   PHE A  89      -8.332 -12.087  42.360  1.00 47.59           C  
ATOM   1426  O   PHE A  89      -9.280 -11.552  42.929  1.00 55.72           O  
ATOM   1427  CB  PHE A  89      -8.757 -12.653  39.980  1.00 46.18           C  
ATOM   1428  CG  PHE A  89      -9.205 -12.118  38.632  1.00 44.95           C  
ATOM   1429  CD1 PHE A  89      -9.932 -10.911  38.531  1.00 50.13           C  
ATOM   1430  CD2 PHE A  89      -8.988 -12.887  37.473  1.00 46.44           C  
ATOM   1431  CE1 PHE A  89     -10.443 -10.496  37.286  1.00 48.24           C  
ATOM   1432  CE2 PHE A  89      -9.515 -12.486  36.238  1.00 44.75           C  
ATOM   1433  CZ  PHE A  89     -10.250 -11.294  36.144  1.00 49.49           C  
ATOM   1434  H   PHE A  89      -6.182 -12.409  40.071  1.00 46.23           H  
ATOM   1435  HA  PHE A  89      -8.397 -10.666  40.777  1.00 45.94           H  
ATOM   1436  HB3 PHE A  89      -9.687 -12.974  40.449  1.00 46.18           H  
ATOM   1437  HB2 PHE A  89      -8.178 -13.568  39.855  1.00 46.18           H  
ATOM   1438  HD1 PHE A  89     -10.129 -10.314  39.408  1.00 50.13           H  
ATOM   1439  HD2 PHE A  89      -8.430 -13.804  37.519  1.00 46.44           H  
ATOM   1440  HE1 PHE A  89     -11.000  -9.577  37.202  1.00 48.24           H  
ATOM   1441  HE2 PHE A  89      -9.346 -13.097  35.366  1.00 44.75           H  
ATOM   1442  HZ  PHE A  89     -10.653 -10.991  35.192  1.00 49.49           H  
ATOM   1443  N   LYS A  90      -7.539 -12.989  42.961  1.00 46.30           N  
ATOM   1444  CA  LYS A  90      -7.651 -13.386  44.364  1.00 53.53           C  
ATOM   1445  C   LYS A  90      -6.989 -12.326  45.268  1.00 52.26           C  
ATOM   1446  O   LYS A  90      -7.552 -11.974  46.304  1.00 51.66           O  
ATOM   1447  CB  LYS A  90      -6.919 -14.737  44.548  1.00 48.57           C  
ATOM   1448  CG  LYS A  90      -7.101 -15.377  45.942  1.00 54.82           C  
ATOM   1449  CD  LYS A  90      -5.789 -15.933  46.513  1.00 59.38           C  
ATOM   1450  CE  LYS A  90      -5.888 -16.265  48.007  1.00 59.45           C  
ATOM   1451  NZ  LYS A  90      -4.575 -16.645  48.554  1.00 69.68           N1+
ATOM   1452  H   LYS A  90      -6.794 -13.410  42.421  1.00 46.30           H  
ATOM   1453  HA  LYS A  90      -8.702 -13.501  44.634  1.00 53.53           H  
ATOM   1454  HB3 LYS A  90      -5.859 -14.605  44.327  1.00 48.57           H  
ATOM   1455  HB2 LYS A  90      -7.273 -15.450  43.803  1.00 48.57           H  
ATOM   1456  HG3 LYS A  90      -7.851 -16.168  45.889  1.00 54.82           H  
ATOM   1457  HG2 LYS A  90      -7.504 -14.648  46.644  1.00 54.82           H  
ATOM   1458  HD3 LYS A  90      -5.004 -15.192  46.378  1.00 59.38           H  
ATOM   1459  HD2 LYS A  90      -5.479 -16.811  45.945  1.00 59.38           H  
ATOM   1460  HE3 LYS A  90      -6.597 -17.078  48.173  1.00 59.45           H  
ATOM   1461  HE2 LYS A  90      -6.250 -15.400  48.564  1.00 59.45           H  
ATOM   1462  HZ1 LYS A  90      -3.927 -15.881  48.425  1.00 69.68           H  
ATOM   1463  HZ2 LYS A  90      -4.664 -16.848  49.539  1.00 69.68           H  
ATOM   1464  HZ3 LYS A  90      -4.233 -17.463  48.070  1.00 69.68           H  
ATOM   1465  N   GLY A  91      -5.803 -11.826  44.876  1.00 49.29           N  
ATOM   1466  CA  GLY A  91      -4.965 -10.922  45.660  1.00 43.83           C  
ATOM   1467  C   GLY A  91      -4.184 -11.650  46.766  1.00 56.37           C  
ATOM   1468  O   GLY A  91      -4.481 -12.795  47.111  1.00 58.96           O  
ATOM   1469  H   GLY A  91      -5.408 -12.170  44.012  1.00 49.29           H  
ATOM   1470  HA3 GLY A  91      -5.573 -10.131  46.103  1.00 43.83           H  
ATOM   1471  HA2 GLY A  91      -4.266 -10.435  44.981  1.00 43.83           H  
ATOM   1472  N   GLY A  92      -3.176 -10.973  47.336  1.00 58.32           N  
ATOM   1473  CA  GLY A  92      -2.367 -11.482  48.445  1.00 64.20           C  
ATOM   1474  C   GLY A  92      -1.386 -12.608  48.075  1.00 65.40           C  
ATOM   1475  O   GLY A  92      -0.963 -13.353  48.957  1.00 60.93           O  
ATOM   1476  H   GLY A  92      -2.971 -10.043  47.000  1.00 58.32           H  
ATOM   1477  HA3 GLY A  92      -3.022 -11.826  49.248  1.00 64.20           H  
ATOM   1478  HA2 GLY A  92      -1.798 -10.648  48.852  1.00 64.20           H  
ATOM   1479  N   CYS A  93      -1.039 -12.744  46.786  1.00 61.48           N  
ATOM   1480  CA  CYS A  93      -0.119 -13.740  46.247  1.00 61.82           C  
ATOM   1481  C   CYS A  93       1.208 -13.036  45.927  1.00 57.02           C  
ATOM   1482  O   CYS A  93       1.391 -12.526  44.825  1.00 54.59           O  
ATOM   1483  CB  CYS A  93      -0.739 -14.315  44.953  1.00 53.66           C  
ATOM   1484  SG  CYS A  93      -2.186 -15.336  45.354  1.00 51.67           S  
ATOM   1485  H   CYS A  93      -1.422 -12.082  46.121  1.00 61.48           H  
ATOM   1486  HA  CYS A  93       0.069 -14.552  46.952  1.00 61.82           H  
ATOM   1487  HB3 CYS A  93      -0.018 -14.931  44.417  1.00 53.66           H  
ATOM   1488  HB2 CYS A  93      -1.045 -13.528  44.265  1.00 53.66           H  
ATOM   1489  HG  CYS A  93      -2.903 -14.343  45.890  1.00 51.67           H  
ATOM   1490  N   LYS A  94       2.139 -13.006  46.896  1.00 57.59           N  
ATOM   1491  CA  LYS A  94       3.463 -12.380  46.777  1.00 57.15           C  
ATOM   1492  C   LYS A  94       4.423 -13.213  45.899  1.00 51.61           C  
ATOM   1493  O   LYS A  94       5.376 -12.668  45.339  1.00 54.00           O  
ATOM   1494  CB  LYS A  94       4.048 -12.250  48.203  1.00  0.00           C  
ATOM   1495  CG  LYS A  94       5.363 -11.449  48.292  1.00  0.00           C  
ATOM   1496  CD  LYS A  94       5.827 -11.177  49.730  1.00  0.00           C  
ATOM   1497  CE  LYS A  94       6.355 -12.426  50.451  1.00  0.00           C  
ATOM   1498  NZ  LYS A  94       6.820 -12.100  51.810  1.00  0.00           N1+
ATOM   1499  H   LYS A  94       1.924 -13.454  47.778  1.00 57.59           H  
ATOM   1500  HA  LYS A  94       3.349 -11.387  46.338  1.00 57.15           H  
ATOM   1501  HB2 LYS A  94       3.307 -11.757  48.835  1.00  0.00           H  
ATOM   1502  HB3 LYS A  94       4.190 -13.243  48.631  1.00  0.00           H  
ATOM   1503  HG2 LYS A  94       6.164 -11.949  47.748  1.00  0.00           H  
ATOM   1504  HG3 LYS A  94       5.215 -10.493  47.794  1.00  0.00           H  
ATOM   1505  HD2 LYS A  94       6.618 -10.426  49.699  1.00  0.00           H  
ATOM   1506  HD3 LYS A  94       5.010 -10.730  50.299  1.00  0.00           H  
ATOM   1507  HE2 LYS A  94       5.577 -13.185  50.527  1.00  0.00           H  
ATOM   1508  HE3 LYS A  94       7.182 -12.866  49.893  1.00  0.00           H  
ATOM   1509  HZ1 LYS A  94       6.053 -11.717  52.345  1.00  0.00           H  
ATOM   1510  HZ2 LYS A  94       7.158 -12.937  52.263  1.00  0.00           H  
ATOM   1511  HZ3 LYS A  94       7.563 -11.419  51.760  1.00  0.00           H  
ATOM   1512  N   TRP A  95       4.154 -14.523  45.759  1.00 49.94           N  
ATOM   1513  CA  TRP A  95       4.920 -15.496  44.980  1.00 50.97           C  
ATOM   1514  C   TRP A  95       4.901 -15.249  43.459  1.00 50.12           C  
ATOM   1515  O   TRP A  95       5.774 -15.767  42.763  1.00 50.03           O  
ATOM   1516  CB  TRP A  95       4.385 -16.913  45.290  1.00 47.57           C  
ATOM   1517  CG  TRP A  95       2.906 -17.144  45.132  1.00 53.47           C  
ATOM   1518  CD1 TRP A  95       2.002 -17.130  46.138  1.00 52.83           C  
ATOM   1519  CD2 TRP A  95       2.146 -17.441  43.918  1.00 54.52           C  
ATOM   1520  NE1 TRP A  95       0.745 -17.394  45.636  1.00 54.41           N  
ATOM   1521  CE2 TRP A  95       0.770 -17.591  44.271  1.00 52.13           C  
ATOM   1522  CE3 TRP A  95       2.473 -17.601  42.551  1.00 52.41           C  
ATOM   1523  CZ2 TRP A  95      -0.227 -17.869  43.318  1.00 46.64           C  
ATOM   1524  CZ3 TRP A  95       1.486 -17.892  41.590  1.00 49.42           C  
ATOM   1525  CH2 TRP A  95       0.136 -18.020  41.968  1.00 48.96           C  
ATOM   1526  H   TRP A  95       3.340 -14.877  46.241  1.00 49.94           H  
ATOM   1527  HA  TRP A  95       5.961 -15.443  45.304  1.00 50.97           H  
ATOM   1528  HB3 TRP A  95       4.642 -17.153  46.323  1.00 47.57           H  
ATOM   1529  HB2 TRP A  95       4.910 -17.657  44.688  1.00 47.57           H  
ATOM   1530  HD1 TRP A  95       2.242 -16.942  47.175  1.00 52.83           H  
ATOM   1531  HE1 TRP A  95      -0.080 -17.432  46.218  1.00 54.41           H  
ATOM   1532  HE3 TRP A  95       3.499 -17.497  42.234  1.00 52.41           H  
ATOM   1533  HZ2 TRP A  95      -1.261 -17.966  43.618  1.00 46.64           H  
ATOM   1534  HZ3 TRP A  95       1.774 -18.012  40.556  1.00 49.42           H  
ATOM   1535  HH2 TRP A  95      -0.618 -18.233  41.224  1.00 48.96           H  
ATOM   1536  N   ILE A  96       3.942 -14.453  42.947  1.00 47.01           N  
ATOM   1537  CA  ILE A  96       3.804 -14.112  41.529  1.00 44.83           C  
ATOM   1538  C   ILE A  96       4.831 -13.046  41.086  1.00 40.25           C  
ATOM   1539  O   ILE A  96       5.004 -12.875  39.886  1.00 42.38           O  
ATOM   1540  CB  ILE A  96       2.345 -13.613  41.271  1.00 38.11           C  
ATOM   1541  CG1 ILE A  96       1.897 -13.738  39.792  1.00 36.13           C  
ATOM   1542  CG2 ILE A  96       2.091 -12.166  41.750  1.00 38.52           C  
ATOM   1543  CD1 ILE A  96       1.737 -15.179  39.290  1.00 37.83           C  
ATOM   1544  H   ILE A  96       3.260 -14.061  43.581  1.00 47.01           H  
ATOM   1545  HA  ILE A  96       3.993 -15.019  40.955  1.00 44.83           H  
ATOM   1546  HB  ILE A  96       1.679 -14.255  41.850  1.00 38.11           H  
ATOM   1547 HG13 ILE A  96       2.580 -13.201  39.136  1.00 36.13           H  
ATOM   1548 HG12 ILE A  96       0.935 -13.239  39.670  1.00 36.13           H  
ATOM   1549 HG21 ILE A  96       1.024 -11.967  41.849  1.00 38.52           H  
ATOM   1550 HG22 ILE A  96       2.558 -11.971  42.713  1.00 38.52           H  
ATOM   1551 HG23 ILE A  96       2.495 -11.433  41.050  1.00 38.52           H  
ATOM   1552 HD11 ILE A  96       1.428 -15.189  38.246  1.00 37.83           H  
ATOM   1553 HD12 ILE A  96       2.665 -15.745  39.351  1.00 37.83           H  
ATOM   1554 HD13 ILE A  96       0.977 -15.711  39.860  1.00 37.83           H  
ATOM   1555  N   ARG A  97       5.494 -12.338  42.024  1.00 40.31           N  
ATOM   1556  CA  ARG A  97       6.409 -11.218  41.786  1.00 49.32           C  
ATOM   1557  C   ARG A  97       7.513 -11.487  40.753  1.00 42.51           C  
ATOM   1558  O   ARG A  97       7.527 -10.846  39.704  1.00 38.87           O  
ATOM   1559  CB  ARG A  97       6.965 -10.679  43.121  1.00 51.39           C  
ATOM   1560  CG  ARG A  97       7.893  -9.454  42.971  1.00 51.57           C  
ATOM   1561  CD  ARG A  97       9.283  -9.649  43.588  1.00 56.48           C  
ATOM   1562  NE  ARG A  97      10.030  -8.384  43.556  1.00 66.61           N  
ATOM   1563  CZ  ARG A  97      11.278  -8.183  43.099  1.00 64.67           C  
ATOM   1564  NH1 ARG A  97      11.800  -6.953  43.155  1.00 64.32           N  
ATOM   1565  NH2 ARG A  97      12.017  -9.175  42.580  1.00 52.68           N1+
ATOM   1566  H   ARG A  97       5.290 -12.554  42.990  1.00 40.31           H  
ATOM   1567  HA  ARG A  97       5.796 -10.432  41.357  1.00 49.32           H  
ATOM   1568  HB3 ARG A  97       7.484 -11.477  43.651  1.00 51.39           H  
ATOM   1569  HB2 ARG A  97       6.130 -10.401  43.767  1.00 51.39           H  
ATOM   1570  HG3 ARG A  97       7.403  -8.586  43.405  1.00 51.57           H  
ATOM   1571  HG2 ARG A  97       8.027  -9.182  41.928  1.00 51.57           H  
ATOM   1572  HD3 ARG A  97       9.814 -10.433  43.050  1.00 56.48           H  
ATOM   1573  HD2 ARG A  97       9.204  -9.976  44.624  1.00 56.48           H  
ATOM   1574  HE  ARG A  97       9.519  -7.584  43.908  1.00 66.61           H  
ATOM   1575 HH12 ARG A  97      12.741  -6.792  42.819  1.00 64.32           H  
ATOM   1576 HH11 ARG A  97      11.264  -6.180  43.524  1.00 64.32           H  
ATOM   1577 HH22 ARG A  97      12.945  -8.978  42.228  1.00 52.68           H  
ATOM   1578 HH21 ARG A  97      11.634 -10.105  42.492  1.00 52.68           H  
ATOM   1579  N   THR A  98       8.434 -12.415  41.057  1.00 41.88           N  
ATOM   1580  CA  THR A  98       9.531 -12.827  40.180  1.00 41.82           C  
ATOM   1581  C   THR A  98       9.025 -13.400  38.828  1.00 42.66           C  
ATOM   1582  O   THR A  98       9.477 -12.892  37.804  1.00 43.69           O  
ATOM   1583  CB  THR A  98      10.503 -13.745  40.966  1.00 38.12           C  
ATOM   1584  OG1 THR A  98      11.166 -12.952  41.934  1.00 44.07           O  
ATOM   1585  CG2 THR A  98      11.606 -14.397  40.120  1.00 38.97           C  
ATOM   1586  H   THR A  98       8.338 -12.904  41.937  1.00 41.88           H  
ATOM   1587  HA  THR A  98      10.085 -11.920  39.925  1.00 41.82           H  
ATOM   1588  HB  THR A  98       9.962 -14.523  41.503  1.00 38.12           H  
ATOM   1589  HG1 THR A  98      10.521 -12.643  42.552  1.00 44.07           H  
ATOM   1590 HG21 THR A  98      12.298 -14.947  40.759  1.00 38.97           H  
ATOM   1591 HG22 THR A  98      11.196 -15.111  39.406  1.00 38.97           H  
ATOM   1592 HG23 THR A  98      12.179 -13.654  39.564  1.00 38.97           H  
ATOM   1593  N   PRO A  99       8.058 -14.355  38.778  1.00 38.63           N  
ATOM   1594  CA  PRO A  99       7.325 -14.756  37.559  1.00 36.33           C  
ATOM   1595  C   PRO A  99       6.751 -13.621  36.684  1.00 40.73           C  
ATOM   1596  O   PRO A  99       6.836 -13.698  35.459  1.00 39.92           O  
ATOM   1597  CB  PRO A  99       6.179 -15.644  38.067  1.00 42.22           C  
ATOM   1598  CG  PRO A  99       6.716 -16.268  39.336  1.00 39.02           C  
ATOM   1599  CD  PRO A  99       7.669 -15.216  39.901  1.00 39.91           C  
ATOM   1600  HA  PRO A  99       8.011 -15.351  36.955  1.00 36.33           H  
ATOM   1601  HB3 PRO A  99       5.862 -16.389  37.339  1.00 42.22           H  
ATOM   1602  HB2 PRO A  99       5.300 -15.049  38.320  1.00 42.22           H  
ATOM   1603  HG3 PRO A  99       7.276 -17.170  39.082  1.00 39.02           H  
ATOM   1604  HG2 PRO A  99       5.931 -16.552  40.037  1.00 39.02           H  
ATOM   1605  HD2 PRO A  99       7.161 -14.638  40.668  1.00 39.91           H  
ATOM   1606  HD3 PRO A  99       8.528 -15.709  40.353  1.00 39.91           H  
ATOM   1607  N   ALA A 100       6.177 -12.577  37.306  1.00 40.43           N  
ATOM   1608  CA  ALA A 100       5.538 -11.443  36.640  1.00 37.46           C  
ATOM   1609  C   ALA A 100       6.554 -10.411  36.129  1.00 36.38           C  
ATOM   1610  O   ALA A 100       6.269  -9.762  35.127  1.00 34.75           O  
ATOM   1611  CB  ALA A 100       4.593 -10.748  37.634  1.00 39.90           C  
ATOM   1612  H   ALA A 100       6.121 -12.599  38.317  1.00 40.43           H  
ATOM   1613  HA  ALA A 100       4.950 -11.803  35.795  1.00 37.46           H  
ATOM   1614  HB1 ALA A 100       4.161  -9.841  37.211  1.00 39.90           H  
ATOM   1615  HB2 ALA A 100       3.764 -11.402  37.902  1.00 39.90           H  
ATOM   1616  HB3 ALA A 100       5.106 -10.476  38.556  1.00 39.90           H  
ATOM   1617  N   ILE A 101       7.738 -10.291  36.759  1.00 37.58           N  
ATOM   1618  CA  ILE A 101       8.878  -9.498  36.278  1.00 35.19           C  
ATOM   1619  C   ILE A 101       9.527 -10.198  35.065  1.00 37.40           C  
ATOM   1620  O   ILE A 101       9.871  -9.523  34.095  1.00 38.47           O  
ATOM   1621  CB  ILE A 101       9.896  -9.281  37.443  1.00 41.45           C  
ATOM   1622  CG1 ILE A 101       9.305  -8.319  38.503  1.00 42.75           C  
ATOM   1623  CG2 ILE A 101      11.281  -8.767  36.977  1.00 38.97           C  
ATOM   1624  CD1 ILE A 101      10.024  -8.345  39.859  1.00 46.83           C  
ATOM   1625  H   ILE A 101       7.883 -10.843  37.594  1.00 37.58           H  
ATOM   1626  HA  ILE A 101       8.517  -8.522  35.948  1.00 35.19           H  
ATOM   1627  HB  ILE A 101      10.061 -10.246  37.924  1.00 41.45           H  
ATOM   1628 HG13 ILE A 101       8.259  -8.562  38.682  1.00 42.75           H  
ATOM   1629 HG12 ILE A 101       9.298  -7.301  38.113  1.00 42.75           H  
ATOM   1630 HG21 ILE A 101      11.950  -8.574  37.815  1.00 38.97           H  
ATOM   1631 HG22 ILE A 101      11.798  -9.491  36.347  1.00 38.97           H  
ATOM   1632 HG23 ILE A 101      11.191  -7.841  36.411  1.00 38.97           H  
ATOM   1633 HD11 ILE A 101       9.525  -7.687  40.571  1.00 46.83           H  
ATOM   1634 HD12 ILE A 101      10.027  -9.349  40.283  1.00 46.83           H  
ATOM   1635 HD13 ILE A 101      11.057  -8.006  39.784  1.00 46.83           H  
ATOM   1636  N   ILE A 102       9.649 -11.539  35.100  1.00 35.47           N  
ATOM   1637  CA  ILE A 102      10.151 -12.380  34.007  1.00 31.90           C  
ATOM   1638  C   ILE A 102       9.202 -12.356  32.791  1.00 36.84           C  
ATOM   1639  O   ILE A 102       9.676 -12.386  31.657  1.00 36.06           O  
ATOM   1640  CB  ILE A 102      10.416 -13.825  34.535  1.00 31.63           C  
ATOM   1641  CG1 ILE A 102      11.603 -13.835  35.531  1.00 31.30           C  
ATOM   1642  CG2 ILE A 102      10.662 -14.867  33.417  1.00 31.47           C  
ATOM   1643  CD1 ILE A 102      11.699 -15.101  36.394  1.00 31.23           C  
ATOM   1644  H   ILE A 102       9.351 -12.016  35.941  1.00 35.47           H  
ATOM   1645  HA  ILE A 102      11.096 -11.954  33.674  1.00 31.90           H  
ATOM   1646  HB  ILE A 102       9.526 -14.142  35.080  1.00 31.63           H  
ATOM   1647 HG13 ILE A 102      11.540 -12.981  36.204  1.00 31.30           H  
ATOM   1648 HG12 ILE A 102      12.538 -13.704  34.990  1.00 31.30           H  
ATOM   1649 HG21 ILE A 102      10.878 -15.855  33.823  1.00 31.47           H  
ATOM   1650 HG22 ILE A 102       9.793 -14.997  32.774  1.00 31.47           H  
ATOM   1651 HG23 ILE A 102      11.501 -14.581  32.784  1.00 31.47           H  
ATOM   1652 HD11 ILE A 102      12.487 -14.994  37.140  1.00 31.23           H  
ATOM   1653 HD12 ILE A 102      10.765 -15.293  36.921  1.00 31.23           H  
ATOM   1654 HD13 ILE A 102      11.940 -15.981  35.800  1.00 31.23           H  
ATOM   1655  N   TYR A 103       7.881 -12.255  33.006  1.00 36.01           N  
ATOM   1656  CA  TYR A 103       6.899 -12.034  31.940  1.00 33.01           C  
ATOM   1657  C   TYR A 103       7.010 -10.600  31.387  1.00 32.01           C  
ATOM   1658  O   TYR A 103       7.038 -10.407  30.169  1.00 33.48           O  
ATOM   1659  CB  TYR A 103       5.464 -12.270  32.480  1.00 35.16           C  
ATOM   1660  CG  TYR A 103       4.349 -11.779  31.560  1.00 32.95           C  
ATOM   1661  CD1 TYR A 103       4.038 -12.479  30.376  1.00 31.58           C  
ATOM   1662  CD2 TYR A 103       3.703 -10.552  31.830  1.00 32.89           C  
ATOM   1663  CE1 TYR A 103       3.117 -11.939  29.458  1.00 38.73           C  
ATOM   1664  CE2 TYR A 103       2.776 -10.018  30.915  1.00 30.84           C  
ATOM   1665  CZ  TYR A 103       2.482 -10.709  29.724  1.00 37.17           C  
ATOM   1666  OH  TYR A 103       1.592 -10.174  28.838  1.00 32.45           O  
ATOM   1667  H   TYR A 103       7.546 -12.383  33.954  1.00 36.01           H  
ATOM   1668  HA  TYR A 103       7.087 -12.730  31.120  1.00 33.01           H  
ATOM   1669  HB3 TYR A 103       5.345 -11.784  33.447  1.00 35.16           H  
ATOM   1670  HB2 TYR A 103       5.320 -13.335  32.666  1.00 35.16           H  
ATOM   1671  HD1 TYR A 103       4.540 -13.406  30.140  1.00 31.58           H  
ATOM   1672  HD2 TYR A 103       3.948  -9.991  32.720  1.00 32.89           H  
ATOM   1673  HE1 TYR A 103       2.938 -12.454  28.526  1.00 38.73           H  
ATOM   1674  HE2 TYR A 103       2.304  -9.069  31.121  1.00 30.84           H  
ATOM   1675  HH  TYR A 103       1.489 -10.675  28.032  1.00 32.45           H  
ATOM   1676  N   SER A 104       7.056  -9.596  32.273  1.00 34.58           N  
ATOM   1677  CA  SER A 104       6.926  -8.184  31.920  1.00 36.99           C  
ATOM   1678  C   SER A 104       8.065  -7.696  31.025  1.00 38.50           C  
ATOM   1679  O   SER A 104       7.804  -7.082  29.995  1.00 37.65           O  
ATOM   1680  CB  SER A 104       6.906  -7.320  33.190  1.00 37.09           C  
ATOM   1681  OG  SER A 104       5.636  -7.355  33.795  1.00 41.49           O  
ATOM   1682  H   SER A 104       7.095  -9.818  33.259  1.00 34.58           H  
ATOM   1683  HA  SER A 104       5.989  -8.050  31.377  1.00 36.99           H  
ATOM   1684  HB3 SER A 104       7.104  -6.284  32.925  1.00 37.09           H  
ATOM   1685  HB2 SER A 104       7.675  -7.617  33.903  1.00 37.09           H  
ATOM   1686  HG  SER A 104       5.515  -8.214  34.176  1.00 41.49           H  
ATOM   1687  N   VAL A 105       9.317  -8.003  31.403  1.00 36.97           N  
ATOM   1688  CA  VAL A 105      10.515  -7.609  30.667  1.00 38.27           C  
ATOM   1689  C   VAL A 105      10.638  -8.392  29.349  1.00 36.96           C  
ATOM   1690  O   VAL A 105      11.078  -7.811  28.361  1.00 34.15           O  
ATOM   1691  CB  VAL A 105      11.764  -7.818  31.555  1.00 36.41           C  
ATOM   1692  CG1 VAL A 105      13.066  -7.468  30.817  1.00 35.76           C  
ATOM   1693  CG2 VAL A 105      11.692  -6.992  32.848  1.00 30.93           C  
ATOM   1694  H   VAL A 105       9.449  -8.527  32.258  1.00 36.97           H  
ATOM   1695  HA  VAL A 105      10.436  -6.547  30.428  1.00 38.27           H  
ATOM   1696  HB  VAL A 105      11.816  -8.867  31.850  1.00 36.41           H  
ATOM   1697 HG11 VAL A 105      13.882  -7.384  31.523  1.00 35.76           H  
ATOM   1698 HG12 VAL A 105      13.341  -8.225  30.082  1.00 35.76           H  
ATOM   1699 HG13 VAL A 105      12.988  -6.510  30.304  1.00 35.76           H  
ATOM   1700 HG21 VAL A 105      12.517  -7.254  33.506  1.00 30.93           H  
ATOM   1701 HG22 VAL A 105      11.754  -5.924  32.641  1.00 30.93           H  
ATOM   1702 HG23 VAL A 105      10.775  -7.171  33.405  1.00 30.93           H  
ATOM   1703  N   HIS A 106      10.200  -9.657  29.317  1.00 34.52           N  
ATOM   1704  CA  HIS A 106      10.128 -10.474  28.109  1.00 39.35           C  
ATOM   1705  C   HIS A 106       9.152  -9.846  27.098  1.00 38.52           C  
ATOM   1706  O   HIS A 106       9.512  -9.611  25.944  1.00 41.38           O  
ATOM   1707  CB  HIS A 106       9.712 -11.909  28.499  1.00 36.81           C  
ATOM   1708  CG  HIS A 106       9.318 -12.817  27.362  1.00 41.88           C  
ATOM   1709  ND1 HIS A 106      10.176 -13.157  26.333  1.00 37.86           N  
ATOM   1710  CD2 HIS A 106       8.129 -13.447  27.080  1.00 36.61           C  
ATOM   1711  CE1 HIS A 106       9.488 -13.914  25.475  1.00 39.94           C  
ATOM   1712  NE2 HIS A 106       8.234 -14.136  25.868  1.00 33.70           N  
ATOM   1713  H   HIS A 106       9.819 -10.049  30.167  1.00 34.52           H  
ATOM   1714  HA  HIS A 106      11.115 -10.507  27.645  1.00 39.35           H  
ATOM   1715  HB3 HIS A 106       8.863 -11.883  29.180  1.00 36.81           H  
ATOM   1716  HB2 HIS A 106      10.519 -12.394  29.045  1.00 36.81           H  
ATOM   1717  HD1 HIS A 106      11.161 -12.873  26.244  1.00 37.86           H  
ATOM   1718  HD2 HIS A 106       7.207 -13.427  27.646  1.00 36.61           H  
ATOM   1719  HE1 HIS A 106       9.908 -14.311  24.560  1.00 39.94           H  
ATOM   1720  N   THR A 107       7.923  -9.533  27.527  1.00 32.99           N  
ATOM   1721  CA  THR A 107       6.907  -8.958  26.645  1.00 33.00           C  
ATOM   1722  C   THR A 107       7.239  -7.512  26.196  1.00 35.98           C  
ATOM   1723  O   THR A 107       7.019  -7.179  25.035  1.00 36.29           O  
ATOM   1724  CB  THR A 107       5.492  -9.029  27.271  1.00 35.87           C  
ATOM   1725  OG1 THR A 107       5.311 -10.340  27.775  1.00 37.73           O  
ATOM   1726  CG2 THR A 107       4.343  -8.797  26.276  1.00 31.67           C  
ATOM   1727  H   THR A 107       7.586  -9.815  28.446  1.00 32.99           H  
ATOM   1728  HA  THR A 107       6.883  -9.573  25.743  1.00 33.00           H  
ATOM   1729  HB  THR A 107       5.415  -8.316  28.095  1.00 35.87           H  
ATOM   1730  HG1 THR A 107       4.525 -10.357  28.331  1.00 37.73           H  
ATOM   1731 HG21 THR A 107       3.381  -8.736  26.785  1.00 31.67           H  
ATOM   1732 HG22 THR A 107       4.473  -7.874  25.717  1.00 31.67           H  
ATOM   1733 HG23 THR A 107       4.280  -9.602  25.544  1.00 31.67           H  
ATOM   1734  N   MET A 108       7.893  -6.712  27.054  1.00 33.91           N  
ATOM   1735  CA  MET A 108       8.384  -5.380  26.693  1.00 35.07           C  
ATOM   1736  C   MET A 108       9.475  -5.460  25.614  1.00 37.31           C  
ATOM   1737  O   MET A 108       9.418  -4.715  24.639  1.00 39.15           O  
ATOM   1738  CB  MET A 108       8.979  -4.686  27.934  1.00 38.16           C  
ATOM   1739  CG  MET A 108       7.920  -4.059  28.847  1.00 38.24           C  
ATOM   1740  SD  MET A 108       8.579  -3.451  30.420  1.00 51.44           S  
ATOM   1741  CE  MET A 108       9.401  -1.941  29.853  1.00 38.81           C  
ATOM   1742  H   MET A 108       8.136  -7.061  27.972  1.00 33.91           H  
ATOM   1743  HA  MET A 108       7.553  -4.790  26.306  1.00 35.07           H  
ATOM   1744  HB3 MET A 108       9.663  -3.894  27.627  1.00 38.16           H  
ATOM   1745  HB2 MET A 108       9.584  -5.394  28.501  1.00 38.16           H  
ATOM   1746  HG3 MET A 108       7.169  -4.806  29.082  1.00 38.24           H  
ATOM   1747  HG2 MET A 108       7.399  -3.247  28.337  1.00 38.24           H  
ATOM   1748  HE1 MET A 108       9.925  -1.468  30.684  1.00 38.81           H  
ATOM   1749  HE2 MET A 108      10.127  -2.156  29.073  1.00 38.81           H  
ATOM   1750  HE3 MET A 108       8.671  -1.239  29.451  1.00 38.81           H  
ATOM   1751  N   THR A 109      10.435  -6.388  25.771  1.00 36.32           N  
ATOM   1752  CA  THR A 109      11.548  -6.623  24.846  1.00 38.42           C  
ATOM   1753  C   THR A 109      11.064  -7.228  23.515  1.00 38.42           C  
ATOM   1754  O   THR A 109      11.687  -6.997  22.483  1.00 43.63           O  
ATOM   1755  CB  THR A 109      12.573  -7.562  25.526  1.00 36.80           C  
ATOM   1756  OG1 THR A 109      13.096  -6.909  26.665  1.00 39.72           O  
ATOM   1757  CG2 THR A 109      13.790  -7.915  24.661  1.00 38.60           C  
ATOM   1758  H   THR A 109      10.396  -6.972  26.596  1.00 36.32           H  
ATOM   1759  HA  THR A 109      12.030  -5.671  24.623  1.00 38.42           H  
ATOM   1760  HB  THR A 109      12.089  -8.484  25.851  1.00 36.80           H  
ATOM   1761  HG1 THR A 109      12.411  -6.868  27.319  1.00 39.72           H  
ATOM   1762 HG21 THR A 109      14.485  -8.524  25.226  1.00 38.60           H  
ATOM   1763 HG22 THR A 109      13.526  -8.486  23.772  1.00 38.60           H  
ATOM   1764 HG23 THR A 109      14.325  -7.019  24.347  1.00 38.60           H  
ATOM   1765  N   THR A 110       9.949  -7.967  23.558  1.00 37.21           N  
ATOM   1766  CA  THR A 110       9.258  -8.485  22.384  1.00 39.57           C  
ATOM   1767  C   THR A 110       8.555  -7.363  21.585  1.00 36.58           C  
ATOM   1768  O   THR A 110       8.536  -7.422  20.358  1.00 33.38           O  
ATOM   1769  CB  THR A 110       8.199  -9.534  22.811  1.00 40.44           C  
ATOM   1770  OG1 THR A 110       8.820 -10.621  23.476  1.00 39.37           O  
ATOM   1771  CG2 THR A 110       7.344 -10.114  21.684  1.00 42.91           C  
ATOM   1772  H   THR A 110       9.519  -8.168  24.451  1.00 37.21           H  
ATOM   1773  HA  THR A 110       9.988  -8.962  21.725  1.00 39.57           H  
ATOM   1774  HB  THR A 110       7.512  -9.084  23.523  1.00 40.44           H  
ATOM   1775  HG1 THR A 110       9.166 -10.312  24.330  1.00 39.37           H  
ATOM   1776 HG21 THR A 110       6.804 -10.989  22.039  1.00 42.91           H  
ATOM   1777 HG22 THR A 110       6.612  -9.394  21.316  1.00 42.91           H  
ATOM   1778 HG23 THR A 110       7.969 -10.408  20.845  1.00 42.91           H  
ATOM   1779  N   LEU A 111       8.016  -6.343  22.271  1.00 36.65           N  
ATOM   1780  CA  LEU A 111       7.271  -5.256  21.635  1.00 39.44           C  
ATOM   1781  C   LEU A 111       8.166  -4.191  20.981  1.00 37.25           C  
ATOM   1782  O   LEU A 111       7.788  -3.679  19.927  1.00 37.87           O  
ATOM   1783  CB  LEU A 111       6.272  -4.632  22.637  1.00 37.27           C  
ATOM   1784  CG  LEU A 111       4.812  -5.097  22.449  1.00 33.79           C  
ATOM   1785  CD1 LEU A 111       4.174  -4.555  21.157  1.00 30.97           C  
ATOM   1786  CD2 LEU A 111       4.664  -6.623  22.574  1.00 34.32           C  
ATOM   1787  H   LEU A 111       8.034  -6.355  23.284  1.00 36.65           H  
ATOM   1788  HA  LEU A 111       6.703  -5.692  20.815  1.00 39.44           H  
ATOM   1789  HB3 LEU A 111       6.286  -3.544  22.557  1.00 37.27           H  
ATOM   1790  HB2 LEU A 111       6.588  -4.838  23.660  1.00 37.27           H  
ATOM   1791  HG  LEU A 111       4.248  -4.666  23.275  1.00 33.79           H  
ATOM   1792 HD11 LEU A 111       3.379  -5.207  20.796  1.00 30.97           H  
ATOM   1793 HD12 LEU A 111       3.725  -3.579  21.338  1.00 30.97           H  
ATOM   1794 HD13 LEU A 111       4.892  -4.435  20.348  1.00 30.97           H  
ATOM   1795 HD21 LEU A 111       3.746  -6.889  23.096  1.00 34.32           H  
ATOM   1796 HD22 LEU A 111       4.665  -7.116  21.604  1.00 34.32           H  
ATOM   1797 HD23 LEU A 111       5.476  -7.071  23.138  1.00 34.32           H  
ATOM   1798  N   ILE A 112       9.334  -3.900  21.573  1.00 40.05           N  
ATOM   1799  CA  ILE A 112      10.356  -2.973  21.048  1.00 39.18           C  
ATOM   1800  C   ILE A 112      10.664  -3.123  19.532  1.00 39.76           C  
ATOM   1801  O   ILE A 112      10.536  -2.126  18.822  1.00 34.47           O  
ATOM   1802  CB  ILE A 112      11.609  -2.955  21.974  1.00 41.40           C  
ATOM   1803  CG1 ILE A 112      11.271  -2.259  23.309  1.00 42.18           C  
ATOM   1804  CG2 ILE A 112      12.852  -2.297  21.337  1.00 46.14           C  
ATOM   1805  CD1 ILE A 112      12.297  -2.498  24.422  1.00 42.35           C  
ATOM   1806  H   ILE A 112       9.587  -4.434  22.393  1.00 40.05           H  
ATOM   1807  HA  ILE A 112       9.902  -1.984  21.133  1.00 39.18           H  
ATOM   1808  HB  ILE A 112      11.871  -3.990  22.196  1.00 41.40           H  
ATOM   1809 HG13 ILE A 112      10.305  -2.606  23.664  1.00 42.18           H  
ATOM   1810 HG12 ILE A 112      11.147  -1.186  23.154  1.00 42.18           H  
ATOM   1811 HG21 ILE A 112      13.684  -2.252  22.035  1.00 46.14           H  
ATOM   1812 HG22 ILE A 112      13.213  -2.866  20.482  1.00 46.14           H  
ATOM   1813 HG23 ILE A 112      12.642  -1.279  21.007  1.00 46.14           H  
ATOM   1814 HD11 ILE A 112      11.871  -2.225  25.384  1.00 42.35           H  
ATOM   1815 HD12 ILE A 112      12.600  -3.541  24.481  1.00 42.35           H  
ATOM   1816 HD13 ILE A 112      13.194  -1.896  24.277  1.00 42.35           H  
ATOM   1817  N   PRO A 113      11.006  -4.325  19.008  1.00 40.50           N  
ATOM   1818  CA  PRO A 113      11.240  -4.547  17.573  1.00 35.80           C  
ATOM   1819  C   PRO A 113       9.981  -4.531  16.698  1.00 39.28           C  
ATOM   1820  O   PRO A 113      10.090  -4.189  15.522  1.00 39.95           O  
ATOM   1821  CB  PRO A 113      11.924  -5.916  17.496  1.00 41.07           C  
ATOM   1822  CG  PRO A 113      11.446  -6.651  18.723  1.00 35.64           C  
ATOM   1823  CD  PRO A 113      11.266  -5.552  19.759  1.00 34.89           C  
ATOM   1824  HA  PRO A 113      11.916  -3.785  17.185  1.00 35.80           H  
ATOM   1825  HB3 PRO A 113      13.002  -5.794  17.559  1.00 41.07           H  
ATOM   1826  HB2 PRO A 113      11.693  -6.468  16.587  1.00 41.07           H  
ATOM   1827  HG3 PRO A 113      12.118  -7.444  19.041  1.00 35.64           H  
ATOM   1828  HG2 PRO A 113      10.477  -7.104  18.510  1.00 35.64           H  
ATOM   1829  HD2 PRO A 113      10.481  -5.815  20.453  1.00 34.89           H  
ATOM   1830  HD3 PRO A 113      12.190  -5.424  20.323  1.00 34.89           H  
ATOM   1831  N   ILE A 114       8.827  -4.880  17.260  1.00 37.32           N  
ATOM   1832  CA  ILE A 114       7.576  -4.860  16.526  1.00 32.71           C  
ATOM   1833  C   ILE A 114       7.154  -3.398  16.266  1.00 33.47           C  
ATOM   1834  O   ILE A 114       6.964  -3.005  15.115  1.00 35.68           O  
ATOM   1835  CB  ILE A 114       6.477  -5.642  17.287  1.00 35.96           C  
ATOM   1836  CG1 ILE A 114       6.901  -7.112  17.543  1.00 32.69           C  
ATOM   1837  CG2 ILE A 114       5.146  -5.610  16.535  1.00 33.83           C  
ATOM   1838  CD1 ILE A 114       6.019  -7.874  18.552  1.00 36.47           C  
ATOM   1839  H   ILE A 114       8.786  -5.132  18.239  1.00 37.32           H  
ATOM   1840  HA  ILE A 114       7.725  -5.339  15.557  1.00 32.71           H  
ATOM   1841  HB  ILE A 114       6.320  -5.174  18.260  1.00 35.96           H  
ATOM   1842 HG13 ILE A 114       7.922  -7.158  17.918  1.00 32.69           H  
ATOM   1843 HG12 ILE A 114       6.937  -7.644  16.596  1.00 32.69           H  
ATOM   1844 HG21 ILE A 114       4.470  -6.319  16.987  1.00 33.83           H  
ATOM   1845 HG22 ILE A 114       4.670  -4.629  16.565  1.00 33.83           H  
ATOM   1846 HG23 ILE A 114       5.264  -5.898  15.492  1.00 33.83           H  
ATOM   1847 HD11 ILE A 114       6.515  -8.792  18.871  1.00 36.47           H  
ATOM   1848 HD12 ILE A 114       5.834  -7.283  19.446  1.00 36.47           H  
ATOM   1849 HD13 ILE A 114       5.049  -8.161  18.149  1.00 36.47           H  
ATOM   1850  N   LEU A 115       7.138  -2.591  17.331  1.00 36.87           N  
ATOM   1851  CA  LEU A 115       6.769  -1.179  17.295  1.00 36.45           C  
ATOM   1852  C   LEU A 115       7.778  -0.327  16.495  1.00 38.51           C  
ATOM   1853  O   LEU A 115       7.379   0.649  15.866  1.00 38.86           O  
ATOM   1854  CB  LEU A 115       6.671  -0.663  18.747  1.00 35.03           C  
ATOM   1855  CG  LEU A 115       5.575  -1.332  19.615  1.00 35.90           C  
ATOM   1856  CD1 LEU A 115       5.822  -1.042  21.103  1.00 39.32           C  
ATOM   1857  CD2 LEU A 115       4.164  -0.885  19.216  1.00 40.29           C  
ATOM   1858  H   LEU A 115       7.372  -2.990  18.239  1.00 36.87           H  
ATOM   1859  HA  LEU A 115       5.800  -1.083  16.803  1.00 36.45           H  
ATOM   1860  HB3 LEU A 115       6.510   0.417  18.741  1.00 35.03           H  
ATOM   1861  HB2 LEU A 115       7.642  -0.807  19.225  1.00 35.03           H  
ATOM   1862  HG  LEU A 115       5.623  -2.413  19.487  1.00 35.90           H  
ATOM   1863 HD11 LEU A 115       5.061  -1.503  21.733  1.00 39.32           H  
ATOM   1864 HD12 LEU A 115       6.791  -1.425  21.424  1.00 39.32           H  
ATOM   1865 HD13 LEU A 115       5.819   0.029  21.304  1.00 39.32           H  
ATOM   1866 HD21 LEU A 115       3.409  -1.322  19.870  1.00 40.29           H  
ATOM   1867 HD22 LEU A 115       4.081   0.198  19.294  1.00 40.29           H  
ATOM   1868 HD23 LEU A 115       3.919  -1.173  18.194  1.00 40.29           H  
ATOM   1869  N   SER A 116       9.060  -0.719  16.449  1.00 37.81           N  
ATOM   1870  CA  SER A 116      10.092  -0.074  15.634  1.00 35.48           C  
ATOM   1871  C   SER A 116       9.923  -0.405  14.142  1.00 39.64           C  
ATOM   1872  O   SER A 116      10.086   0.489  13.315  1.00 44.89           O  
ATOM   1873  CB  SER A 116      11.482  -0.574  16.075  1.00 40.80           C  
ATOM   1874  OG  SER A 116      11.850   0.034  17.295  1.00 39.91           O  
ATOM   1875  H   SER A 116       9.313  -1.572  16.929  1.00 37.81           H  
ATOM   1876  HA  SER A 116      10.040   1.011  15.752  1.00 35.48           H  
ATOM   1877  HB3 SER A 116      12.243  -0.304  15.341  1.00 40.80           H  
ATOM   1878  HB2 SER A 116      11.510  -1.660  16.175  1.00 40.80           H  
ATOM   1879  HG  SER A 116      11.281  -0.299  17.975  1.00 39.91           H  
ATOM   1880  N   THR A 117       9.573  -1.657  13.792  1.00 37.47           N  
ATOM   1881  CA  THR A 117       9.355  -2.116  12.413  1.00 40.80           C  
ATOM   1882  C   THR A 117       8.119  -1.433  11.798  1.00 42.21           C  
ATOM   1883  O   THR A 117       8.204  -0.894  10.696  1.00 49.31           O  
ATOM   1884  CB  THR A 117       9.204  -3.664  12.405  1.00 39.89           C  
ATOM   1885  OG1 THR A 117      10.478  -4.238  12.628  1.00 44.41           O  
ATOM   1886  CG2 THR A 117       8.679  -4.269  11.088  1.00 40.01           C  
ATOM   1887  H   THR A 117       9.446  -2.340  14.526  1.00 37.47           H  
ATOM   1888  HA  THR A 117      10.220  -1.838  11.807  1.00 40.80           H  
ATOM   1889  HB  THR A 117       8.542  -3.984  13.211  1.00 39.89           H  
ATOM   1890  HG1 THR A 117      10.738  -4.044  13.517  1.00 44.41           H  
ATOM   1891 HG21 THR A 117       8.733  -5.356  11.101  1.00 40.01           H  
ATOM   1892 HG22 THR A 117       7.634  -4.013  10.915  1.00 40.01           H  
ATOM   1893 HG23 THR A 117       9.253  -3.925  10.229  1.00 40.01           H  
ATOM   1894  N   LEU A 118       6.988  -1.428  12.524  1.00 40.37           N  
ATOM   1895  CA  LEU A 118       5.705  -0.894  12.065  1.00 36.35           C  
ATOM   1896  C   LEU A 118       5.669   0.645  11.986  1.00 44.84           C  
ATOM   1897  O   LEU A 118       4.793   1.182  11.309  1.00 45.90           O  
ATOM   1898  CB  LEU A 118       4.591  -1.378  13.021  1.00 34.16           C  
ATOM   1899  CG  LEU A 118       4.395  -2.912  13.070  1.00 35.10           C  
ATOM   1900  CD1 LEU A 118       3.334  -3.284  14.116  1.00 37.62           C  
ATOM   1901  CD2 LEU A 118       4.072  -3.520  11.698  1.00 31.76           C  
ATOM   1902  H   LEU A 118       7.002  -1.873  13.432  1.00 40.37           H  
ATOM   1903  HA  LEU A 118       5.507  -1.267  11.061  1.00 36.35           H  
ATOM   1904  HB3 LEU A 118       3.641  -0.921  12.734  1.00 34.16           H  
ATOM   1905  HB2 LEU A 118       4.803  -1.014  14.028  1.00 34.16           H  
ATOM   1906  HG  LEU A 118       5.321  -3.385  13.384  1.00 35.10           H  
ATOM   1907 HD11 LEU A 118       3.220  -4.365  14.198  1.00 37.62           H  
ATOM   1908 HD12 LEU A 118       3.605  -2.908  15.103  1.00 37.62           H  
ATOM   1909 HD13 LEU A 118       2.363  -2.865  13.859  1.00 37.62           H  
ATOM   1910 HD21 LEU A 118       3.755  -4.558  11.794  1.00 31.76           H  
ATOM   1911 HD22 LEU A 118       3.288  -2.969  11.185  1.00 31.76           H  
ATOM   1912 HD23 LEU A 118       4.948  -3.517  11.050  1.00 31.76           H  
ATOM   1913  N   LEU A 119       6.614   1.348  12.636  1.00 44.51           N  
ATOM   1914  CA  LEU A 119       6.694   2.808  12.663  1.00 46.54           C  
ATOM   1915  C   LEU A 119       7.783   3.359  11.719  1.00 45.23           C  
ATOM   1916  O   LEU A 119       7.640   4.500  11.280  1.00 52.60           O  
ATOM   1917  CB  LEU A 119       6.994   3.239  14.117  1.00 47.13           C  
ATOM   1918  CG  LEU A 119       6.895   4.750  14.433  1.00 60.31           C  
ATOM   1919  CD1 LEU A 119       5.490   5.320  14.163  1.00 56.52           C  
ATOM   1920  CD2 LEU A 119       7.300   5.011  15.891  1.00 67.51           C  
ATOM   1921  H   LEU A 119       7.306   0.837  13.168  1.00 44.51           H  
ATOM   1922  HA  LEU A 119       5.733   3.227  12.371  1.00 46.54           H  
ATOM   1923  HB3 LEU A 119       7.983   2.876  14.401  1.00 47.13           H  
ATOM   1924  HB2 LEU A 119       6.299   2.725  14.779  1.00 47.13           H  
ATOM   1925  HG  LEU A 119       7.605   5.292  13.809  1.00 60.31           H  
ATOM   1926 HD11 LEU A 119       5.419   6.354  14.499  1.00 56.52           H  
ATOM   1927 HD12 LEU A 119       5.247   5.312  13.100  1.00 56.52           H  
ATOM   1928 HD13 LEU A 119       4.722   4.754  14.689  1.00 56.52           H  
ATOM   1929 HD21 LEU A 119       7.282   6.077  16.120  1.00 67.51           H  
ATOM   1930 HD22 LEU A 119       6.626   4.508  16.585  1.00 67.51           H  
ATOM   1931 HD23 LEU A 119       8.311   4.652  16.088  1.00 67.51           H  
ATOM   1932  N   LEU A 120       8.849   2.593  11.405  1.00 43.87           N  
ATOM   1933  CA  LEU A 120      10.072   3.115  10.771  1.00 43.20           C  
ATOM   1934  C   LEU A 120      10.447   2.462   9.429  1.00 50.09           C  
ATOM   1935  O   LEU A 120      11.168   3.101   8.662  1.00 65.46           O  
ATOM   1936  CB  LEU A 120      11.267   3.061  11.754  1.00 43.63           C  
ATOM   1937  CG  LEU A 120      11.054   3.755  13.121  1.00 45.65           C  
ATOM   1938  CD1 LEU A 120      12.204   3.425  14.084  1.00 46.69           C  
ATOM   1939  CD2 LEU A 120      10.883   5.277  12.987  1.00 45.85           C  
ATOM   1940  H   LEU A 120       8.897   1.658  11.787  1.00 43.87           H  
ATOM   1941  HA  LEU A 120       9.927   4.165  10.518  1.00 43.20           H  
ATOM   1942  HB3 LEU A 120      12.144   3.501  11.276  1.00 43.63           H  
ATOM   1943  HB2 LEU A 120      11.535   2.017  11.918  1.00 43.63           H  
ATOM   1944  HG  LEU A 120      10.151   3.356  13.580  1.00 45.65           H  
ATOM   1945 HD11 LEU A 120      12.038   3.878  15.062  1.00 46.69           H  
ATOM   1946 HD12 LEU A 120      12.293   2.349  14.236  1.00 46.69           H  
ATOM   1947 HD13 LEU A 120      13.158   3.790  13.705  1.00 46.69           H  
ATOM   1948 HD21 LEU A 120      10.746   5.742  13.964  1.00 45.85           H  
ATOM   1949 HD22 LEU A 120      11.755   5.736  12.520  1.00 45.85           H  
ATOM   1950 HD23 LEU A 120      10.009   5.534  12.388  1.00 45.85           H  
ATOM   1951  N   ASP A 121       9.972   1.243   9.108  1.00 54.50           N  
ATOM   1952  CA  ASP A 121      10.208   0.611   7.799  1.00 55.27           C  
ATOM   1953  C   ASP A 121       9.139   1.048   6.799  1.00 61.25           C  
ATOM   1954  O   ASP A 121       7.967   1.169   7.148  1.00 59.60           O  
ATOM   1955  CB  ASP A 121      10.132  -0.934   7.890  1.00 55.69           C  
ATOM   1956  CG  ASP A 121      11.314  -1.575   8.617  1.00 58.85           C  
ATOM   1957  OD1 ASP A 121      12.360  -0.902   8.733  1.00 69.40           O  
ATOM   1958  OD2 ASP A 121      11.182  -2.758   8.995  1.00 54.85           O1-
ATOM   1959  H   ASP A 121       9.387   0.749   9.768  1.00 54.50           H  
ATOM   1960  HA  ASP A 121      11.184   0.905   7.404  1.00 55.27           H  
ATOM   1961  HB3 ASP A 121      10.121  -1.368   6.888  1.00 55.69           H  
ATOM   1962  HB2 ASP A 121       9.203  -1.252   8.362  1.00 55.69           H  
ATOM   1963  N   ASP A 122       9.552   1.245   5.538  1.00 65.18           N  
ATOM   1964  CA  ASP A 122       8.658   1.518   4.420  1.00 69.28           C  
ATOM   1965  C   ASP A 122       8.033   0.196   3.941  1.00 72.08           C  
ATOM   1966  O   ASP A 122       8.740  -0.781   3.689  1.00 69.32           O  
ATOM   1967  CB  ASP A 122       9.459   2.189   3.278  1.00 77.90           C  
ATOM   1968  CG  ASP A 122       8.612   2.535   2.046  1.00 79.72           C  
ATOM   1969  OD1 ASP A 122       7.433   2.907   2.246  1.00 85.96           O  
ATOM   1970  OD2 ASP A 122       9.154   2.413   0.927  1.00 79.08           O1-
ATOM   1971  H   ASP A 122      10.531   1.118   5.326  1.00 65.18           H  
ATOM   1972  HA  ASP A 122       7.873   2.203   4.749  1.00 69.28           H  
ATOM   1973  HB3 ASP A 122      10.285   1.546   2.968  1.00 77.90           H  
ATOM   1974  HB2 ASP A 122       9.910   3.113   3.641  1.00 77.90           H  
ATOM   1975  N   PHE A 123       6.700   0.198   3.821  1.00 74.60           N  
ATOM   1976  CA  PHE A 123       5.880  -0.927   3.383  1.00 72.96           C  
ATOM   1977  C   PHE A 123       5.292  -0.688   1.978  1.00 82.35           C  
ATOM   1978  O   PHE A 123       4.556  -1.543   1.484  1.00 89.70           O  
ATOM   1979  CB  PHE A 123       4.750  -1.116   4.416  1.00 65.90           C  
ATOM   1980  CG  PHE A 123       5.243  -1.552   5.787  1.00 60.92           C  
ATOM   1981  CD1 PHE A 123       5.586  -2.899   6.021  1.00 58.54           C  
ATOM   1982  CD2 PHE A 123       5.382  -0.610   6.829  1.00 57.71           C  
ATOM   1983  CE1 PHE A 123       6.071  -3.298   7.282  1.00 49.57           C  
ATOM   1984  CE2 PHE A 123       5.856  -1.013   8.093  1.00 55.88           C  
ATOM   1985  CZ  PHE A 123       6.205  -2.357   8.318  1.00 51.03           C  
ATOM   1986  H   PHE A 123       6.214   1.055   4.042  1.00 74.60           H  
ATOM   1987  HA  PHE A 123       6.468  -1.846   3.337  1.00 72.96           H  
ATOM   1988  HB3 PHE A 123       4.044  -1.866   4.063  1.00 65.90           H  
ATOM   1989  HB2 PHE A 123       4.171  -0.197   4.516  1.00 65.90           H  
ATOM   1990  HD1 PHE A 123       5.483  -3.630   5.232  1.00 58.54           H  
ATOM   1991  HD2 PHE A 123       5.136   0.427   6.662  1.00 57.71           H  
ATOM   1992  HE1 PHE A 123       6.326  -4.331   7.462  1.00 49.57           H  
ATOM   1993  HE2 PHE A 123       5.964  -0.289   8.886  1.00 55.88           H  
ATOM   1994  HZ  PHE A 123       6.574  -2.666   9.284  1.00 51.03           H  
ATOM   1995  N   SER A 124       5.617   0.448   1.327  1.00 82.26           N  
ATOM   1996  CA  SER A 124       5.099   0.864   0.022  1.00 85.38           C  
ATOM   1997  C   SER A 124       5.877   0.143  -1.090  1.00 93.16           C  
ATOM   1998  O   SER A 124       6.949   0.585  -1.505  1.00 94.44           O  
ATOM   1999  CB  SER A 124       5.297   2.389  -0.142  1.00 88.92           C  
ATOM   2000  OG  SER A 124       4.571   3.106   0.835  1.00 94.50           O  
ATOM   2001  H   SER A 124       6.267   1.083   1.775  1.00 82.26           H  
ATOM   2002  HA  SER A 124       4.037   0.626  -0.059  1.00 85.38           H  
ATOM   2003  HB3 SER A 124       4.935   2.707  -1.121  1.00 88.92           H  
ATOM   2004  HB2 SER A 124       6.347   2.680  -0.090  1.00 88.92           H  
ATOM   2005  HG  SER A 124       5.044   3.040   1.652  1.00 94.50           H  
ATOM   2006  N   LYS A 125       5.335  -1.002  -1.541  1.00 94.79           N  
ATOM   2007  CA  LYS A 125       5.864  -1.867  -2.602  1.00102.78           C  
ATOM   2008  C   LYS A 125       7.115  -2.657  -2.157  1.00105.46           C  
ATOM   2009  O   LYS A 125       7.900  -3.105  -2.993  1.00113.77           O  
ATOM   2010  CB  LYS A 125       6.021  -1.106  -3.945  1.00  0.00           C  
ATOM   2011  CG  LYS A 125       5.921  -2.008  -5.191  1.00  0.00           C  
ATOM   2012  CD  LYS A 125       6.169  -1.243  -6.498  1.00  0.00           C  
ATOM   2013  CE  LYS A 125       6.139  -2.164  -7.726  1.00  0.00           C  
ATOM   2014  NZ  LYS A 125       6.406  -1.416  -8.966  1.00  0.00           N1+
ATOM   2015  H   LYS A 125       4.471  -1.299  -1.110  1.00 94.79           H  
ATOM   2016  HA  LYS A 125       5.086  -2.617  -2.746  1.00102.78           H  
ATOM   2017  HB2 LYS A 125       5.243  -0.345  -4.022  1.00  0.00           H  
ATOM   2018  HB3 LYS A 125       6.969  -0.566  -3.955  1.00  0.00           H  
ATOM   2019  HG2 LYS A 125       6.638  -2.825  -5.129  1.00  0.00           H  
ATOM   2020  HG3 LYS A 125       4.935  -2.473  -5.223  1.00  0.00           H  
ATOM   2021  HD2 LYS A 125       5.421  -0.456  -6.607  1.00  0.00           H  
ATOM   2022  HD3 LYS A 125       7.138  -0.745  -6.444  1.00  0.00           H  
ATOM   2023  HE2 LYS A 125       6.886  -2.952  -7.627  1.00  0.00           H  
ATOM   2024  HE3 LYS A 125       5.167  -2.651  -7.812  1.00  0.00           H  
ATOM   2025  HZ1 LYS A 125       7.314  -0.978  -8.907  1.00  0.00           H  
ATOM   2026  HZ2 LYS A 125       6.390  -2.049  -9.753  1.00  0.00           H  
ATOM   2027  HZ3 LYS A 125       5.699  -0.706  -9.093  1.00  0.00           H  
ATOM   2028  N   ALA A 126       7.304  -2.831  -0.837  1.00105.71           N  
ATOM   2029  CA  ALA A 126       8.405  -3.581  -0.244  1.00116.63           C  
ATOM   2030  C   ALA A 126       8.139  -5.080  -0.428  1.00119.40           C  
ATOM   2031  O   ALA A 126       7.148  -5.604   0.083  1.00122.22           O  
ATOM   2032  CB  ALA A 126       8.462  -3.250   1.257  1.00109.95           C  
ATOM   2033  H   ALA A 126       6.629  -2.425  -0.205  1.00105.71           H  
ATOM   2034  HA  ALA A 126       9.348  -3.296  -0.715  1.00116.63           H  
ATOM   2035  HB1 ALA A 126       9.265  -3.795   1.755  1.00109.95           H  
ATOM   2036  HB2 ALA A 126       8.648  -2.187   1.408  1.00109.95           H  
ATOM   2037  HB3 ALA A 126       7.529  -3.494   1.768  1.00109.95           H  
ATOM   2038  N   SER A 127       9.033  -5.759  -1.165  1.00118.20           N  
ATOM   2039  CA  SER A 127       8.964  -7.188  -1.492  1.00117.39           C  
ATOM   2040  C   SER A 127       9.233  -8.099  -0.270  1.00115.14           C  
ATOM   2041  O   SER A 127       8.978  -9.301  -0.335  1.00117.43           O  
ATOM   2042  CB  SER A 127       9.983  -7.462  -2.621  1.00118.08           C  
ATOM   2043  OG  SER A 127       9.910  -8.788  -3.108  1.00110.87           O  
ATOM   2044  H   SER A 127       9.805  -5.240  -1.560  1.00118.20           H  
ATOM   2045  HA  SER A 127       7.960  -7.407  -1.861  1.00117.39           H  
ATOM   2046  HB3 SER A 127      10.999  -7.266  -2.280  1.00118.08           H  
ATOM   2047  HB2 SER A 127       9.799  -6.791  -3.461  1.00118.08           H  
ATOM   2048  HG  SER A 127      10.047  -9.386  -2.388  1.00110.87           H  
ATOM   2049  N   HIS A 128       9.686  -7.517   0.855  1.00111.86           N  
ATOM   2050  CA  HIS A 128       9.814  -8.137   2.173  1.00113.59           C  
ATOM   2051  C   HIS A 128       8.436  -8.428   2.810  1.00111.07           C  
ATOM   2052  O   HIS A 128       8.332  -9.356   3.610  1.00114.47           O  
ATOM   2053  CB  HIS A 128      10.636  -7.159   3.051  1.00  0.00           C  
ATOM   2054  CG  HIS A 128      11.021  -7.591   4.451  1.00  0.00           C  
ATOM   2055  ND1 HIS A 128      10.989  -8.902   4.899  1.00  0.00           N  
ATOM   2056  CD2 HIS A 128      11.502  -6.859   5.516  1.00  0.00           C  
ATOM   2057  CE1 HIS A 128      11.384  -8.899   6.175  1.00  0.00           C  
ATOM   2058  NE2 HIS A 128      11.722  -7.694   6.614  1.00  0.00           N  
ATOM   2059  H   HIS A 128       9.869  -6.525   0.811  1.00111.86           H  
ATOM   2060  HA  HIS A 128      10.356  -9.078   2.068  1.00113.59           H  
ATOM   2061  HB2 HIS A 128      11.571  -6.931   2.539  1.00  0.00           H  
ATOM   2062  HB3 HIS A 128      10.110  -6.207   3.138  1.00  0.00           H  
ATOM   2063  HD1 HIS A 128      10.658  -9.705   4.384  1.00  0.00           H  
ATOM   2064  HD2 HIS A 128      11.696  -5.798   5.582  1.00  0.00           H  
ATOM   2065  HE1 HIS A 128      11.424  -9.788   6.787  1.00  0.00           H  
ATOM   2066  N   PHE A 129       7.384  -7.678   2.433  1.00102.69           N  
ATOM   2067  CA  PHE A 129       6.028  -7.778   2.982  1.00 91.65           C  
ATOM   2068  C   PHE A 129       4.943  -7.917   1.900  1.00 92.82           C  
ATOM   2069  O   PHE A 129       3.763  -7.973   2.240  1.00 86.19           O  
ATOM   2070  CB  PHE A 129       5.769  -6.606   3.952  1.00 83.51           C  
ATOM   2071  CG  PHE A 129       6.719  -6.555   5.136  1.00 79.58           C  
ATOM   2072  CD1 PHE A 129       7.705  -5.548   5.215  1.00 84.01           C  
ATOM   2073  CD2 PHE A 129       6.636  -7.531   6.150  1.00 73.93           C  
ATOM   2074  CE1 PHE A 129       8.584  -5.506   6.315  1.00 81.71           C  
ATOM   2075  CE2 PHE A 129       7.523  -7.496   7.242  1.00 72.34           C  
ATOM   2076  CZ  PHE A 129       8.492  -6.478   7.329  1.00 71.62           C  
ATOM   2077  H   PHE A 129       7.547  -6.941   1.761  1.00102.69           H  
ATOM   2078  HA  PHE A 129       5.940  -8.700   3.559  1.00 91.65           H  
ATOM   2079  HB3 PHE A 129       4.756  -6.670   4.354  1.00 83.51           H  
ATOM   2080  HB2 PHE A 129       5.814  -5.659   3.410  1.00 83.51           H  
ATOM   2081  HD1 PHE A 129       7.787  -4.801   4.439  1.00 84.01           H  
ATOM   2082  HD2 PHE A 129       5.894  -8.314   6.089  1.00 73.93           H  
ATOM   2083  HE1 PHE A 129       9.332  -4.729   6.379  1.00 81.71           H  
ATOM   2084  HE2 PHE A 129       7.463  -8.252   8.010  1.00 72.34           H  
ATOM   2085  HZ  PHE A 129       9.173  -6.449   8.167  1.00 71.62           H  
ATOM   2086  N   ARG A 130       5.328  -7.978   0.611  1.00 93.57           N  
ATOM   2087  CA  ARG A 130       4.469  -8.203  -0.561  1.00 90.79           C  
ATOM   2088  C   ARG A 130       3.546  -7.004  -0.866  1.00 81.65           C  
ATOM   2089  O   ARG A 130       2.430  -7.183  -1.355  1.00 79.33           O  
ATOM   2090  CB  ARG A 130       3.733  -9.566  -0.494  1.00 84.62           C  
ATOM   2091  CG  ARG A 130       4.681 -10.780  -0.441  1.00 91.98           C  
ATOM   2092  CD  ARG A 130       3.935 -12.111  -0.279  1.00 99.87           C  
ATOM   2093  NE  ARG A 130       3.153 -12.442  -1.482  1.00 90.36           N  
ATOM   2094  CZ  ARG A 130       1.909 -12.955  -1.514  1.00 76.29           C  
ATOM   2095  NH1 ARG A 130       1.232 -13.234  -0.391  1.00 85.55           N  
ATOM   2096  NH2 ARG A 130       1.332 -13.194  -2.699  1.00 66.54           N1+
ATOM   2097  H   ARG A 130       6.318  -7.907   0.427  1.00 93.57           H  
ATOM   2098  HA  ARG A 130       5.151  -8.250  -1.411  1.00 90.79           H  
ATOM   2099  HB3 ARG A 130       3.096  -9.675  -1.372  1.00 84.62           H  
ATOM   2100  HB2 ARG A 130       3.056  -9.591   0.360  1.00 84.62           H  
ATOM   2101  HG3 ARG A 130       5.374 -10.674   0.395  1.00 91.98           H  
ATOM   2102  HG2 ARG A 130       5.299 -10.807  -1.339  1.00 91.98           H  
ATOM   2103  HD3 ARG A 130       3.300 -12.064   0.605  1.00 99.87           H  
ATOM   2104  HD2 ARG A 130       4.648 -12.919  -0.108  1.00 99.87           H  
ATOM   2105  HE  ARG A 130       3.627 -12.290  -2.360  1.00 90.36           H  
ATOM   2106 HH12 ARG A 130       0.300 -13.619  -0.431  1.00 85.55           H  
ATOM   2107 HH11 ARG A 130       1.657 -13.061   0.508  1.00 85.55           H  
ATOM   2108 HH22 ARG A 130       0.401 -13.581  -2.745  1.00 66.54           H  
ATOM   2109 HH21 ARG A 130       1.824 -12.992  -3.558  1.00 66.54           H  
ATOM   2110  N   GLY A 131       4.005  -5.782  -0.544  1.00 80.18           N  
ATOM   2111  CA  GLY A 131       3.265  -4.529  -0.690  1.00 78.48           C  
ATOM   2112  C   GLY A 131       2.208  -4.276   0.396  1.00 76.76           C  
ATOM   2113  O   GLY A 131       1.430  -3.332   0.262  1.00 79.35           O  
ATOM   2114  H   GLY A 131       4.934  -5.720  -0.148  1.00 80.18           H  
ATOM   2115  HA3 GLY A 131       2.792  -4.486  -1.672  1.00 78.48           H  
ATOM   2116  HA2 GLY A 131       3.985  -3.710  -0.656  1.00 78.48           H  
ATOM   2117  N   GLN A 132       2.166  -5.108   1.450  1.00 77.11           N  
ATOM   2118  CA  GLN A 132       1.256  -4.995   2.590  1.00 69.48           C  
ATOM   2119  C   GLN A 132       1.974  -4.294   3.752  1.00 64.38           C  
ATOM   2120  O   GLN A 132       3.201  -4.338   3.854  1.00 68.08           O  
ATOM   2121  CB  GLN A 132       0.851  -6.412   3.062  1.00 69.42           C  
ATOM   2122  CG  GLN A 132       0.235  -7.312   1.967  1.00 73.89           C  
ATOM   2123  CD  GLN A 132      -0.970  -6.688   1.254  1.00 76.83           C  
ATOM   2124  OE1 GLN A 132      -1.806  -6.037   1.877  1.00 87.89           O  
ATOM   2125  NE2 GLN A 132      -1.052  -6.869  -0.066  1.00 72.66           N  
ATOM   2126  H   GLN A 132       2.836  -5.864   1.482  1.00 77.11           H  
ATOM   2127  HA  GLN A 132       0.369  -4.418   2.322  1.00 69.48           H  
ATOM   2128  HB3 GLN A 132       0.138  -6.326   3.884  1.00 69.42           H  
ATOM   2129  HB2 GLN A 132       1.714  -6.927   3.487  1.00 69.42           H  
ATOM   2130  HG3 GLN A 132      -0.083  -8.255   2.411  1.00 73.89           H  
ATOM   2131  HG2 GLN A 132       1.000  -7.569   1.232  1.00 73.89           H  
ATOM   2132 HE22 GLN A 132      -1.827  -6.469  -0.574  1.00 72.66           H  
ATOM   2133 HE21 GLN A 132      -0.341  -7.397  -0.551  1.00 72.66           H  
ATOM   2134  N   GLY A 133       1.184  -3.659   4.629  1.00 56.33           N  
ATOM   2135  CA  GLY A 133       1.639  -2.865   5.765  1.00 49.01           C  
ATOM   2136  C   GLY A 133       1.071  -1.438   5.734  1.00 53.17           C  
ATOM   2137  O   GLY A 133       0.442  -1.053   4.745  1.00 52.75           O  
ATOM   2138  H   GLY A 133       0.186  -3.697   4.481  1.00 56.33           H  
ATOM   2139  HA3 GLY A 133       2.725  -2.804   5.803  1.00 49.01           H  
ATOM   2140  HA2 GLY A 133       1.338  -3.378   6.673  1.00 49.01           H  
ATOM   2141  N   PRO A 134       1.296  -0.635   6.795  1.00 53.46           N  
ATOM   2142  CA  PRO A 134       0.833   0.757   6.875  1.00 53.22           C  
ATOM   2143  C   PRO A 134       1.716   1.686   6.022  1.00 53.73           C  
ATOM   2144  O   PRO A 134       2.942   1.665   6.138  1.00 55.81           O  
ATOM   2145  CB  PRO A 134       0.942   1.093   8.365  1.00 49.63           C  
ATOM   2146  CG  PRO A 134       2.082   0.227   8.878  1.00 46.69           C  
ATOM   2147  CD  PRO A 134       1.988  -1.036   8.023  1.00 47.79           C  
ATOM   2148  HA  PRO A 134      -0.209   0.837   6.555  1.00 53.22           H  
ATOM   2149  HB3 PRO A 134       0.018   0.802   8.867  1.00 49.63           H  
ATOM   2150  HB2 PRO A 134       1.097   2.154   8.552  1.00 49.63           H  
ATOM   2151  HG3 PRO A 134       2.024   0.031   9.948  1.00 46.69           H  
ATOM   2152  HG2 PRO A 134       3.037   0.717   8.686  1.00 46.69           H  
ATOM   2153  HD2 PRO A 134       2.968  -1.469   7.833  1.00 47.79           H  
ATOM   2154  HD3 PRO A 134       1.389  -1.784   8.539  1.00 47.79           H  
ATOM   2155  N   LYS A 135       1.083   2.484   5.150  1.00 51.37           N  
ATOM   2156  CA  LYS A 135       1.755   3.339   4.173  1.00 61.93           C  
ATOM   2157  C   LYS A 135       1.918   4.761   4.737  1.00 62.05           C  
ATOM   2158  O   LYS A 135       3.026   5.297   4.714  1.00 65.91           O  
ATOM   2159  CB  LYS A 135       0.900   3.405   2.882  1.00 58.94           C  
ATOM   2160  CG  LYS A 135       0.486   2.039   2.293  1.00 67.98           C  
ATOM   2161  CD  LYS A 135       1.666   1.094   2.003  1.00 66.99           C  
ATOM   2162  CE  LYS A 135       1.286  -0.124   1.148  1.00 75.87           C  
ATOM   2163  NZ  LYS A 135       0.343  -1.017   1.839  1.00 65.07           N1+
ATOM   2164  H   LYS A 135       0.070   2.491   5.142  1.00 51.37           H  
ATOM   2165  HA  LYS A 135       2.740   2.939   3.926  1.00 61.93           H  
ATOM   2166  HB3 LYS A 135       1.456   3.958   2.123  1.00 58.94           H  
ATOM   2167  HB2 LYS A 135      -0.011   3.980   3.055  1.00 58.94           H  
ATOM   2168  HG3 LYS A 135      -0.060   2.223   1.367  1.00 67.98           H  
ATOM   2169  HG2 LYS A 135      -0.222   1.547   2.961  1.00 67.98           H  
ATOM   2170  HD3 LYS A 135       2.123   0.760   2.935  1.00 66.99           H  
ATOM   2171  HD2 LYS A 135       2.436   1.652   1.473  1.00 66.99           H  
ATOM   2172  HE3 LYS A 135       2.180  -0.698   0.913  1.00 75.87           H  
ATOM   2173  HE2 LYS A 135       0.855   0.187   0.196  1.00 75.87           H  
ATOM   2174  HZ1 LYS A 135      -0.568  -0.580   1.873  1.00 65.07           H  
ATOM   2175  HZ2 LYS A 135       0.279  -1.888   1.329  1.00 65.07           H  
ATOM   2176  HZ3 LYS A 135       0.664  -1.197   2.782  1.00 65.07           H  
ATOM   2177  N   THR A 136       0.831   5.354   5.264  1.00 52.71           N  
ATOM   2178  CA  THR A 136       0.805   6.688   5.875  1.00 48.14           C  
ATOM   2179  C   THR A 136       1.078   6.579   7.387  1.00 49.28           C  
ATOM   2180  O   THR A 136       0.902   5.515   7.977  1.00 48.75           O  
ATOM   2181  CB  THR A 136      -0.591   7.336   5.649  1.00 49.27           C  
ATOM   2182  OG1 THR A 136      -1.621   6.715   6.394  1.00 51.62           O  
ATOM   2183  CG2 THR A 136      -1.012   7.402   4.172  1.00 48.15           C  
ATOM   2184  H   THR A 136      -0.034   4.828   5.264  1.00 52.71           H  
ATOM   2185  HA  THR A 136       1.568   7.320   5.417  1.00 48.14           H  
ATOM   2186  HB  THR A 136      -0.540   8.363   6.014  1.00 49.27           H  
ATOM   2187  HG1 THR A 136      -1.757   5.843   6.051  1.00 51.62           H  
ATOM   2188 HG21 THR A 136      -1.939   7.964   4.056  1.00 48.15           H  
ATOM   2189 HG22 THR A 136      -0.249   7.897   3.571  1.00 48.15           H  
ATOM   2190 HG23 THR A 136      -1.176   6.409   3.752  1.00 48.15           H  
ATOM   2191  N   PHE A 137       1.469   7.697   8.025  1.00 49.93           N  
ATOM   2192  CA  PHE A 137       1.732   7.787   9.466  1.00 43.45           C  
ATOM   2193  C   PHE A 137       0.474   7.580  10.337  1.00 45.59           C  
ATOM   2194  O   PHE A 137       0.592   7.133  11.476  1.00 51.00           O  
ATOM   2195  CB  PHE A 137       2.375   9.157   9.768  1.00 43.36           C  
ATOM   2196  CG  PHE A 137       2.906   9.318  11.183  1.00 44.55           C  
ATOM   2197  CD1 PHE A 137       4.088   8.651  11.571  1.00 43.99           C  
ATOM   2198  CD2 PHE A 137       2.222  10.125  12.116  1.00 51.34           C  
ATOM   2199  CE1 PHE A 137       4.580   8.790  12.883  1.00 48.23           C  
ATOM   2200  CE2 PHE A 137       2.718  10.266  13.427  1.00 48.54           C  
ATOM   2201  CZ  PHE A 137       3.894   9.595  13.813  1.00 42.41           C  
ATOM   2202  H   PHE A 137       1.593   8.538   7.481  1.00 49.93           H  
ATOM   2203  HA  PHE A 137       2.443   7.004   9.720  1.00 43.45           H  
ATOM   2204  HB3 PHE A 137       1.666   9.960   9.556  1.00 43.36           H  
ATOM   2205  HB2 PHE A 137       3.215   9.320   9.091  1.00 43.36           H  
ATOM   2206  HD1 PHE A 137       4.621   8.033  10.864  1.00 43.99           H  
ATOM   2207  HD2 PHE A 137       1.315  10.637  11.832  1.00 51.34           H  
ATOM   2208  HE1 PHE A 137       5.489   8.284  13.173  1.00 48.23           H  
ATOM   2209  HE2 PHE A 137       2.195  10.889  14.137  1.00 48.54           H  
ATOM   2210  HZ  PHE A 137       4.274   9.703  14.818  1.00 42.41           H  
ATOM   2211  N   GLN A 138      -0.712   7.842   9.789  1.00 47.42           N  
ATOM   2212  CA  GLN A 138      -2.005   7.646  10.423  1.00 51.01           C  
ATOM   2213  C   GLN A 138      -2.321   6.144  10.531  1.00 48.12           C  
ATOM   2214  O   GLN A 138      -2.762   5.670  11.579  1.00 53.07           O  
ATOM   2215  CB  GLN A 138      -3.078   8.334   9.549  1.00 47.37           C  
ATOM   2216  CG  GLN A 138      -2.956   9.875   9.459  1.00 62.81           C  
ATOM   2217  CD  GLN A 138      -2.107  10.396   8.291  1.00 67.80           C  
ATOM   2218  OE1 GLN A 138      -1.049   9.860   7.970  1.00 71.10           O  
ATOM   2219  NE2 GLN A 138      -2.554  11.457   7.636  1.00 53.77           N  
ATOM   2220  H   GLN A 138      -0.716   8.295   8.878  1.00 47.42           H  
ATOM   2221  HA  GLN A 138      -1.995   8.079  11.425  1.00 51.01           H  
ATOM   2222  HB3 GLN A 138      -4.056   8.106   9.976  1.00 47.37           H  
ATOM   2223  HB2 GLN A 138      -3.096   7.903   8.546  1.00 47.37           H  
ATOM   2224  HG3 GLN A 138      -2.562  10.281  10.391  1.00 62.81           H  
ATOM   2225  HG2 GLN A 138      -3.960  10.287   9.355  1.00 62.81           H  
ATOM   2226 HE22 GLN A 138      -2.018  11.823   6.864  1.00 53.77           H  
ATOM   2227 HE21 GLN A 138      -3.422  11.899   7.898  1.00 53.77           H  
ATOM   2228  N   GLU A 139      -2.021   5.383   9.470  1.00 43.80           N  
ATOM   2229  CA  GLU A 139      -2.193   3.932   9.414  1.00 46.95           C  
ATOM   2230  C   GLU A 139      -1.197   3.219  10.339  1.00 43.89           C  
ATOM   2231  O   GLU A 139      -1.538   2.192  10.925  1.00 40.32           O  
ATOM   2232  CB  GLU A 139      -1.970   3.455   7.968  1.00 44.33           C  
ATOM   2233  CG  GLU A 139      -3.119   3.878   7.029  1.00 41.34           C  
ATOM   2234  CD  GLU A 139      -2.822   3.689   5.543  1.00 49.71           C  
ATOM   2235  OE1 GLU A 139      -1.633   3.574   5.179  1.00 58.10           O  
ATOM   2236  OE2 GLU A 139      -3.802   3.679   4.771  1.00 54.34           O1-
ATOM   2237  H   GLU A 139      -1.633   5.844   8.656  1.00 43.80           H  
ATOM   2238  HA  GLU A 139      -3.204   3.672   9.734  1.00 46.95           H  
ATOM   2239  HB3 GLU A 139      -1.901   2.366   7.948  1.00 44.33           H  
ATOM   2240  HB2 GLU A 139      -1.006   3.819   7.611  1.00 44.33           H  
ATOM   2241  HG3 GLU A 139      -3.384   4.924   7.184  1.00 41.34           H  
ATOM   2242  HG2 GLU A 139      -4.015   3.308   7.279  1.00 41.34           H  
ATOM   2243  N   ARG A 140       0.005   3.787  10.523  1.00 42.83           N  
ATOM   2244  CA  ARG A 140       1.016   3.252  11.439  1.00 41.77           C  
ATOM   2245  C   ARG A 140       0.538   3.360  12.891  1.00 43.81           C  
ATOM   2246  O   ARG A 140       0.639   2.379  13.621  1.00 42.56           O  
ATOM   2247  CB  ARG A 140       2.349   4.016  11.291  1.00 42.45           C  
ATOM   2248  CG  ARG A 140       3.042   3.771   9.946  1.00 44.69           C  
ATOM   2249  CD  ARG A 140       4.327   4.585   9.777  1.00 51.19           C  
ATOM   2250  NE  ARG A 140       4.835   4.475   8.405  1.00 47.94           N  
ATOM   2251  CZ  ARG A 140       5.676   3.525   7.965  1.00 48.90           C  
ATOM   2252  NH1 ARG A 140       6.103   2.543   8.770  1.00 49.04           N  
ATOM   2253  NH2 ARG A 140       6.094   3.553   6.694  1.00 55.34           N1+
ATOM   2254  H   ARG A 140       0.207   4.668  10.070  1.00 42.83           H  
ATOM   2255  HA  ARG A 140       1.181   2.197  11.210  1.00 41.77           H  
ATOM   2256  HB3 ARG A 140       3.035   3.712  12.085  1.00 42.45           H  
ATOM   2257  HB2 ARG A 140       2.187   5.084  11.430  1.00 42.45           H  
ATOM   2258  HG3 ARG A 140       2.368   3.988   9.126  1.00 44.69           H  
ATOM   2259  HG2 ARG A 140       3.277   2.713   9.856  1.00 44.69           H  
ATOM   2260  HD3 ARG A 140       5.084   4.271  10.489  1.00 51.19           H  
ATOM   2261  HD2 ARG A 140       4.143   5.637   9.980  1.00 51.19           H  
ATOM   2262  HE  ARG A 140       4.497   5.162   7.747  1.00 47.94           H  
ATOM   2263 HH12 ARG A 140       6.759   1.856   8.415  1.00 49.04           H  
ATOM   2264 HH11 ARG A 140       5.767   2.472   9.720  1.00 49.04           H  
ATOM   2265 HH22 ARG A 140       6.741   2.847   6.369  1.00 55.34           H  
ATOM   2266 HH21 ARG A 140       5.774   4.268   6.058  1.00 55.34           H  
ATOM   2267  N   LEU A 141      -0.007   4.513  13.294  1.00 43.58           N  
ATOM   2268  CA  LEU A 141      -0.520   4.714  14.645  1.00 41.23           C  
ATOM   2269  C   LEU A 141      -1.797   3.898  14.900  1.00 44.99           C  
ATOM   2270  O   LEU A 141      -1.996   3.415  16.015  1.00 42.13           O  
ATOM   2271  CB  LEU A 141      -0.809   6.208  14.862  1.00 44.08           C  
ATOM   2272  CG  LEU A 141       0.438   7.119  14.862  1.00 54.73           C  
ATOM   2273  CD1 LEU A 141      -0.007   8.585  14.947  1.00 50.54           C  
ATOM   2274  CD2 LEU A 141       1.430   6.785  15.990  1.00 51.02           C  
ATOM   2275  H   LEU A 141      -0.040   5.294  12.649  1.00 43.58           H  
ATOM   2276  HA  LEU A 141       0.224   4.377  15.366  1.00 41.23           H  
ATOM   2277  HB3 LEU A 141      -1.331   6.336  15.812  1.00 44.08           H  
ATOM   2278  HB2 LEU A 141      -1.507   6.552  14.096  1.00 44.08           H  
ATOM   2279  HG  LEU A 141       0.978   6.997  13.925  1.00 54.73           H  
ATOM   2280 HD11 LEU A 141       0.846   9.251  15.050  1.00 50.54           H  
ATOM   2281 HD12 LEU A 141      -0.553   8.882  14.051  1.00 50.54           H  
ATOM   2282 HD13 LEU A 141      -0.654   8.758  15.808  1.00 50.54           H  
ATOM   2283 HD21 LEU A 141       2.259   7.494  16.001  1.00 51.02           H  
ATOM   2284 HD22 LEU A 141       0.951   6.822  16.969  1.00 51.02           H  
ATOM   2285 HD23 LEU A 141       1.871   5.796  15.867  1.00 51.02           H  
ATOM   2286  N   PHE A 142      -2.632   3.691  13.871  1.00 46.93           N  
ATOM   2287  CA  PHE A 142      -3.819   2.838  13.935  1.00 43.53           C  
ATOM   2288  C   PHE A 142      -3.441   1.371  14.199  1.00 42.18           C  
ATOM   2289  O   PHE A 142      -3.989   0.752  15.109  1.00 44.66           O  
ATOM   2290  CB  PHE A 142      -4.637   2.968  12.633  1.00 41.74           C  
ATOM   2291  CG  PHE A 142      -5.956   2.207  12.626  1.00 44.08           C  
ATOM   2292  CD1 PHE A 142      -6.905   2.429  13.648  1.00 50.90           C  
ATOM   2293  CD2 PHE A 142      -6.233   1.267  11.610  1.00 39.69           C  
ATOM   2294  CE1 PHE A 142      -8.111   1.702  13.667  1.00 43.61           C  
ATOM   2295  CE2 PHE A 142      -7.448   0.553  11.624  1.00 50.14           C  
ATOM   2296  CZ  PHE A 142      -8.380   0.762  12.656  1.00 50.48           C  
ATOM   2297  H   PHE A 142      -2.432   4.163  12.996  1.00 46.93           H  
ATOM   2298  HA  PHE A 142      -4.424   3.184  14.775  1.00 43.53           H  
ATOM   2299  HB3 PHE A 142      -4.036   2.644  11.784  1.00 41.74           H  
ATOM   2300  HB2 PHE A 142      -4.867   4.019  12.452  1.00 41.74           H  
ATOM   2301  HD1 PHE A 142      -6.715   3.149  14.432  1.00 50.90           H  
ATOM   2302  HD2 PHE A 142      -5.522   1.083  10.816  1.00 39.69           H  
ATOM   2303  HE1 PHE A 142      -8.827   1.866  14.459  1.00 43.61           H  
ATOM   2304  HE2 PHE A 142      -7.670  -0.162  10.846  1.00 50.14           H  
ATOM   2305  HZ  PHE A 142      -9.303   0.199  12.669  1.00 50.48           H  
ATOM   2306  N   LEU A 143      -2.451   0.848  13.462  1.00 46.43           N  
ATOM   2307  CA  LEU A 143      -1.936  -0.507  13.664  1.00 43.89           C  
ATOM   2308  C   LEU A 143      -1.283  -0.681  15.049  1.00 40.05           C  
ATOM   2309  O   LEU A 143      -1.595  -1.618  15.775  1.00 41.80           O  
ATOM   2310  CB  LEU A 143      -0.966  -0.849  12.515  1.00 38.26           C  
ATOM   2311  CG  LEU A 143      -0.328  -2.252  12.577  1.00 39.31           C  
ATOM   2312  CD1 LEU A 143      -1.349  -3.397  12.611  1.00 39.31           C  
ATOM   2313  CD2 LEU A 143       0.628  -2.443  11.403  1.00 37.69           C  
ATOM   2314  H   LEU A 143      -2.044   1.382  12.701  1.00 46.43           H  
ATOM   2315  HA  LEU A 143      -2.786  -1.188  13.611  1.00 43.89           H  
ATOM   2316  HB3 LEU A 143      -0.167  -0.105  12.494  1.00 38.26           H  
ATOM   2317  HB2 LEU A 143      -1.489  -0.735  11.567  1.00 38.26           H  
ATOM   2318  HG  LEU A 143       0.260  -2.323  13.490  1.00 39.31           H  
ATOM   2319 HD11 LEU A 143      -0.840  -4.358  12.630  1.00 39.31           H  
ATOM   2320 HD12 LEU A 143      -1.986  -3.361  13.495  1.00 39.31           H  
ATOM   2321 HD13 LEU A 143      -1.982  -3.389  11.725  1.00 39.31           H  
ATOM   2322 HD21 LEU A 143       1.097  -3.424  11.453  1.00 37.69           H  
ATOM   2323 HD22 LEU A 143       0.101  -2.369  10.451  1.00 37.69           H  
ATOM   2324 HD23 LEU A 143       1.414  -1.689  11.413  1.00 37.69           H  
ATOM   2325  N   ILE A 144      -0.419   0.265  15.423  1.00 42.99           N  
ATOM   2326  CA  ILE A 144       0.295   0.313  16.704  1.00 38.85           C  
ATOM   2327  C   ILE A 144      -0.658   0.399  17.915  1.00 40.48           C  
ATOM   2328  O   ILE A 144      -0.261  -0.005  19.004  1.00 43.05           O  
ATOM   2329  CB  ILE A 144       1.356   1.458  16.649  1.00 40.10           C  
ATOM   2330  CG1 ILE A 144       2.546   1.015  15.759  1.00 40.47           C  
ATOM   2331  CG2 ILE A 144       1.857   1.952  18.024  1.00 42.65           C  
ATOM   2332  CD1 ILE A 144       3.491   2.146  15.330  1.00 51.85           C  
ATOM   2333  H   ILE A 144      -0.267   1.041  14.792  1.00 42.99           H  
ATOM   2334  HA  ILE A 144       0.828  -0.633  16.814  1.00 38.85           H  
ATOM   2335  HB  ILE A 144       0.883   2.322  16.182  1.00 40.10           H  
ATOM   2336 HG13 ILE A 144       2.169   0.548  14.849  1.00 40.47           H  
ATOM   2337 HG12 ILE A 144       3.120   0.237  16.265  1.00 40.47           H  
ATOM   2338 HG21 ILE A 144       2.661   2.679  17.932  1.00 42.65           H  
ATOM   2339 HG22 ILE A 144       1.064   2.445  18.587  1.00 42.65           H  
ATOM   2340 HG23 ILE A 144       2.221   1.124  18.626  1.00 42.65           H  
ATOM   2341 HD11 ILE A 144       4.189   1.783  14.577  1.00 51.85           H  
ATOM   2342 HD12 ILE A 144       2.944   2.981  14.895  1.00 51.85           H  
ATOM   2343 HD13 ILE A 144       4.079   2.525  16.166  1.00 51.85           H  
ATOM   2344  N   SER A 145      -1.887   0.906  17.749  1.00 46.35           N  
ATOM   2345  CA  SER A 145      -2.853   1.106  18.834  1.00 42.04           C  
ATOM   2346  C   SER A 145      -3.297  -0.219  19.486  1.00 40.33           C  
ATOM   2347  O   SER A 145      -3.672  -0.226  20.656  1.00 42.29           O  
ATOM   2348  CB  SER A 145      -4.091   1.871  18.314  1.00 40.45           C  
ATOM   2349  OG  SER A 145      -3.803   3.241  18.064  1.00 60.46           O  
ATOM   2350  H   SER A 145      -2.149   1.221  16.823  1.00 46.35           H  
ATOM   2351  HA  SER A 145      -2.378   1.701  19.615  1.00 42.04           H  
ATOM   2352  HB3 SER A 145      -4.880   1.847  19.067  1.00 40.45           H  
ATOM   2353  HB2 SER A 145      -4.513   1.400  17.428  1.00 40.45           H  
ATOM   2354  HG  SER A 145      -3.143   3.294  17.370  1.00 60.46           H  
ATOM   2355  N   VAL A 146      -3.243  -1.332  18.736  1.00 37.83           N  
ATOM   2356  CA  VAL A 146      -3.521  -2.666  19.275  1.00 39.42           C  
ATOM   2357  C   VAL A 146      -2.242  -3.382  19.759  1.00 35.85           C  
ATOM   2358  O   VAL A 146      -2.350  -4.313  20.551  1.00 42.62           O  
ATOM   2359  CB  VAL A 146      -4.281  -3.558  18.254  1.00 47.62           C  
ATOM   2360  CG1 VAL A 146      -5.707  -3.026  18.028  1.00 47.99           C  
ATOM   2361  CG2 VAL A 146      -3.581  -3.758  16.899  1.00 46.18           C  
ATOM   2362  H   VAL A 146      -2.957  -1.287  17.765  1.00 37.83           H  
ATOM   2363  HA  VAL A 146      -4.162  -2.583  20.156  1.00 39.42           H  
ATOM   2364  HB  VAL A 146      -4.383  -4.551  18.698  1.00 47.62           H  
ATOM   2365 HG11 VAL A 146      -6.233  -3.615  17.278  1.00 47.99           H  
ATOM   2366 HG12 VAL A 146      -6.292  -3.067  18.947  1.00 47.99           H  
ATOM   2367 HG13 VAL A 146      -5.701  -1.994  17.679  1.00 47.99           H  
ATOM   2368 HG21 VAL A 146      -4.073  -4.543  16.326  1.00 46.18           H  
ATOM   2369 HG22 VAL A 146      -3.642  -2.856  16.294  1.00 46.18           H  
ATOM   2370 HG23 VAL A 146      -2.535  -4.042  17.004  1.00 46.18           H  
ATOM   2371  N   TYR A 147      -1.053  -2.918  19.339  1.00 35.31           N  
ATOM   2372  CA  TYR A 147       0.229  -3.479  19.776  1.00 37.04           C  
ATOM   2373  C   TYR A 147       0.726  -2.874  21.099  1.00 40.55           C  
ATOM   2374  O   TYR A 147       1.143  -3.614  21.989  1.00 41.58           O  
ATOM   2375  CB  TYR A 147       1.295  -3.371  18.658  1.00 37.55           C  
ATOM   2376  CG  TYR A 147       1.231  -4.449  17.582  1.00 38.36           C  
ATOM   2377  CD1 TYR A 147       2.056  -5.587  17.682  1.00 38.92           C  
ATOM   2378  CD2 TYR A 147       0.351  -4.344  16.486  1.00 39.68           C  
ATOM   2379  CE1 TYR A 147       1.974  -6.619  16.727  1.00 41.86           C  
ATOM   2380  CE2 TYR A 147       0.286  -5.365  15.514  1.00 38.48           C  
ATOM   2381  CZ  TYR A 147       1.101  -6.507  15.636  1.00 42.14           C  
ATOM   2382  OH  TYR A 147       1.049  -7.526  14.734  1.00 41.68           O  
ATOM   2383  H   TYR A 147      -1.032  -2.100  18.747  1.00 35.31           H  
ATOM   2384  HA  TYR A 147       0.063  -4.528  19.987  1.00 37.04           H  
ATOM   2385  HB3 TYR A 147       2.287  -3.453  19.106  1.00 37.55           H  
ATOM   2386  HB2 TYR A 147       1.276  -2.384  18.200  1.00 37.55           H  
ATOM   2387  HD1 TYR A 147       2.737  -5.696  18.513  1.00 38.92           H  
ATOM   2388  HD2 TYR A 147      -0.291  -3.487  16.393  1.00 39.68           H  
ATOM   2389  HE1 TYR A 147       2.580  -7.507  16.833  1.00 41.86           H  
ATOM   2390  HE2 TYR A 147      -0.406  -5.270  14.692  1.00 38.48           H  
ATOM   2391  HH  TYR A 147       0.403  -7.392  14.024  1.00 41.68           H  
ATOM   2392  N   ILE A 148       0.667  -1.543  21.226  1.00 40.84           N  
ATOM   2393  CA  ILE A 148       1.210  -0.786  22.358  1.00 40.64           C  
ATOM   2394  C   ILE A 148       0.695  -1.143  23.788  1.00 40.52           C  
ATOM   2395  O   ILE A 148       1.515  -1.049  24.710  1.00 38.17           O  
ATOM   2396  CB  ILE A 148       1.198   0.736  22.027  1.00 42.01           C  
ATOM   2397  CG1 ILE A 148       2.111   1.585  22.940  1.00 45.62           C  
ATOM   2398  CG2 ILE A 148      -0.208   1.361  21.992  1.00 40.88           C  
ATOM   2399  CD1 ILE A 148       3.609   1.283  22.802  1.00 51.01           C  
ATOM   2400  H   ILE A 148       0.285  -1.005  20.452  1.00 40.84           H  
ATOM   2401  HA  ILE A 148       2.257  -1.092  22.371  1.00 40.64           H  
ATOM   2402  HB  ILE A 148       1.602   0.843  21.018  1.00 42.01           H  
ATOM   2403 HG13 ILE A 148       1.809   1.485  23.979  1.00 45.62           H  
ATOM   2404 HG12 ILE A 148       1.970   2.640  22.699  1.00 45.62           H  
ATOM   2405 HG21 ILE A 148      -0.167   2.393  21.644  1.00 40.88           H  
ATOM   2406 HG22 ILE A 148      -0.871   0.833  21.312  1.00 40.88           H  
ATOM   2407 HG23 ILE A 148      -0.672   1.370  22.979  1.00 40.88           H  
ATOM   2408 HD11 ILE A 148       4.196   1.959  23.425  1.00 51.01           H  
ATOM   2409 HD12 ILE A 148       3.856   0.269  23.111  1.00 51.01           H  
ATOM   2410 HD13 ILE A 148       3.940   1.414  21.772  1.00 51.01           H  
ATOM   2411  N   PRO A 149      -0.571  -1.581  24.044  1.00 38.40           N  
ATOM   2412  CA  PRO A 149      -1.008  -2.037  25.383  1.00 38.37           C  
ATOM   2413  C   PRO A 149      -0.118  -3.131  25.992  1.00 40.68           C  
ATOM   2414  O   PRO A 149       0.199  -3.087  27.178  1.00 41.12           O  
ATOM   2415  CB  PRO A 149      -2.426  -2.596  25.194  1.00 33.47           C  
ATOM   2416  CG  PRO A 149      -2.950  -1.910  23.949  1.00 45.10           C  
ATOM   2417  CD  PRO A 149      -1.709  -1.603  23.117  1.00 43.05           C  
ATOM   2418  HA  PRO A 149      -1.031  -1.172  26.049  1.00 38.37           H  
ATOM   2419  HB3 PRO A 149      -3.059  -2.419  26.065  1.00 33.47           H  
ATOM   2420  HB2 PRO A 149      -2.415  -3.675  25.019  1.00 33.47           H  
ATOM   2421  HG3 PRO A 149      -3.436  -0.974  24.230  1.00 45.10           H  
ATOM   2422  HG2 PRO A 149      -3.684  -2.509  23.407  1.00 45.10           H  
ATOM   2423  HD2 PRO A 149      -1.590  -2.410  22.398  1.00 43.05           H  
ATOM   2424  HD3 PRO A 149      -1.840  -0.676  22.568  1.00 43.05           H  
ATOM   2425  N   TYR A 150       0.348  -4.051  25.140  1.00 39.79           N  
ATOM   2426  CA  TYR A 150       1.240  -5.162  25.473  1.00 40.70           C  
ATOM   2427  C   TYR A 150       2.709  -4.735  25.659  1.00 43.15           C  
ATOM   2428  O   TYR A 150       3.570  -5.591  25.824  1.00 43.16           O  
ATOM   2429  CB  TYR A 150       1.118  -6.218  24.367  1.00 36.26           C  
ATOM   2430  CG  TYR A 150      -0.294  -6.732  24.144  1.00 41.61           C  
ATOM   2431  CD1 TYR A 150      -0.807  -7.734  24.990  1.00 41.35           C  
ATOM   2432  CD2 TYR A 150      -1.100  -6.218  23.105  1.00 39.50           C  
ATOM   2433  CE1 TYR A 150      -2.107  -8.234  24.794  1.00 47.31           C  
ATOM   2434  CE2 TYR A 150      -2.407  -6.710  22.915  1.00 35.01           C  
ATOM   2435  CZ  TYR A 150      -2.908  -7.722  23.755  1.00 46.67           C  
ATOM   2436  OH  TYR A 150      -4.167  -8.208  23.563  1.00 51.04           O  
ATOM   2437  H   TYR A 150       0.074  -4.015  24.166  1.00 39.79           H  
ATOM   2438  HA  TYR A 150       0.913  -5.608  26.415  1.00 40.70           H  
ATOM   2439  HB3 TYR A 150       1.760  -7.074  24.587  1.00 36.26           H  
ATOM   2440  HB2 TYR A 150       1.499  -5.782  23.445  1.00 36.26           H  
ATOM   2441  HD1 TYR A 150      -0.202  -8.133  25.793  1.00 41.35           H  
ATOM   2442  HD2 TYR A 150      -0.728  -5.450  22.442  1.00 39.50           H  
ATOM   2443  HE1 TYR A 150      -2.467  -9.012  25.452  1.00 47.31           H  
ATOM   2444  HE2 TYR A 150      -3.018  -6.314  22.116  1.00 35.01           H  
ATOM   2445  HH  TYR A 150      -4.341  -8.931  24.171  1.00 51.04           H  
ATOM   2446  N   PHE A 151       2.992  -3.431  25.636  1.00 38.37           N  
ATOM   2447  CA  PHE A 151       4.220  -2.868  26.181  1.00 33.52           C  
ATOM   2448  C   PHE A 151       3.868  -2.128  27.480  1.00 39.95           C  
ATOM   2449  O   PHE A 151       4.527  -2.320  28.500  1.00 39.76           O  
ATOM   2450  CB  PHE A 151       4.835  -1.882  25.167  1.00 33.03           C  
ATOM   2451  CG  PHE A 151       6.168  -1.304  25.610  1.00 37.22           C  
ATOM   2452  CD1 PHE A 151       7.359  -2.026  25.393  1.00 34.72           C  
ATOM   2453  CD2 PHE A 151       6.215  -0.067  26.287  1.00 31.58           C  
ATOM   2454  CE1 PHE A 151       8.583  -1.531  25.879  1.00 34.24           C  
ATOM   2455  CE2 PHE A 151       7.441   0.431  26.766  1.00 35.09           C  
ATOM   2456  CZ  PHE A 151       8.625  -0.304  26.567  1.00 38.90           C  
ATOM   2457  H   PHE A 151       2.230  -2.795  25.440  1.00 38.37           H  
ATOM   2458  HA  PHE A 151       4.954  -3.642  26.414  1.00 33.52           H  
ATOM   2459  HB3 PHE A 151       4.148  -1.061  24.967  1.00 33.03           H  
ATOM   2460  HB2 PHE A 151       4.982  -2.384  24.211  1.00 33.03           H  
ATOM   2461  HD1 PHE A 151       7.340  -2.969  24.870  1.00 34.72           H  
ATOM   2462  HD2 PHE A 151       5.309   0.496  26.460  1.00 31.58           H  
ATOM   2463  HE1 PHE A 151       9.489  -2.097  25.729  1.00 34.24           H  
ATOM   2464  HE2 PHE A 151       7.473   1.375  27.290  1.00 35.09           H  
ATOM   2465  HZ  PHE A 151       9.567   0.075  26.938  1.00 38.90           H  
ATOM   2466  N   LEU A 152       2.828  -1.280  27.456  1.00 45.61           N  
ATOM   2467  CA  LEU A 152       2.519  -0.360  28.549  1.00 46.49           C  
ATOM   2468  C   LEU A 152       1.941  -1.056  29.790  1.00 42.78           C  
ATOM   2469  O   LEU A 152       2.298  -0.664  30.897  1.00 40.22           O  
ATOM   2470  CB  LEU A 152       1.495   0.685  28.056  1.00 43.31           C  
ATOM   2471  CG  LEU A 152       2.033   1.680  27.004  1.00 51.34           C  
ATOM   2472  CD1 LEU A 152       0.880   2.524  26.439  1.00 50.74           C  
ATOM   2473  CD2 LEU A 152       3.138   2.595  27.560  1.00 41.51           C  
ATOM   2474  H   LEU A 152       2.251  -1.208  26.630  1.00 45.61           H  
ATOM   2475  HA  LEU A 152       3.437   0.142  28.854  1.00 46.49           H  
ATOM   2476  HB3 LEU A 152       1.117   1.261  28.904  1.00 43.31           H  
ATOM   2477  HB2 LEU A 152       0.628   0.164  27.646  1.00 43.31           H  
ATOM   2478  HG  LEU A 152       2.462   1.118  26.175  1.00 51.34           H  
ATOM   2479 HD11 LEU A 152       1.237   3.233  25.691  1.00 50.74           H  
ATOM   2480 HD12 LEU A 152       0.128   1.894  25.963  1.00 50.74           H  
ATOM   2481 HD13 LEU A 152       0.387   3.096  27.225  1.00 50.74           H  
ATOM   2482 HD21 LEU A 152       3.456   3.322  26.812  1.00 41.51           H  
ATOM   2483 HD22 LEU A 152       2.793   3.148  28.434  1.00 41.51           H  
ATOM   2484 HD23 LEU A 152       4.026   2.033  27.849  1.00 41.51           H  
ATOM   2485  N   ILE A 153       1.117  -2.102  29.648  1.00 34.12           N  
ATOM   2486  CA  ILE A 153       0.596  -2.869  30.785  1.00 39.28           C  
ATOM   2487  C   ILE A 153       1.711  -3.715  31.452  1.00 36.36           C  
ATOM   2488  O   ILE A 153       1.891  -3.560  32.660  1.00 35.78           O  
ATOM   2489  CB  ILE A 153      -0.682  -3.662  30.394  1.00 34.93           C  
ATOM   2490  CG1 ILE A 153      -1.785  -2.689  29.908  1.00 33.64           C  
ATOM   2491  CG2 ILE A 153      -1.183  -4.536  31.567  1.00 34.60           C  
ATOM   2492  CD1 ILE A 153      -2.980  -3.371  29.227  1.00 31.88           C  
ATOM   2493  H   ILE A 153       0.871  -2.423  28.713  1.00 34.12           H  
ATOM   2494  HA  ILE A 153       0.281  -2.147  31.541  1.00 39.28           H  
ATOM   2495  HB  ILE A 153      -0.464  -4.319  29.555  1.00 34.93           H  
ATOM   2496 HG13 ILE A 153      -1.377  -1.991  29.179  1.00 33.64           H  
ATOM   2497 HG12 ILE A 153      -2.125  -2.073  30.739  1.00 33.64           H  
ATOM   2498 HG21 ILE A 153      -2.167  -4.959  31.376  1.00 34.60           H  
ATOM   2499 HG22 ILE A 153      -0.518  -5.382  31.748  1.00 34.60           H  
ATOM   2500 HG23 ILE A 153      -1.249  -3.967  32.493  1.00 34.60           H  
ATOM   2501 HD11 ILE A 153      -3.660  -2.629  28.811  1.00 31.88           H  
ATOM   2502 HD12 ILE A 153      -2.652  -4.010  28.406  1.00 31.88           H  
ATOM   2503 HD13 ILE A 153      -3.555  -3.978  29.925  1.00 31.88           H  
ATOM   2504  N   PRO A 154       2.519  -4.526  30.726  1.00 35.74           N  
ATOM   2505  CA  PRO A 154       3.809  -5.054  31.206  1.00 37.02           C  
ATOM   2506  C   PRO A 154       4.738  -4.038  31.892  1.00 39.58           C  
ATOM   2507  O   PRO A 154       5.328  -4.359  32.920  1.00 39.93           O  
ATOM   2508  CB  PRO A 154       4.471  -5.633  29.955  1.00 36.50           C  
ATOM   2509  CG  PRO A 154       3.298  -6.144  29.157  1.00 37.19           C  
ATOM   2510  CD  PRO A 154       2.209  -5.103  29.415  1.00 37.34           C  
ATOM   2511  HA  PRO A 154       3.596  -5.862  31.907  1.00 37.02           H  
ATOM   2512  HB3 PRO A 154       5.205  -6.403  30.172  1.00 36.50           H  
ATOM   2513  HB2 PRO A 154       4.968  -4.849  29.382  1.00 36.50           H  
ATOM   2514  HG3 PRO A 154       2.981  -7.110  29.556  1.00 37.19           H  
ATOM   2515  HG2 PRO A 154       3.527  -6.300  28.109  1.00 37.19           H  
ATOM   2516  HD2 PRO A 154       2.231  -4.332  28.646  1.00 37.34           H  
ATOM   2517  HD3 PRO A 154       1.234  -5.583  29.398  1.00 37.34           H  
ATOM   2518  N   LEU A 155       4.838  -2.798  31.392  1.00 40.01           N  
ATOM   2519  CA  LEU A 155       5.645  -1.750  32.034  1.00 40.14           C  
ATOM   2520  C   LEU A 155       5.049  -1.322  33.389  1.00 40.46           C  
ATOM   2521  O   LEU A 155       5.796  -1.176  34.354  1.00 42.69           O  
ATOM   2522  CB  LEU A 155       5.778  -0.552  31.062  1.00 37.91           C  
ATOM   2523  CG  LEU A 155       6.409   0.751  31.611  1.00 49.76           C  
ATOM   2524  CD1 LEU A 155       7.848   0.563  32.118  1.00 36.72           C  
ATOM   2525  CD2 LEU A 155       6.359   1.855  30.543  1.00 42.14           C  
ATOM   2526  H   LEU A 155       4.340  -2.544  30.550  1.00 40.01           H  
ATOM   2527  HA  LEU A 155       6.640  -2.155  32.225  1.00 40.14           H  
ATOM   2528  HB3 LEU A 155       4.791  -0.301  30.683  1.00 37.91           H  
ATOM   2529  HB2 LEU A 155       6.344  -0.878  30.188  1.00 37.91           H  
ATOM   2530  HG  LEU A 155       5.808   1.107  32.448  1.00 49.76           H  
ATOM   2531 HD11 LEU A 155       8.224   1.484  32.565  1.00 36.72           H  
ATOM   2532 HD12 LEU A 155       7.916  -0.214  32.880  1.00 36.72           H  
ATOM   2533 HD13 LEU A 155       8.521   0.299  31.306  1.00 36.72           H  
ATOM   2534 HD21 LEU A 155       6.758   2.794  30.927  1.00 42.14           H  
ATOM   2535 HD22 LEU A 155       6.940   1.580  29.662  1.00 42.14           H  
ATOM   2536 HD23 LEU A 155       5.334   2.042  30.220  1.00 42.14           H  
ATOM   2537  N   ILE A 156       3.715  -1.172  33.478  1.00 39.40           N  
ATOM   2538  CA  ILE A 156       2.975  -0.891  34.714  1.00 40.29           C  
ATOM   2539  C   ILE A 156       3.106  -2.058  35.713  1.00 40.60           C  
ATOM   2540  O   ILE A 156       3.285  -1.807  36.903  1.00 44.41           O  
ATOM   2541  CB  ILE A 156       1.491  -0.556  34.370  1.00 47.07           C  
ATOM   2542  CG1 ILE A 156       1.390   0.801  33.633  1.00 46.22           C  
ATOM   2543  CG2 ILE A 156       0.553  -0.551  35.599  1.00 37.07           C  
ATOM   2544  CD1 ILE A 156       0.088   0.991  32.839  1.00 31.63           C  
ATOM   2545  H   ILE A 156       3.169  -1.294  32.634  1.00 39.40           H  
ATOM   2546  HA  ILE A 156       3.424  -0.013  35.184  1.00 40.29           H  
ATOM   2547  HB  ILE A 156       1.126  -1.331  33.695  1.00 47.07           H  
ATOM   2548 HG13 ILE A 156       2.219   0.917  32.936  1.00 46.22           H  
ATOM   2549 HG12 ILE A 156       1.504   1.617  34.348  1.00 46.22           H  
ATOM   2550 HG21 ILE A 156      -0.462  -0.266  35.330  1.00 37.07           H  
ATOM   2551 HG22 ILE A 156       0.479  -1.536  36.061  1.00 37.07           H  
ATOM   2552 HG23 ILE A 156       0.901   0.148  36.360  1.00 37.07           H  
ATOM   2553 HD11 ILE A 156       0.111   1.931  32.287  1.00 31.63           H  
ATOM   2554 HD12 ILE A 156      -0.056   0.190  32.114  1.00 31.63           H  
ATOM   2555 HD13 ILE A 156      -0.786   1.016  33.488  1.00 31.63           H  
ATOM   2556  N   LEU A 157       3.066  -3.313  35.231  1.00 41.44           N  
ATOM   2557  CA  LEU A 157       3.247  -4.530  36.021  1.00 39.55           C  
ATOM   2558  C   LEU A 157       4.693  -4.671  36.534  1.00 41.48           C  
ATOM   2559  O   LEU A 157       4.878  -5.075  37.678  1.00 44.13           O  
ATOM   2560  CB  LEU A 157       2.831  -5.748  35.161  1.00 35.23           C  
ATOM   2561  CG  LEU A 157       2.969  -7.144  35.817  1.00 38.97           C  
ATOM   2562  CD1 LEU A 157       2.186  -7.271  37.132  1.00 41.17           C  
ATOM   2563  CD2 LEU A 157       2.527  -8.240  34.837  1.00 33.39           C  
ATOM   2564  H   LEU A 157       2.900  -3.431  34.240  1.00 41.44           H  
ATOM   2565  HA  LEU A 157       2.578  -4.463  36.881  1.00 39.55           H  
ATOM   2566  HB3 LEU A 157       3.411  -5.741  34.238  1.00 35.23           H  
ATOM   2567  HB2 LEU A 157       1.796  -5.612  34.849  1.00 35.23           H  
ATOM   2568  HG  LEU A 157       4.021  -7.323  36.042  1.00 38.97           H  
ATOM   2569 HD11 LEU A 157       2.325  -8.258  37.571  1.00 41.17           H  
ATOM   2570 HD12 LEU A 157       2.509  -6.542  37.873  1.00 41.17           H  
ATOM   2571 HD13 LEU A 157       1.120  -7.130  36.967  1.00 41.17           H  
ATOM   2572 HD21 LEU A 157       2.715  -9.233  35.245  1.00 33.39           H  
ATOM   2573 HD22 LEU A 157       1.462  -8.166  34.616  1.00 33.39           H  
ATOM   2574 HD23 LEU A 157       3.060  -8.166  33.890  1.00 33.39           H  
ATOM   2575  N   LEU A 158       5.709  -4.291  35.737  1.00 37.28           N  
ATOM   2576  CA  LEU A 158       7.122  -4.291  36.127  1.00 40.37           C  
ATOM   2577  C   LEU A 158       7.387  -3.314  37.284  1.00 43.80           C  
ATOM   2578  O   LEU A 158       8.030  -3.692  38.260  1.00 40.89           O  
ATOM   2579  CB  LEU A 158       7.997  -3.932  34.904  1.00 38.84           C  
ATOM   2580  CG  LEU A 158       9.528  -3.948  35.125  1.00 35.76           C  
ATOM   2581  CD1 LEU A 158      10.028  -5.287  35.693  1.00 37.26           C  
ATOM   2582  CD2 LEU A 158      10.254  -3.607  33.816  1.00 36.76           C  
ATOM   2583  H   LEU A 158       5.490  -3.993  34.795  1.00 37.28           H  
ATOM   2584  HA  LEU A 158       7.364  -5.302  36.460  1.00 40.37           H  
ATOM   2585  HB3 LEU A 158       7.713  -2.948  34.530  1.00 38.84           H  
ATOM   2586  HB2 LEU A 158       7.765  -4.618  34.095  1.00 38.84           H  
ATOM   2587  HG  LEU A 158       9.789  -3.169  35.842  1.00 35.76           H  
ATOM   2588 HD11 LEU A 158      11.118  -5.327  35.709  1.00 37.26           H  
ATOM   2589 HD12 LEU A 158       9.690  -5.432  36.718  1.00 37.26           H  
ATOM   2590 HD13 LEU A 158       9.667  -6.129  35.103  1.00 37.26           H  
ATOM   2591 HD21 LEU A 158      11.335  -3.587  33.954  1.00 36.76           H  
ATOM   2592 HD22 LEU A 158      10.030  -4.339  33.039  1.00 36.76           H  
ATOM   2593 HD23 LEU A 158       9.952  -2.628  33.442  1.00 36.76           H  
ATOM   2594  N   LEU A 159       6.842  -2.090  37.194  1.00 45.47           N  
ATOM   2595  CA  LEU A 159       6.943  -1.048  38.215  1.00 44.61           C  
ATOM   2596  C   LEU A 159       6.152  -1.403  39.488  1.00 47.69           C  
ATOM   2597  O   LEU A 159       6.603  -1.077  40.583  1.00 48.42           O  
ATOM   2598  CB  LEU A 159       6.409   0.277  37.626  1.00 42.33           C  
ATOM   2599  CG  LEU A 159       7.275   0.874  36.492  1.00 50.45           C  
ATOM   2600  CD1 LEU A 159       6.478   1.909  35.685  1.00 42.57           C  
ATOM   2601  CD2 LEU A 159       8.580   1.491  37.021  1.00 40.74           C  
ATOM   2602  H   LEU A 159       6.323  -1.864  36.355  1.00 45.47           H  
ATOM   2603  HA  LEU A 159       7.991  -0.933  38.498  1.00 44.61           H  
ATOM   2604  HB3 LEU A 159       6.306   1.024  38.416  1.00 42.33           H  
ATOM   2605  HB2 LEU A 159       5.397   0.107  37.253  1.00 42.33           H  
ATOM   2606  HG  LEU A 159       7.552   0.079  35.801  1.00 50.45           H  
ATOM   2607 HD11 LEU A 159       7.070   2.306  34.859  1.00 42.57           H  
ATOM   2608 HD12 LEU A 159       5.578   1.468  35.255  1.00 42.57           H  
ATOM   2609 HD13 LEU A 159       6.170   2.748  36.309  1.00 42.57           H  
ATOM   2610 HD21 LEU A 159       9.172   1.909  36.207  1.00 40.74           H  
ATOM   2611 HD22 LEU A 159       8.379   2.295  37.730  1.00 40.74           H  
ATOM   2612 HD23 LEU A 159       9.202   0.751  37.523  1.00 40.74           H  
ATOM   2613  N   PHE A 160       5.010  -2.101  39.355  1.00 43.50           N  
ATOM   2614  CA  PHE A 160       4.147  -2.533  40.457  1.00 44.64           C  
ATOM   2615  C   PHE A 160       4.786  -3.668  41.280  1.00 49.19           C  
ATOM   2616  O   PHE A 160       4.652  -3.669  42.500  1.00 52.33           O  
ATOM   2617  CB  PHE A 160       2.796  -2.990  39.854  1.00 42.98           C  
ATOM   2618  CG  PHE A 160       1.687  -3.427  40.803  1.00 44.51           C  
ATOM   2619  CD1 PHE A 160       1.411  -2.709  41.987  1.00 45.90           C  
ATOM   2620  CD2 PHE A 160       0.882  -4.537  40.466  1.00 46.04           C  
ATOM   2621  CE1 PHE A 160       0.353  -3.108  42.827  1.00 52.50           C  
ATOM   2622  CE2 PHE A 160      -0.169  -4.942  41.311  1.00 38.34           C  
ATOM   2623  CZ  PHE A 160      -0.433  -4.226  42.493  1.00 46.95           C  
ATOM   2624  H   PHE A 160       4.700  -2.323  38.418  1.00 43.50           H  
ATOM   2625  HA  PHE A 160       3.981  -1.677  41.113  1.00 44.64           H  
ATOM   2626  HB3 PHE A 160       2.976  -3.795  39.141  1.00 42.98           H  
ATOM   2627  HB2 PHE A 160       2.375  -2.168  39.276  1.00 42.98           H  
ATOM   2628  HD1 PHE A 160       1.996  -1.841  42.250  1.00 45.90           H  
ATOM   2629  HD2 PHE A 160       1.067  -5.083  39.553  1.00 46.04           H  
ATOM   2630  HE1 PHE A 160       0.134  -2.554  43.726  1.00 52.50           H  
ATOM   2631  HE2 PHE A 160      -0.776  -5.796  41.049  1.00 38.34           H  
ATOM   2632  HZ  PHE A 160      -1.241  -4.526  43.143  1.00 46.95           H  
ATOM   2633  N   MET A 161       5.512  -4.605  40.648  1.00 45.29           N  
ATOM   2634  CA  MET A 161       6.159  -5.728  41.333  1.00 49.63           C  
ATOM   2635  C   MET A 161       7.517  -5.347  41.961  1.00 50.03           C  
ATOM   2636  O   MET A 161       7.972  -6.038  42.873  1.00 53.86           O  
ATOM   2637  CB  MET A 161       6.403  -6.855  40.308  1.00 43.21           C  
ATOM   2638  CG  MET A 161       5.128  -7.543  39.789  1.00 43.82           C  
ATOM   2639  SD  MET A 161       4.090  -8.378  41.018  1.00 41.89           S  
ATOM   2640  CE  MET A 161       2.788  -7.139  41.209  1.00 43.25           C  
ATOM   2641  H   MET A 161       5.589  -4.561  39.641  1.00 45.29           H  
ATOM   2642  HA  MET A 161       5.521  -6.099  42.136  1.00 49.63           H  
ATOM   2643  HB3 MET A 161       7.034  -7.625  40.746  1.00 43.21           H  
ATOM   2644  HB2 MET A 161       6.963  -6.460  39.458  1.00 43.21           H  
ATOM   2645  HG3 MET A 161       5.427  -8.285  39.050  1.00 43.82           H  
ATOM   2646  HG2 MET A 161       4.493  -6.841  39.259  1.00 43.82           H  
ATOM   2647  HE1 MET A 161       2.058  -7.460  41.949  1.00 43.25           H  
ATOM   2648  HE2 MET A 161       3.199  -6.184  41.532  1.00 43.25           H  
ATOM   2649  HE3 MET A 161       2.270  -7.000  40.262  1.00 43.25           H  
ATOM   2650  N   VAL A 162       8.152  -4.258  41.494  1.00 46.53           N  
ATOM   2651  CA  VAL A 162       9.475  -3.798  41.930  1.00 54.36           C  
ATOM   2652  C   VAL A 162       9.379  -2.651  42.962  1.00 56.85           C  
ATOM   2653  O   VAL A 162      10.363  -2.431  43.670  1.00 59.71           O  
ATOM   2654  CB  VAL A 162      10.284  -3.381  40.660  1.00 45.98           C  
ATOM   2655  CG1 VAL A 162      11.600  -2.619  40.925  1.00 51.76           C  
ATOM   2656  CG2 VAL A 162      10.604  -4.617  39.793  1.00 45.80           C  
ATOM   2657  H   VAL A 162       7.715  -3.747  40.739  1.00 46.53           H  
ATOM   2658  HA  VAL A 162      10.013  -4.611  42.418  1.00 54.36           H  
ATOM   2659  HB  VAL A 162       9.658  -2.711  40.069  1.00 45.98           H  
ATOM   2660 HG11 VAL A 162      12.149  -2.451  39.998  1.00 51.76           H  
ATOM   2661 HG12 VAL A 162      11.423  -1.635  41.360  1.00 51.76           H  
ATOM   2662 HG13 VAL A 162      12.254  -3.175  41.598  1.00 51.76           H  
ATOM   2663 HG21 VAL A 162      11.084  -4.332  38.856  1.00 45.80           H  
ATOM   2664 HG22 VAL A 162      11.275  -5.300  40.315  1.00 45.80           H  
ATOM   2665 HG23 VAL A 162       9.711  -5.185  39.536  1.00 45.80           H  
ATOM   2666  N   ARG A 163       8.235  -1.946  43.083  1.00 57.99           N  
ATOM   2667  CA  ARG A 163       8.084  -0.748  43.926  1.00 56.25           C  
ATOM   2668  C   ARG A 163       6.929  -0.795  44.937  1.00 59.23           C  
ATOM   2669  O   ARG A 163       6.953   0.001  45.877  1.00 65.07           O  
ATOM   2670  CB  ARG A 163       8.010   0.537  43.067  1.00 57.52           C  
ATOM   2671  CG  ARG A 163       9.213   0.792  42.141  1.00 60.86           C  
ATOM   2672  CD  ARG A 163      10.513   1.063  42.910  1.00 65.40           C  
ATOM   2673  NE  ARG A 163      11.608   1.435  42.003  1.00 64.80           N  
ATOM   2674  CZ  ARG A 163      12.900   1.077  42.121  1.00 72.50           C  
ATOM   2675  NH1 ARG A 163      13.791   1.574  41.256  1.00 72.92           N  
ATOM   2676  NH2 ARG A 163      13.318   0.245  43.086  1.00 74.20           N1+
ATOM   2677  H   ARG A 163       7.463  -2.182  42.475  1.00 57.99           H  
ATOM   2678  HA  ARG A 163       8.962  -0.652  44.566  1.00 56.25           H  
ATOM   2679  HB3 ARG A 163       7.896   1.404  43.720  1.00 57.52           H  
ATOM   2680  HB2 ARG A 163       7.100   0.518  42.469  1.00 57.52           H  
ATOM   2681  HG3 ARG A 163       8.987   1.655  41.512  1.00 60.86           H  
ATOM   2682  HG2 ARG A 163       9.347  -0.045  41.455  1.00 60.86           H  
ATOM   2683  HD3 ARG A 163      10.790   0.184  43.487  1.00 65.40           H  
ATOM   2684  HD2 ARG A 163      10.371   1.875  43.624  1.00 65.40           H  
ATOM   2685  HE  ARG A 163      11.361   2.085  41.270  1.00 64.80           H  
ATOM   2686 HH12 ARG A 163      14.780   1.368  41.356  1.00 72.92           H  
ATOM   2687 HH11 ARG A 163      13.499   2.200  40.520  1.00 72.92           H  
ATOM   2688 HH22 ARG A 163      14.302   0.026  43.192  1.00 74.20           H  
ATOM   2689 HH21 ARG A 163      12.652  -0.153  43.732  1.00 74.20           H  
ATOM   2690  N   ASN A 164       5.942  -1.702  44.802  1.00 59.45           N  
ATOM   2691  CA  ASN A 164       4.869  -1.858  45.793  1.00 57.14           C  
ATOM   2692  C   ASN A 164       5.433  -2.668  46.983  1.00 55.21           C  
ATOM   2693  O   ASN A 164       6.073  -3.696  46.753  1.00 56.64           O  
ATOM   2694  CB  ASN A 164       3.688  -2.619  45.156  1.00 54.66           C  
ATOM   2695  CG  ASN A 164       2.420  -2.606  46.016  1.00 59.13           C  
ATOM   2696  OD1 ASN A 164       2.237  -3.467  46.874  1.00 59.53           O  
ATOM   2697  ND2 ASN A 164       1.546  -1.621  45.800  1.00 57.90           N  
ATOM   2698  H   ASN A 164       5.965  -2.348  44.025  1.00 59.45           H  
ATOM   2699  HA  ASN A 164       4.529  -0.864  46.084  1.00 57.14           H  
ATOM   2700  HB3 ASN A 164       3.967  -3.652  44.952  1.00 54.66           H  
ATOM   2701  HB2 ASN A 164       3.441  -2.165  44.196  1.00 54.66           H  
ATOM   2702 HD22 ASN A 164       0.702  -1.575  46.350  1.00 57.90           H  
ATOM   2703 HD21 ASN A 164       1.729  -0.930  45.087  1.00 57.90           H  
ATOM   2704  N   PRO A 165       5.207  -2.234  48.245  1.00 59.72           N  
ATOM   2705  CA  PRO A 165       5.841  -2.833  49.428  1.00 61.43           C  
ATOM   2706  C   PRO A 165       5.300  -4.214  49.838  1.00 58.25           C  
ATOM   2707  O   PRO A 165       5.961  -4.886  50.629  1.00 61.73           O  
ATOM   2708  CB  PRO A 165       5.639  -1.797  50.545  1.00 63.48           C  
ATOM   2709  CG  PRO A 165       4.369  -1.062  50.155  1.00 63.01           C  
ATOM   2710  CD  PRO A 165       4.380  -1.085  48.627  1.00 59.44           C  
ATOM   2711  HA  PRO A 165       6.911  -2.946  49.243  1.00 61.43           H  
ATOM   2712  HB3 PRO A 165       6.476  -1.098  50.545  1.00 63.48           H  
ATOM   2713  HB2 PRO A 165       5.579  -2.229  51.545  1.00 63.48           H  
ATOM   2714  HG3 PRO A 165       4.317  -0.052  50.564  1.00 63.01           H  
ATOM   2715  HG2 PRO A 165       3.504  -1.615  50.522  1.00 63.01           H  
ATOM   2716  HD2 PRO A 165       3.367  -1.141  48.232  1.00 59.44           H  
ATOM   2717  HD3 PRO A 165       4.845  -0.172  48.251  1.00 59.44           H  
ATOM   2718  N   TYR A 166       4.157  -4.669  49.288  1.00 57.42           N  
ATOM   2719  CA  TYR A 166       3.653  -6.025  49.509  1.00 59.69           C  
ATOM   2720  C   TYR A 166       4.436  -7.044  48.661  1.00 66.88           C  
ATOM   2721  O   TYR A 166       4.814  -8.098  49.169  1.00 74.69           O  
ATOM   2722  CB  TYR A 166       2.154  -6.113  49.134  1.00 69.46           C  
ATOM   2723  CG  TYR A 166       1.561  -7.472  49.465  1.00 70.90           C  
ATOM   2724  CD1 TYR A 166       1.307  -7.803  50.812  1.00 73.55           C  
ATOM   2725  CD2 TYR A 166       1.374  -8.445  48.458  1.00 67.62           C  
ATOM   2726  CE1 TYR A 166       0.923  -9.110  51.158  1.00 74.02           C  
ATOM   2727  CE2 TYR A 166       0.992  -9.756  48.805  1.00 71.20           C  
ATOM   2728  CZ  TYR A 166       0.787 -10.092  50.160  1.00 74.46           C  
ATOM   2729  OH  TYR A 166       0.469 -11.367  50.522  1.00 78.19           O  
ATOM   2730  H   TYR A 166       3.652  -4.076  48.644  1.00 57.42           H  
ATOM   2731  HA  TYR A 166       3.766  -6.280  50.565  1.00 59.69           H  
ATOM   2732  HB3 TYR A 166       2.003  -5.899  48.074  1.00 69.46           H  
ATOM   2733  HB2 TYR A 166       1.593  -5.352  49.679  1.00 69.46           H  
ATOM   2734  HD1 TYR A 166       1.454  -7.067  51.590  1.00 73.55           H  
ATOM   2735  HD2 TYR A 166       1.575  -8.204  47.424  1.00 67.62           H  
ATOM   2736  HE1 TYR A 166       0.761  -9.366  52.195  1.00 74.02           H  
ATOM   2737  HE2 TYR A 166       0.887 -10.503  48.033  1.00 71.20           H  
ATOM   2738  HH  TYR A 166       0.330 -11.951  49.791  1.00 78.19           H  
ATOM   2739  N   TYR A 167       4.673  -6.724  47.378  1.00 66.75           N  
ATOM   2740  CA  TYR A 167       5.319  -7.605  46.406  1.00 64.42           C  
ATOM   2741  C   TYR A 167       6.854  -7.512  46.455  1.00 71.81           C  
ATOM   2742  O   TYR A 167       7.512  -8.385  45.898  1.00 77.40           O  
ATOM   2743  CB  TYR A 167       4.834  -7.206  44.997  1.00 62.34           C  
ATOM   2744  CG  TYR A 167       3.359  -7.492  44.776  1.00 57.42           C  
ATOM   2745  CD1 TYR A 167       2.411  -6.456  44.902  1.00 57.23           C  
ATOM   2746  CD2 TYR A 167       2.927  -8.799  44.464  1.00 54.34           C  
ATOM   2747  CE1 TYR A 167       1.042  -6.717  44.711  1.00 57.28           C  
ATOM   2748  CE2 TYR A 167       1.556  -9.059  44.264  1.00 51.98           C  
ATOM   2749  CZ  TYR A 167       0.616  -8.017  44.383  1.00 54.81           C  
ATOM   2750  OH  TYR A 167      -0.708  -8.261  44.172  1.00 60.20           O  
ATOM   2751  H   TYR A 167       4.345  -5.830  47.042  1.00 66.75           H  
ATOM   2752  HA  TYR A 167       5.033  -8.641  46.590  1.00 64.42           H  
ATOM   2753  HB3 TYR A 167       5.385  -7.758  44.235  1.00 62.34           H  
ATOM   2754  HB2 TYR A 167       5.038  -6.151  44.803  1.00 62.34           H  
ATOM   2755  HD1 TYR A 167       2.728  -5.458  45.152  1.00 57.23           H  
ATOM   2756  HD2 TYR A 167       3.644  -9.601  44.369  1.00 54.34           H  
ATOM   2757  HE1 TYR A 167       0.324  -5.915  44.811  1.00 57.28           H  
ATOM   2758  HE2 TYR A 167       1.230 -10.056  44.009  1.00 51.98           H  
ATOM   2759  HH  TYR A 167      -1.265  -7.511  44.357  1.00 60.20           H  
ATOM   2760  N   LYS A 168       7.416  -6.489  47.124  1.00 72.33           N  
ATOM   2761  CA  LYS A 168       8.838  -6.173  47.277  1.00 66.44           C  
ATOM   2762  C   LYS A 168       9.322  -5.342  46.086  1.00 68.55           C  
ATOM   2763  O   LYS A 168       9.119  -4.136  45.972  1.00 66.11           O  
ATOM   2764  CB  LYS A 168       9.725  -7.398  47.624  1.00  0.00           C  
ATOM   2765  CG  LYS A 168      11.138  -7.032  48.118  1.00  0.00           C  
ATOM   2766  CD  LYS A 168      12.049  -8.252  48.348  1.00  0.00           C  
ATOM   2767  CE  LYS A 168      11.665  -9.092  49.576  1.00  0.00           C  
ATOM   2768  NZ  LYS A 168      12.620 -10.193  49.787  1.00  0.00           N1+
ATOM   2769  H   LYS A 168       6.779  -5.821  47.536  1.00 72.33           H  
ATOM   2770  HA  LYS A 168       8.868  -5.517  48.148  1.00 66.44           H  
ATOM   2771  HXT LYS A 168       9.854  -5.930  45.338  1.00 68.55           H  
ATOM   2772  HB2 LYS A 168       9.222  -7.990  48.390  1.00  0.00           H  
ATOM   2773  HB3 LYS A 168       9.828  -8.045  46.754  1.00  0.00           H  
ATOM   2774  HG2 LYS A 168      11.620  -6.391  47.379  1.00  0.00           H  
ATOM   2775  HG3 LYS A 168      11.073  -6.440  49.031  1.00  0.00           H  
ATOM   2776  HD2 LYS A 168      12.058  -8.876  47.453  1.00  0.00           H  
ATOM   2777  HD3 LYS A 168      13.072  -7.893  48.476  1.00  0.00           H  
ATOM   2778  HE2 LYS A 168      11.647  -8.469  50.471  1.00  0.00           H  
ATOM   2779  HE3 LYS A 168      10.668  -9.516  49.458  1.00  0.00           H  
ATOM   2780  HZ1 LYS A 168      13.546  -9.813  49.923  1.00  0.00           H  
ATOM   2781  HZ2 LYS A 168      12.352 -10.718  50.607  1.00  0.00           H  
ATOM   2782  HZ3 LYS A 168      12.619 -10.799  48.981  1.00  0.00           H  
TER    2783      LYS A 168
HETATM 2784  C1  UNK Z 999      -6.424  -6.212  15.469  1.00  0.00           C  
HETATM 2785  C2  UNK Z 999      -5.261  -6.944  15.329  1.00  0.00           C  
HETATM 2786  N1  UNK Z 999      -4.923  -7.499  16.543  1.00  0.00           N  
HETATM 2787  C3  UNK Z 999      -3.773  -8.358  16.783  1.00  0.00           C  
HETATM 2788  C4  UNK Z 999      -2.468  -7.540  16.809  1.00  0.00           C  
HETATM 2789  C5  UNK Z 999      -1.430  -8.059  17.817  1.00  0.00           C  
HETATM 2790  C6  UNK Z 999      -1.742  -7.616  19.267  1.00  0.00           C  
HETATM 2791  N2  UNK Z 999      -0.636  -7.962  20.298  1.00  0.00           N1+
HETATM 2792  C7  UNK Z 999      -0.612  -9.460  20.647  1.00  0.00           C  
HETATM 2793  C8  UNK Z 999       0.423  -9.701  21.764  1.00  0.00           C  
HETATM 2794  C9  UNK Z 999       1.838  -9.223  21.396  1.00  0.00           C  
HETATM 2795  C10 UNK Z 999       1.771  -7.753  20.973  1.00  0.00           C  
HETATM 2796  C11 UNK Z 999       0.761  -7.483  19.860  1.00  0.00           C  
HETATM 2797  O1  UNK Z 999       2.612  -9.260  22.586  1.00  0.00           O  
HETATM 2798  C12 UNK Z 999       3.620 -10.256  22.480  1.00  0.00           C  
HETATM 2799  C13 UNK Z 999       3.643 -10.682  21.035  1.00  0.00           C  
HETATM 2800  C14 UNK Z 999       4.509 -11.539  20.352  1.00  0.00           C  
HETATM 2801  C15 UNK Z 999       4.319 -11.773  18.992  1.00  0.00           C  
HETATM 2802  C16 UNK Z 999       3.230 -11.202  18.335  1.00  0.00           C  
HETATM 2803  C17 UNK Z 999       2.343 -10.380  19.028  1.00  0.00           C  
HETATM 2804  C18 UNK Z 999       2.573 -10.090  20.380  1.00  0.00           C  
HETATM 2805  C19 UNK Z 999      -5.836  -7.091  17.502  1.00  0.00           C  
HETATM 2806  C20 UNK Z 999      -5.895  -7.355  18.875  1.00  0.00           C  
HETATM 2807  C21 UNK Z 999      -7.021  -6.920  19.567  1.00  0.00           C  
HETATM 2808  C22 UNK Z 999      -8.020  -6.172  18.931  1.00  0.00           C  
HETATM 2809  C23 UNK Z 999      -7.930  -5.853  17.573  1.00  0.00           C  
HETATM 2810  C24 UNK Z 999      -6.835  -6.324  16.835  1.00  0.00           C  
HETATM 2811  N3  UNK Z 999      -7.058  -7.344  20.900  1.00  0.00           N  
HETATM 2812  C25 UNK Z 999      -8.071  -7.382  21.781  1.00  0.00           C  
HETATM 2813  C26 UNK Z 999      -7.769  -8.165  23.067  1.00  0.00           C  
HETATM 2814  O2  UNK Z 999      -9.179  -6.874  21.620  1.00  0.00           O  
HETATM 2815  C27 UNK Z 999      -8.818  -9.224  23.510  1.00  0.00           C  
HETATM 2816  C28 UNK Z 999      -9.584  -9.981  22.403  1.00  0.00           C  
HETATM 2817  C29 UNK Z 999     -10.305 -11.244  22.918  1.00  0.00           C  
HETATM 2818  N4  UNK Z 999     -12.401 -12.624  22.583  1.00  0.00           N  
HETATM 2819  C30 UNK Z 999     -13.366 -12.158  23.477  1.00  0.00           C  
HETATM 2820  C31 UNK Z 999     -14.184 -13.216  23.837  1.00  0.00           C  
HETATM 2821  C32 UNK Z 999     -13.770 -14.452  23.066  1.00  0.00           C  
HETATM 2822  C33 UNK Z 999     -12.490 -13.986  22.341  1.00  0.00           C  
HETATM 2823  C34 UNK Z 999     -13.575 -10.884  24.012  1.00  0.00           C  
HETATM 2824  C35 UNK Z 999     -14.610 -10.682  24.926  1.00  0.00           C  
HETATM 2825  C36 UNK Z 999     -15.433 -11.748  25.295  1.00  0.00           C  
HETATM 2826  C37 UNK Z 999     -15.225 -13.016  24.749  1.00  0.00           C  
HETATM 2827  C38 UNK Z 999     -14.880 -14.808  22.052  1.00  0.00           C  
HETATM 2828  C39 UNK Z 999     -13.468 -15.615  24.039  1.00  0.00           C  
HETATM 2829  C40 UNK Z 999     -11.593 -14.692  21.620  1.00  0.00           C  
HETATM 2830  C41 UNK Z 999     -11.693 -16.090  21.243  1.00  0.00           C  
HETATM 2831  C42 UNK Z 999     -10.610 -16.776  20.850  1.00  0.00           C  
HETATM 2832  C43 UNK Z 999     -10.625 -18.131  20.339  1.00  0.00           C  
HETATM 2833  C44 UNK Z 999      -9.511 -18.729  19.878  1.00  0.00           C  
HETATM 2834  C45 UNK Z 999      -8.187 -22.011  18.600  1.00  0.00           C  
HETATM 2835  N5  UNK Z 999      -6.993 -22.560  18.311  1.00  0.00           N1+
HETATM 2836  C46 UNK Z 999      -7.118 -23.955  18.112  1.00  0.00           C  
HETATM 2837  C47 UNK Z 999      -8.453 -24.300  18.145  1.00  0.00           C  
HETATM 2838  C48 UNK Z 999      -9.275 -23.078  18.453  1.00  0.00           C  
HETATM 2839  C49 UNK Z 999      -5.671 -21.881  18.285  1.00  0.00           C  
HETATM 2840  C50 UNK Z 999      -6.125 -24.923  17.937  1.00  0.00           C  
HETATM 2841  C51 UNK Z 999      -6.504 -26.260  17.795  1.00  0.00           C  
HETATM 2842  C52 UNK Z 999      -7.856 -26.611  17.777  1.00  0.00           C  
HETATM 2843  C53 UNK Z 999      -8.834 -25.630  17.947  1.00  0.00           C  
HETATM 2844  C54 UNK Z 999      -9.486 -20.082  19.363  1.00  0.00           C  
HETATM 2845  C55 UNK Z 999      -8.339 -20.683  18.992  1.00  0.00           C  
HETATM 2846  C56 UNK Z 999     -10.216 -22.744  17.275  1.00  0.00           C  
HETATM 2847  C57 UNK Z 999     -10.056 -23.313  19.772  1.00  0.00           C  
HETATM 2848  C58 UNK Z 999     -11.433 -11.704  21.977  1.00  0.00           C  
HETATM 2849  H1  UNK Z 999      -6.929  -5.672  14.686  1.00  0.00           H  
HETATM 2850  H2  UNK Z 999      -4.635  -7.126  14.464  1.00  0.00           H  
HETATM 2851  H3  UNK Z 999      -3.933  -8.895  17.718  1.00  0.00           H  
HETATM 2852  H4  UNK Z 999      -3.759  -9.121  16.007  1.00  0.00           H  
HETATM 2853  H5  UNK Z 999      -2.036  -7.538  15.806  1.00  0.00           H  
HETATM 2854  H6  UNK Z 999      -2.668  -6.490  17.030  1.00  0.00           H  
HETATM 2855  H7  UNK Z 999      -1.334  -9.143  17.748  1.00  0.00           H  
HETATM 2856  H8  UNK Z 999      -0.473  -7.655  17.505  1.00  0.00           H  
HETATM 2857  H9  UNK Z 999      -1.824  -6.532  19.334  1.00  0.00           H  
HETATM 2858  H10 UNK Z 999      -2.665  -8.047  19.657  1.00  0.00           H  
HETATM 2859  H11 UNK Z 999      -1.621  -9.745  20.949  1.00  0.00           H  
HETATM 2860  H12 UNK Z 999      -0.343  -9.963  19.724  1.00  0.00           H  
HETATM 2861  H13 UNK Z 999       0.095  -9.206  22.678  1.00  0.00           H  
HETATM 2862  H14 UNK Z 999       0.455 -10.760  22.010  1.00  0.00           H  
HETATM 2863  H15 UNK Z 999       2.751  -7.444  20.622  1.00  0.00           H  
HETATM 2864  H16 UNK Z 999       1.539  -7.136  21.830  1.00  0.00           H  
HETATM 2865  H17 UNK Z 999       1.036  -7.994  18.944  1.00  0.00           H  
HETATM 2866  H18 UNK Z 999       0.661  -6.430  19.661  1.00  0.00           H  
HETATM 2867  H19 UNK Z 999       3.386 -11.089  23.147  1.00  0.00           H  
HETATM 2868  H20 UNK Z 999       4.571  -9.835  22.804  1.00  0.00           H  
HETATM 2869  H21 UNK Z 999       5.317 -12.037  20.862  1.00  0.00           H  
HETATM 2870  H22 UNK Z 999       4.991 -12.423  18.452  1.00  0.00           H  
HETATM 2871  H23 UNK Z 999       3.060 -11.422  17.292  1.00  0.00           H  
HETATM 2872  H24 UNK Z 999       1.499  -9.985  18.486  1.00  0.00           H  
HETATM 2873  H25 UNK Z 999      -5.130  -7.939  19.360  1.00  0.00           H  
HETATM 2874  H26 UNK Z 999      -8.882  -5.833  19.487  1.00  0.00           H  
HETATM 2875  H27 UNK Z 999      -8.697  -5.272  17.087  1.00  0.00           H  
HETATM 2876  H28 UNK Z 999      -6.198  -7.755  21.222  1.00  0.00           H  
HETATM 2877  H29 UNK Z 999      -7.596  -7.450  23.871  1.00  0.00           H  
HETATM 2878  H30 UNK Z 999      -6.816  -8.678  22.940  1.00  0.00           H  
HETATM 2879  H31 UNK Z 999      -9.550  -8.741  24.160  1.00  0.00           H  
HETATM 2880  H32 UNK Z 999      -8.304  -9.953  24.137  1.00  0.00           H  
HETATM 2881  H33 UNK Z 999      -8.917 -10.254  21.586  1.00  0.00           H  
HETATM 2882  H34 UNK Z 999     -10.310  -9.293  21.964  1.00  0.00           H  
HETATM 2883  H35 UNK Z 999     -10.721 -11.049  23.908  1.00  0.00           H  
HETATM 2884  H36 UNK Z 999      -9.602 -12.063  23.082  1.00  0.00           H  
HETATM 2885  H37 UNK Z 999     -12.941 -10.054  23.738  1.00  0.00           H  
HETATM 2886  H38 UNK Z 999     -14.773  -9.700  25.348  1.00  0.00           H  
HETATM 2887  H39 UNK Z 999     -16.237 -11.590  26.001  1.00  0.00           H  
HETATM 2888  H40 UNK Z 999     -15.877 -13.831  25.032  1.00  0.00           H  
HETATM 2889  H41 UNK Z 999     -15.069 -13.984  21.362  1.00  0.00           H  
HETATM 2890  H42 UNK Z 999     -14.632 -15.681  21.452  1.00  0.00           H  
HETATM 2891  H43 UNK Z 999     -15.821 -15.029  22.557  1.00  0.00           H  
HETATM 2892  H44 UNK Z 999     -12.663 -15.355  24.729  1.00  0.00           H  
HETATM 2893  H45 UNK Z 999     -14.342 -15.868  24.639  1.00  0.00           H  
HETATM 2894  H46 UNK Z 999     -13.168 -16.523  23.519  1.00  0.00           H  
HETATM 2895  H47 UNK Z 999     -10.723 -14.163  21.264  1.00  0.00           H  
HETATM 2896  H48 UNK Z 999     -12.654 -16.581  21.238  1.00  0.00           H  
HETATM 2897  H49 UNK Z 999      -9.663 -16.269  20.920  1.00  0.00           H  
HETATM 2898  H50 UNK Z 999     -11.564 -18.670  20.326  1.00  0.00           H  
HETATM 2899  H51 UNK Z 999      -8.584 -18.173  19.906  1.00  0.00           H  
HETATM 2900  H52 UNK Z 999      -5.290 -21.841  19.303  1.00  0.00           H  
HETATM 2901  H53 UNK Z 999      -5.010 -22.449  17.634  1.00  0.00           H  
HETATM 2902  H54 UNK Z 999      -5.800 -20.891  17.856  1.00  0.00           H  
HETATM 2903  H55 UNK Z 999      -5.075 -24.669  17.929  1.00  0.00           H  
HETATM 2904  H56 UNK Z 999      -5.753 -27.027  17.680  1.00  0.00           H  
HETATM 2905  H57 UNK Z 999      -8.147 -27.642  17.640  1.00  0.00           H  
HETATM 2906  H58 UNK Z 999      -9.876 -25.912  17.944  1.00  0.00           H  
HETATM 2907  H59 UNK Z 999     -10.428 -20.601  19.306  1.00  0.00           H  
HETATM 2908  H60 UNK Z 999      -7.442 -20.085  19.032  1.00  0.00           H  
HETATM 2909  H61 UNK Z 999      -9.655 -22.599  16.351  1.00  0.00           H  
HETATM 2910  H62 UNK Z 999     -10.915 -23.560  17.091  1.00  0.00           H  
HETATM 2911  H63 UNK Z 999     -10.807 -21.847  17.448  1.00  0.00           H  
HETATM 2912  H64 UNK Z 999      -9.381 -23.483  20.613  1.00  0.00           H  
HETATM 2913  H65 UNK Z 999     -10.725 -22.505  20.051  1.00  0.00           H  
HETATM 2914  H66 UNK Z 999     -10.684 -24.201  19.695  1.00  0.00           H  
HETATM 2915  H67 UNK Z 999     -11.052 -12.027  21.007  1.00  0.00           H  
HETATM 2916  H68 UNK Z 999     -12.000 -10.814  21.696  1.00  0.00           H  
HETATM 2917  H69 UNK Z 999      -0.865  -7.475  21.154  1.00  0.00           H  
CONECT 1166 1173
CONECT 2762 2771
CONECT 2771 2762
CONECT 1173 1166
CONECT 2784 2785 2810 2849
CONECT 2784 2785
CONECT 2785 2784 2786 2850
CONECT 2785 2784
CONECT 2786 2785 2787 2805
CONECT 2787 2786 2788 2851 2852
CONECT 2788 2787 2789 2853 2854
CONECT 2789 2788 2790 2855 2856
CONECT 2790 2789 2791 2857 2858
CONECT 2791 2790 2792 2796 2917
CONECT 2792 2791 2793 2859 2860
CONECT 2793 2792 2794 2861 2862
CONECT 2794 2793 2795 2797 2804
CONECT 2795 2794 2796 2863 2864
CONECT 2796 2791 2795 2865 2866
CONECT 2797 2794 2798
CONECT 2798 2797 2799 2867 2868
CONECT 2799 2798 2800 2804
CONECT 2799 2804
CONECT 2800 2799 2801 2869
CONECT 2800 2801
CONECT 2801 2800 2802 2870
CONECT 2801 2800
CONECT 2802 2801 2803 2871
CONECT 2802 2803
CONECT 2803 2802 2804 2872
CONECT 2803 2802
CONECT 2804 2794 2799 2803
CONECT 2804 2799
CONECT 2805 2786 2806 2810
CONECT 2805 2810
CONECT 2806 2805 2807 2873
CONECT 2806 2807
CONECT 2807 2806 2808 2811
CONECT 2807 2806
CONECT 2808 2807 2809 2874
CONECT 2808 2809
CONECT 2809 2808 2810 2875
CONECT 2809 2808
CONECT 2810 2784 2805 2809
CONECT 2810 2805
CONECT 2811 2807 2812 2876
CONECT 2812 2811 2813 2814
CONECT 2812 2814
CONECT 2813 2812 2815 2877 2878
CONECT 2814 2812
CONECT 2814 2812
CONECT 2815 2813 2816 2879 2880
CONECT 2816 2815 2817 2881 2882
CONECT 2817 2816 2848 2883 2884
CONECT 2818 2819 2822 2848
CONECT 2819 2818 2820 2823
CONECT 2819 2820
CONECT 2820 2819 2821 2826
CONECT 2820 2819
CONECT 2821 2820 2822 2827 2828
CONECT 2822 2818 2821 2829
CONECT 2822 2829
CONECT 2823 2819 2824 2885
CONECT 2823 2824
CONECT 2824 2823 2825 2886
CONECT 2824 2823
CONECT 2825 2824 2826 2887
CONECT 2825 2826
CONECT 2826 2820 2825 2888
CONECT 2826 2825
CONECT 2827 2821 2889 2890 2891
CONECT 2828 2821 2892 2893 2894
CONECT 2829 2822 2830 2895
CONECT 2829 2822
CONECT 2830 2829 2831 2896
CONECT 2830 2831
CONECT 2831 2830 2832 2897
CONECT 2831 2830
CONECT 2832 2831 2833 2898
CONECT 2832 2833
CONECT 2833 2832 2844 2899
CONECT 2833 2832
CONECT 2834 2835 2838 2845
CONECT 2834 2835
CONECT 2835 2834 2836 2839
CONECT 2835 2834
CONECT 2836 2835 2837 2840
CONECT 2836 2837
CONECT 2837 2836 2838 2843
CONECT 2837 2836
CONECT 2838 2834 2837 2846 2847
CONECT 2839 2835 2900 2901 2902
CONECT 2840 2836 2841 2903
CONECT 2840 2841
CONECT 2841 2840 2842 2904
CONECT 2841 2840
CONECT 2842 2841 2843 2905
CONECT 2842 2843
CONECT 2843 2837 2842 2906
CONECT 2843 2842
CONECT 2844 2833 2845 2907
CONECT 2844 2845
CONECT 2845 2834 2844 2908
CONECT 2845 2844
CONECT 2846 2838 2909 2910 2911
CONECT 2847 2838 2912 2913 2914
CONECT 2848 2817 2818 2915 2916
CONECT 2849 2784
CONECT 2850 2785
CONECT 2851 2787
CONECT 2852 2787
CONECT 2853 2788
CONECT 2854 2788
CONECT 2855 2789
CONECT 2856 2789
CONECT 2857 2790
CONECT 2858 2790
CONECT 2859 2792
CONECT 2860 2792
CONECT 2861 2793
CONECT 2862 2793
CONECT 2863 2795
CONECT 2864 2795
CONECT 2865 2796
CONECT 2866 2796
CONECT 2867 2798
CONECT 2868 2798
CONECT 2869 2800
CONECT 2870 2801
CONECT 2871 2802
CONECT 2872 2803
CONECT 2873 2806
CONECT 2874 2808
CONECT 2875 2809
CONECT 2876 2811
CONECT 2877 2813
CONECT 2878 2813
CONECT 2879 2815
CONECT 2880 2815
CONECT 2881 2816
CONECT 2882 2816
CONECT 2883 2817
CONECT 2884 2817
CONECT 2885 2823
CONECT 2886 2824
CONECT 2887 2825
CONECT 2888 2826
CONECT 2889 2827
CONECT 2890 2827
CONECT 2891 2827
CONECT 2892 2828
CONECT 2893 2828
CONECT 2894 2828
CONECT 2895 2829
CONECT 2896 2830
CONECT 2897 2831
CONECT 2898 2832
CONECT 2899 2833
CONECT 2900 2839
CONECT 2901 2839
CONECT 2902 2839
CONECT 2903 2840
CONECT 2904 2841
CONECT 2905 2842
CONECT 2906 2843
CONECT 2907 2844
CONECT 2908 2845
CONECT 2909 2846
CONECT 2910 2846
CONECT 2911 2846
CONECT 2912 2847
CONECT 2913 2847
CONECT 2914 2847
CONECT 2915 2848
CONECT 2916 2848
CONECT 2917 2791
END   
