# Supplementary material for: Development of Fluorescent 4-[4-(3H-Spiro[isobenzofuran-1,4′-piperidin]-1′-yl)butyl]indolyl Derivatives as High-Affinity Probes to Enable the Study of σ Receptors via Fluorescence-Based Techniques
Source: J Med Chem. 2023 Mar 15;66(6):3798–817. doi: 10.1021/acs.jmedchem.2c01227 (PMC10041534; doi:10.1021/acs.jmedchem.2c01227)
Supplement: Supplementary file 3 — jm2c01227_si_003.zip [file jm2c01227_si_003.zip › sigma1-MT8.pdb]

HEADER    MEMBRANE PROTEIN                        28-MAY-18   6DK1
TITLE     HUMAN SIGMA-1 RECEPTOR BOUND TO (+)-PENTAZOCINE
EXPDTA    X-RAY DIFFRACTION
REMARK   2 RESOLUTION.    3.12 ANGSTROMS
REMARK   3  R VALUE : 0.247000
REMARK   3  FREE R VALUE : 0.278000
REMARK   4 6DK1 COMPLIES WITH FORMAT V. 3.30,
REMARK 200  TEMPERATURE           (KELVIN) : 80.00
REMARK 200  PH                             : 6.00
REMARK 350 BIOMOLECULE: 1
REMARK 350 APPLY THE FOLLOWING TO CHAINS: A, B, C
REMARK 350   BIOMT1  1   1.000000 0.000000 0.000000   0.000000
REMARK 350   BIOMT2  1   0.000000 1.000000 0.000000   0.000000
REMARK 350   BIOMT3  1   0.000000 0.000000 1.000000   0.000000
REMARK 888
REMARK 888 WRITTEN BY MAESTRO (A PRODUCT OF SCHRODINGER, LLC)
CRYST1   84.837  128.590  109.180  90.00  90.00  90.00 P 21 21 2    12
ATOM      1  N   ARG A   8      27.322  68.707   2.529  1.00112.37           N  
ATOM      2  CA  ARG A   8      27.027  67.401   1.899  1.00121.07           C  
ATOM      3  C   ARG A   8      26.198  67.559   0.591  1.00143.81           C  
ATOM      4  O   ARG A   8      25.891  66.540  -0.031  1.00147.66           O  
ATOM      5  CB  ARG A   8      26.437  66.363   2.890  1.00  0.00           C  
ATOM      6  CG  ARG A   8      25.238  66.841   3.734  1.00  0.00           C  
ATOM      7  CD  ARG A   8      24.680  65.725   4.634  1.00  0.00           C  
ATOM      8  NE  ARG A   8      23.733  66.237   5.641  1.00  0.00           N  
ATOM      9  CZ  ARG A   8      24.020  66.624   6.901  1.00  0.00           C  
ATOM     10  NH1 ARG A   8      25.264  66.574   7.402  1.00  0.00           N  
ATOM     11  NH2 ARG A   8      23.029  67.076   7.681  1.00  0.00           N1+
ATOM     12  H1  ARG A   8      27.769  68.571   3.425  1.00  0.00           H  
ATOM     13  H2  ARG A   8      27.989  69.227   1.975  1.00  0.00           H  
ATOM     14  HA  ARG A   8      27.977  66.980   1.566  1.00  0.00           H  
ATOM     15  HB2 ARG A   8      26.162  65.448   2.361  1.00  0.00           H  
ATOM     16  HB3 ARG A   8      27.230  66.061   3.575  1.00  0.00           H  
ATOM     17  HG2 ARG A   8      25.458  67.746   4.302  1.00  0.00           H  
ATOM     18  HG3 ARG A   8      24.461  67.116   3.019  1.00  0.00           H  
ATOM     19  HD2 ARG A   8      24.057  65.084   4.009  1.00  0.00           H  
ATOM     20  HD3 ARG A   8      25.454  65.073   5.040  1.00  0.00           H  
ATOM     21  HE  ARG A   8      22.779  66.332   5.323  1.00  0.00           H  
ATOM     22 HH12 ARG A   8      25.454  66.869   8.349  1.00  0.00           H  
ATOM     23 HH11 ARG A   8      26.023  66.236   6.827  1.00  0.00           H  
ATOM     24 HH22 ARG A   8      23.218  67.372   8.628  1.00  0.00           H  
ATOM     25 HH21 ARG A   8      22.083  67.124   7.331  1.00  0.00           H  
ATOM     26  N   TRP A   9      25.896  68.796   0.144  1.00137.32           N  
ATOM     27  CA  TRP A   9      25.274  69.088  -1.154  1.00130.79           C  
ATOM     28  C   TRP A   9      26.186  68.759  -2.349  1.00145.99           C  
ATOM     29  O   TRP A   9      25.679  68.356  -3.395  1.00151.70           O  
ATOM     30  CB  TRP A   9      24.841  70.565  -1.218  1.00  0.00           C  
ATOM     31  CG  TRP A   9      23.919  71.025  -0.131  1.00  0.00           C  
ATOM     32  CD1 TRP A   9      24.231  71.910   0.844  1.00  0.00           C  
ATOM     33  CD2 TRP A   9      22.547  70.604   0.133  1.00  0.00           C  
ATOM     34  NE1 TRP A   9      23.143  72.083   1.675  1.00  0.00           N  
ATOM     35  CE2 TRP A   9      22.075  71.300   1.288  1.00  0.00           C  
ATOM     36  CE3 TRP A   9      21.648  69.702  -0.485  1.00  0.00           C  
ATOM     37  CZ2 TRP A   9      20.779  71.115   1.799  1.00  0.00           C  
ATOM     38  CZ3 TRP A   9      20.347  69.504   0.022  1.00  0.00           C  
ATOM     39  CH2 TRP A   9      19.911  70.210   1.161  1.00  0.00           C  
ATOM     40  H   TRP A   9      26.148  69.592   0.713  1.00  0.00           H  
ATOM     41  HA  TRP A   9      24.381  68.466  -1.239  1.00  0.00           H  
ATOM     42  HB2 TRP A   9      25.723  71.208  -1.208  1.00  0.00           H  
ATOM     43  HB3 TRP A   9      24.342  70.758  -2.169  1.00  0.00           H  
ATOM     44  HD1 TRP A   9      25.186  72.403   0.940  1.00  0.00           H  
ATOM     45  HE1 TRP A   9      23.157  72.710   2.466  1.00  0.00           H  
ATOM     46  HE3 TRP A   9      21.964  69.154  -1.360  1.00  0.00           H  
ATOM     47  HZ2 TRP A   9      20.453  71.659   2.674  1.00  0.00           H  
ATOM     48  HZ3 TRP A   9      19.680  68.809  -0.467  1.00  0.00           H  
ATOM     49  HH2 TRP A   9      18.913  70.056   1.544  1.00  0.00           H  
ATOM     50  N   ALA A  10      27.509  68.904  -2.157  1.00146.10           N  
ATOM     51  CA  ALA A  10      28.543  68.537  -3.125  1.00134.48           C  
ATOM     52  C   ALA A  10      28.639  67.022  -3.373  1.00145.83           C  
ATOM     53  O   ALA A  10      29.032  66.630  -4.468  1.00153.70           O  
ATOM     54  CB  ALA A  10      29.893  69.088  -2.643  1.00122.31           C  
ATOM     55  H   ALA A  10      27.839  69.249  -1.268  1.00  0.00           H  
ATOM     56  HA  ALA A  10      28.299  69.018  -4.074  1.00  0.00           H  
ATOM     57  HB1 ALA A  10      30.689  68.859  -3.353  1.00  0.00           H  
ATOM     58  HB2 ALA A  10      29.858  70.173  -2.535  1.00  0.00           H  
ATOM     59  HB3 ALA A  10      30.178  68.666  -1.678  1.00  0.00           H  
ATOM     60  N   TRP A  11      28.258  66.208  -2.372  1.00150.37           N  
ATOM     61  CA  TRP A  11      28.240  64.747  -2.451  1.00144.26           C  
ATOM     62  C   TRP A  11      27.041  64.227  -3.268  1.00158.02           C  
ATOM     63  O   TRP A  11      27.187  63.229  -3.973  1.00156.57           O  
ATOM     64  CB  TRP A  11      28.261  64.178  -1.020  1.00  0.00           C  
ATOM     65  CG  TRP A  11      28.620  62.728  -0.904  1.00  0.00           C  
ATOM     66  CD1 TRP A  11      27.770  61.709  -0.646  1.00  0.00           C  
ATOM     67  CD2 TRP A  11      29.932  62.118  -1.096  1.00  0.00           C  
ATOM     68  NE1 TRP A  11      28.468  60.518  -0.639  1.00  0.00           N  
ATOM     69  CE2 TRP A  11      29.808  60.708  -0.913  1.00  0.00           C  
ATOM     70  CE3 TRP A  11      31.219  62.616  -1.409  1.00  0.00           C  
ATOM     71  CZ2 TRP A  11      30.906  59.837  -1.027  1.00  0.00           C  
ATOM     72  CZ3 TRP A  11      32.327  61.753  -1.530  1.00  0.00           C  
ATOM     73  CH2 TRP A  11      32.173  60.366  -1.338  1.00  0.00           C  
ATOM     74  H   TRP A  11      27.929  66.609  -1.505  1.00  0.00           H  
ATOM     75  HA  TRP A  11      29.159  64.438  -2.954  1.00  0.00           H  
ATOM     76  HB2 TRP A  11      29.007  64.716  -0.433  1.00  0.00           H  
ATOM     77  HB3 TRP A  11      27.308  64.352  -0.519  1.00  0.00           H  
ATOM     78  HD1 TRP A  11      26.710  61.827  -0.472  1.00  0.00           H  
ATOM     79  HE1 TRP A  11      28.024  59.628  -0.463  1.00  0.00           H  
ATOM     80  HE3 TRP A  11      31.356  63.677  -1.559  1.00  0.00           H  
ATOM     81  HZ2 TRP A  11      30.778  58.774  -0.882  1.00  0.00           H  
ATOM     82  HZ3 TRP A  11      33.299  62.157  -1.771  1.00  0.00           H  
ATOM     83  HH2 TRP A  11      33.025  59.708  -1.432  1.00  0.00           H  
ATOM     84  N   ALA A  12      25.902  64.940  -3.197  1.00164.29           N  
ATOM     85  CA  ALA A  12      24.721  64.705  -4.030  1.00159.46           C  
ATOM     86  C   ALA A  12      24.922  65.162  -5.487  1.00155.10           C  
ATOM     87  O   ALA A  12      24.394  64.519  -6.393  1.00142.03           O  
ATOM     88  CB  ALA A  12      23.514  65.413  -3.396  1.00139.56           C  
ATOM     89  H   ALA A  12      25.861  65.744  -2.587  1.00  0.00           H  
ATOM     90  HA  ALA A  12      24.516  63.632  -4.040  1.00  0.00           H  
ATOM     91  HB1 ALA A  12      22.606  65.239  -3.974  1.00  0.00           H  
ATOM     92  HB2 ALA A  12      23.332  65.044  -2.386  1.00  0.00           H  
ATOM     93  HB3 ALA A  12      23.665  66.490  -3.331  1.00  0.00           H  
ATOM     94  N   ALA A  13      25.705  66.237  -5.686  1.00158.47           N  
ATOM     95  CA  ALA A  13      26.091  66.761  -6.997  1.00156.03           C  
ATOM     96  C   ALA A  13      27.166  65.915  -7.703  1.00152.54           C  
ATOM     97  O   ALA A  13      27.236  65.954  -8.931  1.00152.56           O  
ATOM     98  CB  ALA A  13      26.571  68.209  -6.830  1.00145.50           C  
ATOM     99  H   ALA A  13      26.080  66.728  -4.885  1.00  0.00           H  
ATOM    100  HA  ALA A  13      25.205  66.770  -7.636  1.00  0.00           H  
ATOM    101  HB1 ALA A  13      26.810  68.660  -7.795  1.00  0.00           H  
ATOM    102  HB2 ALA A  13      25.804  68.827  -6.363  1.00  0.00           H  
ATOM    103  HB3 ALA A  13      27.465  68.265  -6.210  1.00  0.00           H  
ATOM    104  N   LEU A  14      27.969  65.158  -6.932  1.00146.35           N  
ATOM    105  CA  LEU A  14      29.013  64.264  -7.440  1.00139.07           C  
ATOM    106  C   LEU A  14      28.442  63.043  -8.186  1.00142.56           C  
ATOM    107  O   LEU A  14      29.074  62.585  -9.135  1.00135.07           O  
ATOM    108  CB  LEU A  14      29.951  63.861  -6.278  1.00134.01           C  
ATOM    109  CG  LEU A  14      31.224  63.078  -6.679  1.00122.50           C  
ATOM    110  CD1 LEU A  14      32.115  63.867  -7.664  1.00102.95           C  
ATOM    111  CD2 LEU A  14      32.004  62.626  -5.425  1.00107.18           C  
ATOM    112  H   LEU A  14      27.870  65.198  -5.927  1.00  0.00           H  
ATOM    113  HA  LEU A  14      29.591  64.841  -8.163  1.00  0.00           H  
ATOM    114  HB3 LEU A  14      29.382  63.274  -5.556  1.00  0.00           H  
ATOM    115  HB2 LEU A  14      30.267  64.760  -5.748  1.00  0.00           H  
ATOM    116  HG  LEU A  14      30.914  62.162  -7.183  1.00  0.00           H  
ATOM    117 HD11 LEU A  14      33.177  63.766  -7.442  1.00  0.00           H  
ATOM    118 HD12 LEU A  14      31.968  63.508  -8.683  1.00  0.00           H  
ATOM    119 HD13 LEU A  14      31.887  64.933  -7.657  1.00  0.00           H  
ATOM    120 HD21 LEU A  14      32.209  61.556  -5.462  1.00  0.00           H  
ATOM    121 HD22 LEU A  14      32.961  63.137  -5.318  1.00  0.00           H  
ATOM    122 HD23 LEU A  14      31.446  62.812  -4.507  1.00  0.00           H  
ATOM    123  N   LEU A  15      27.239  62.583  -7.792  1.00144.32           N  
ATOM    124  CA  LEU A  15      26.458  61.566  -8.505  1.00140.24           C  
ATOM    125  C   LEU A  15      26.078  62.018  -9.927  1.00139.33           C  
ATOM    126  O   LEU A  15      26.213  61.227 -10.858  1.00138.64           O  
ATOM    127  CB  LEU A  15      25.221  61.189  -7.652  1.00128.87           C  
ATOM    128  CG  LEU A  15      24.163  60.267  -8.312  1.00121.81           C  
ATOM    129  CD1 LEU A  15      24.757  58.925  -8.795  1.00126.80           C  
ATOM    130  CD2 LEU A  15      22.947  60.073  -7.380  1.00102.43           C  
ATOM    131  H   LEU A  15      26.785  63.013  -6.999  1.00  0.00           H  
ATOM    132  HA  LEU A  15      27.092  60.683  -8.602  1.00  0.00           H  
ATOM    133  HB3 LEU A  15      24.717  62.110  -7.357  1.00  0.00           H  
ATOM    134  HB2 LEU A  15      25.563  60.731  -6.723  1.00  0.00           H  
ATOM    135  HG  LEU A  15      23.773  60.779  -9.193  1.00  0.00           H  
ATOM    136 HD11 LEU A  15      24.835  58.909  -9.882  1.00  0.00           H  
ATOM    137 HD12 LEU A  15      25.756  58.753  -8.395  1.00  0.00           H  
ATOM    138 HD13 LEU A  15      24.150  58.066  -8.510  1.00  0.00           H  
ATOM    139 HD21 LEU A  15      22.026  60.381  -7.877  1.00  0.00           H  
ATOM    140 HD22 LEU A  15      22.814  59.039  -7.065  1.00  0.00           H  
ATOM    141 HD23 LEU A  15      23.031  60.668  -6.470  1.00  0.00           H  
ATOM    142  N   LEU A  16      25.640  63.282 -10.063  1.00131.28           N  
ATOM    143  CA  LEU A  16      25.265  63.901 -11.335  1.00137.47           C  
ATOM    144  C   LEU A  16      26.475  64.126 -12.264  1.00143.59           C  
ATOM    145  O   LEU A  16      26.332  63.962 -13.475  1.00136.29           O  
ATOM    146  CB  LEU A  16      24.500  65.212 -11.039  1.00  0.00           C  
ATOM    147  CG  LEU A  16      23.748  65.826 -12.243  1.00  0.00           C  
ATOM    148  CD1 LEU A  16      22.632  64.895 -12.766  1.00  0.00           C  
ATOM    149  CD2 LEU A  16      23.219  67.236 -11.903  1.00  0.00           C  
ATOM    150  H   LEU A  16      25.573  63.872  -9.246  1.00  0.00           H  
ATOM    151  HA  LEU A  16      24.590  63.206 -11.836  1.00  0.00           H  
ATOM    152  HB2 LEU A  16      23.779  65.038 -10.239  1.00  0.00           H  
ATOM    153  HB3 LEU A  16      25.204  65.945 -10.644  1.00  0.00           H  
ATOM    154  HG  LEU A  16      24.464  65.961 -13.053  1.00  0.00           H  
ATOM    155 HD11 LEU A  16      21.702  65.424 -12.974  1.00  0.00           H  
ATOM    156 HD12 LEU A  16      22.939  64.416 -13.697  1.00  0.00           H  
ATOM    157 HD13 LEU A  16      22.395  64.101 -12.057  1.00  0.00           H  
ATOM    158 HD21 LEU A  16      23.553  67.962 -12.645  1.00  0.00           H  
ATOM    159 HD22 LEU A  16      22.131  67.284 -11.871  1.00  0.00           H  
ATOM    160 HD23 LEU A  16      23.575  67.585 -10.933  1.00  0.00           H  
ATOM    161  N   ALA A  17      27.641  64.458 -11.680  1.00145.72           N  
ATOM    162  CA  ALA A  17      28.913  64.622 -12.385  1.00125.33           C  
ATOM    163  C   ALA A  17      29.468  63.295 -12.929  1.00117.87           C  
ATOM    164  O   ALA A  17      29.897  63.254 -14.081  1.00130.10           O  
ATOM    165  CB  ALA A  17      29.927  65.298 -11.449  1.00105.59           C  
ATOM    166  H   ALA A  17      27.668  64.589 -10.678  1.00  0.00           H  
ATOM    167  HA  ALA A  17      28.741  65.288 -13.233  1.00  0.00           H  
ATOM    168  HB1 ALA A  17      30.871  65.487 -11.962  1.00  0.00           H  
ATOM    169  HB2 ALA A  17      29.550  66.257 -11.091  1.00  0.00           H  
ATOM    170  HB3 ALA A  17      30.143  64.682 -10.576  1.00  0.00           H  
ATOM    171  N   VAL A  18      29.415  62.233 -12.107  1.00110.87           N  
ATOM    172  CA  VAL A  18      29.804  60.869 -12.475  1.00111.54           C  
ATOM    173  C   VAL A  18      28.859  60.249 -13.526  1.00115.22           C  
ATOM    174  O   VAL A  18      29.346  59.586 -14.439  1.00101.87           O  
ATOM    175  CB  VAL A  18      29.900  59.959 -11.212  1.00  0.00           C  
ATOM    176  CG1 VAL A  18      29.884  58.437 -11.467  1.00  0.00           C  
ATOM    177  CG2 VAL A  18      31.149  60.319 -10.387  1.00  0.00           C  
ATOM    178  H   VAL A  18      29.066  62.353 -11.165  1.00  0.00           H  
ATOM    179  HA  VAL A  18      30.796  60.925 -12.930  1.00  0.00           H  
ATOM    180  HB  VAL A  18      29.035  60.175 -10.583  1.00  0.00           H  
ATOM    181 HG11 VAL A  18      30.072  57.883 -10.547  1.00  0.00           H  
ATOM    182 HG12 VAL A  18      28.917  58.098 -11.839  1.00  0.00           H  
ATOM    183 HG13 VAL A  18      30.648  58.146 -12.189  1.00  0.00           H  
ATOM    184 HG21 VAL A  18      31.171  59.770  -9.445  1.00  0.00           H  
ATOM    185 HG22 VAL A  18      32.063  60.081 -10.932  1.00  0.00           H  
ATOM    186 HG23 VAL A  18      31.182  61.380 -10.143  1.00  0.00           H  
ATOM    187  N   ALA A  19      27.546  60.517 -13.411  1.00118.75           N  
ATOM    188  CA  ALA A  19      26.528  60.106 -14.380  1.00110.96           C  
ATOM    189  C   ALA A  19      26.699  60.774 -15.755  1.00109.17           C  
ATOM    190  O   ALA A  19      26.521  60.098 -16.766  1.00105.16           O  
ATOM    191  CB  ALA A  19      25.131  60.384 -13.808  1.00103.39           C  
ATOM    192  H   ALA A  19      27.214  61.054 -12.621  1.00  0.00           H  
ATOM    193  HA  ALA A  19      26.624  59.028 -14.521  1.00  0.00           H  
ATOM    194  HB1 ALA A  19      24.350  60.087 -14.509  1.00  0.00           H  
ATOM    195  HB2 ALA A  19      24.967  59.826 -12.886  1.00  0.00           H  
ATOM    196  HB3 ALA A  19      24.991  61.442 -13.586  1.00  0.00           H  
ATOM    197  N   ALA A  20      27.089  62.061 -15.772  1.00108.36           N  
ATOM    198  CA  ALA A  20      27.402  62.817 -16.988  1.00108.93           C  
ATOM    199  C   ALA A  20      28.636  62.280 -17.735  1.00102.60           C  
ATOM    200  O   ALA A  20      28.622  62.257 -18.965  1.00109.38           O  
ATOM    201  CB  ALA A  20      27.573  64.302 -16.639  1.00 94.07           C  
ATOM    202  H   ALA A  20      27.202  62.559 -14.899  1.00  0.00           H  
ATOM    203  HA  ALA A  20      26.546  62.732 -17.659  1.00  0.00           H  
ATOM    204  HB1 ALA A  20      27.786  64.894 -17.530  1.00  0.00           H  
ATOM    205  HB2 ALA A  20      26.664  64.705 -16.190  1.00  0.00           H  
ATOM    206  HB3 ALA A  20      28.388  64.461 -15.933  1.00  0.00           H  
ATOM    207  N   VAL A  21      29.654  61.821 -16.985  1.00 96.38           N  
ATOM    208  CA  VAL A  21      30.854  61.173 -17.519  1.00 86.12           C  
ATOM    209  C   VAL A  21      30.567  59.758 -18.064  1.00 89.11           C  
ATOM    210  O   VAL A  21      31.088  59.420 -19.125  1.00 83.36           O  
ATOM    211  CB  VAL A  21      31.988  61.124 -16.448  1.00 82.49           C  
ATOM    212  CG1 VAL A  21      33.160  60.165 -16.752  1.00 78.80           C  
ATOM    213  CG2 VAL A  21      32.546  62.536 -16.193  1.00 81.74           C  
ATOM    214  H   VAL A  21      29.596  61.890 -15.978  1.00  0.00           H  
ATOM    215  HA  VAL A  21      31.210  61.777 -18.357  1.00  0.00           H  
ATOM    216  HB  VAL A  21      31.545  60.789 -15.509  1.00  0.00           H  
ATOM    217 HG11 VAL A  21      33.955  60.274 -16.013  1.00  0.00           H  
ATOM    218 HG12 VAL A  21      32.854  59.118 -16.725  1.00  0.00           H  
ATOM    219 HG13 VAL A  21      33.593  60.366 -17.732  1.00  0.00           H  
ATOM    220 HG21 VAL A  21      33.272  62.533 -15.380  1.00  0.00           H  
ATOM    221 HG22 VAL A  21      33.044  62.928 -17.081  1.00  0.00           H  
ATOM    222 HG23 VAL A  21      31.761  63.240 -15.923  1.00  0.00           H  
ATOM    223  N   LEU A  22      29.733  58.972 -17.360  1.00 94.67           N  
ATOM    224  CA  LEU A  22      29.348  57.615 -17.763  1.00 91.10           C  
ATOM    225  C   LEU A  22      28.473  57.585 -19.026  1.00 97.15           C  
ATOM    226  O   LEU A  22      28.723  56.748 -19.891  1.00 89.13           O  
ATOM    227  CB  LEU A  22      28.655  56.885 -16.592  1.00100.78           C  
ATOM    228  CG  LEU A  22      29.621  56.397 -15.488  1.00 93.68           C  
ATOM    229  CD1 LEU A  22      28.843  55.897 -14.255  1.00111.68           C  
ATOM    230  CD2 LEU A  22      30.625  55.343 -16.001  1.00 71.54           C  
ATOM    231  H   LEU A  22      29.353  59.305 -16.484  1.00  0.00           H  
ATOM    232  HA  LEU A  22      30.266  57.082 -18.016  1.00  0.00           H  
ATOM    233  HB3 LEU A  22      28.107  56.017 -16.964  1.00  0.00           H  
ATOM    234  HB2 LEU A  22      27.900  57.547 -16.165  1.00  0.00           H  
ATOM    235  HG  LEU A  22      30.204  57.258 -15.159  1.00  0.00           H  
ATOM    236 HD11 LEU A  22      29.302  56.261 -13.337  1.00  0.00           H  
ATOM    237 HD12 LEU A  22      27.808  56.239 -14.254  1.00  0.00           H  
ATOM    238 HD13 LEU A  22      28.816  54.808 -14.194  1.00  0.00           H  
ATOM    239 HD21 LEU A  22      30.724  54.493 -15.325  1.00  0.00           H  
ATOM    240 HD22 LEU A  22      30.339  54.944 -16.975  1.00  0.00           H  
ATOM    241 HD23 LEU A  22      31.619  55.779 -16.108  1.00  0.00           H  
ATOM    242  N   THR A  23      27.501  58.508 -19.138  1.00 93.70           N  
ATOM    243  CA  THR A  23      26.669  58.667 -20.337  1.00 88.63           C  
ATOM    244  C   THR A  23      27.450  59.247 -21.537  1.00 82.69           C  
ATOM    245  O   THR A  23      27.098  58.916 -22.668  1.00 81.22           O  
ATOM    246  CB  THR A  23      25.429  59.564 -20.084  1.00 87.94           C  
ATOM    247  OG1 THR A  23      25.792  60.862 -19.650  1.00 84.18           O  
ATOM    248  CG2 THR A  23      24.440  58.951 -19.081  1.00 97.25           C  
ATOM    249  H   THR A  23      27.338  59.161 -18.384  1.00  0.00           H  
ATOM    250  HA  THR A  23      26.308  57.678 -20.625  1.00  0.00           H  
ATOM    251  HB  THR A  23      24.891  59.697 -21.024  1.00  0.00           H  
ATOM    252  HG1 THR A  23      26.068  60.808 -18.730  1.00  0.00           H  
ATOM    253 HG21 THR A  23      23.607  59.628 -18.885  1.00  0.00           H  
ATOM    254 HG22 THR A  23      24.022  58.024 -19.472  1.00  0.00           H  
ATOM    255 HG23 THR A  23      24.908  58.714 -18.127  1.00  0.00           H  
ATOM    256  N   GLN A  24      28.515  60.033 -21.287  1.00 81.08           N  
ATOM    257  CA  GLN A  24      29.452  60.500 -22.312  1.00 78.10           C  
ATOM    258  C   GLN A  24      30.314  59.357 -22.883  1.00 78.47           C  
ATOM    259  O   GLN A  24      30.474  59.286 -24.100  1.00 77.07           O  
ATOM    260  CB  GLN A  24      30.286  61.676 -21.758  1.00 82.75           C  
ATOM    261  CG  GLN A  24      31.375  62.211 -22.712  1.00 97.96           C  
ATOM    262  CD  GLN A  24      32.076  63.457 -22.168  1.00110.91           C  
ATOM    263  OE1 GLN A  24      32.349  63.559 -20.974  1.00112.73           O  
ATOM    264  NE2 GLN A  24      32.406  64.401 -23.052  1.00104.45           N  
ATOM    265  H   GLN A  24      28.735  60.285 -20.334  1.00  0.00           H  
ATOM    266  HA  GLN A  24      28.858  60.894 -23.140  1.00  0.00           H  
ATOM    267  HB3 GLN A  24      30.749  61.384 -20.816  1.00  0.00           H  
ATOM    268  HB2 GLN A  24      29.604  62.492 -21.515  1.00  0.00           H  
ATOM    269  HG3 GLN A  24      30.934  62.433 -23.685  1.00  0.00           H  
ATOM    270  HG2 GLN A  24      32.141  61.453 -22.876  1.00  0.00           H  
ATOM    271 HE22 GLN A  24      32.883  65.235 -22.742  1.00  0.00           H  
ATOM    272 HE21 GLN A  24      32.183  64.291 -24.030  1.00  0.00           H  
ATOM    273  N   VAL A  25      30.816  58.470 -22.005  1.00 83.87           N  
ATOM    274  CA  VAL A  25      31.573  57.265 -22.363  1.00 82.06           C  
ATOM    275  C   VAL A  25      30.727  56.245 -23.155  1.00 84.65           C  
ATOM    276  O   VAL A  25      31.227  55.691 -24.133  1.00 76.35           O  
ATOM    277  CB  VAL A  25      32.189  56.596 -21.095  1.00 86.48           C  
ATOM    278  CG1 VAL A  25      32.628  55.122 -21.243  1.00 78.06           C  
ATOM    279  CG2 VAL A  25      33.378  57.424 -20.575  1.00 91.09           C  
ATOM    280  H   VAL A  25      30.657  58.614 -21.016  1.00  0.00           H  
ATOM    281  HA  VAL A  25      32.390  57.579 -23.016  1.00  0.00           H  
ATOM    282  HB  VAL A  25      31.431  56.615 -20.310  1.00  0.00           H  
ATOM    283 HG11 VAL A  25      33.141  54.775 -20.345  1.00  0.00           H  
ATOM    284 HG12 VAL A  25      31.780  54.453 -21.392  1.00  0.00           H  
ATOM    285 HG13 VAL A  25      33.312  54.995 -22.083  1.00  0.00           H  
ATOM    286 HG21 VAL A  25      33.739  57.040 -19.621  1.00  0.00           H  
ATOM    287 HG22 VAL A  25      34.211  57.399 -21.279  1.00  0.00           H  
ATOM    288 HG23 VAL A  25      33.112  58.469 -20.425  1.00  0.00           H  
ATOM    289  N   VAL A  26      29.461  56.053 -22.745  1.00 91.20           N  
ATOM    290  CA  VAL A  26      28.477  55.216 -23.436  1.00 83.12           C  
ATOM    291  C   VAL A  26      28.103  55.771 -24.826  1.00 81.42           C  
ATOM    292  O   VAL A  26      28.032  54.988 -25.770  1.00 81.51           O  
ATOM    293  CB  VAL A  26      27.200  55.015 -22.563  1.00 71.26           C  
ATOM    294  CG1 VAL A  26      25.931  54.541 -23.304  1.00 71.33           C  
ATOM    295  CG2 VAL A  26      27.491  54.047 -21.402  1.00 75.96           C  
ATOM    296  H   VAL A  26      29.133  56.529 -21.915  1.00  0.00           H  
ATOM    297  HA  VAL A  26      28.938  54.239 -23.594  1.00  0.00           H  
ATOM    298  HB  VAL A  26      26.955  55.979 -22.116  1.00  0.00           H  
ATOM    299 HG11 VAL A  26      25.125  54.327 -22.602  1.00  0.00           H  
ATOM    300 HG12 VAL A  26      25.550  55.300 -23.989  1.00  0.00           H  
ATOM    301 HG13 VAL A  26      26.123  53.631 -23.874  1.00  0.00           H  
ATOM    302 HG21 VAL A  26      26.649  53.995 -20.711  1.00  0.00           H  
ATOM    303 HG22 VAL A  26      27.682  53.039 -21.770  1.00  0.00           H  
ATOM    304 HG23 VAL A  26      28.365  54.352 -20.826  1.00  0.00           H  
ATOM    305  N   TRP A  27      27.921  57.100 -24.935  1.00 81.31           N  
ATOM    306  CA  TRP A  27      27.636  57.796 -26.192  1.00 67.43           C  
ATOM    307  C   TRP A  27      28.787  57.704 -27.211  1.00 75.97           C  
ATOM    308  O   TRP A  27      28.521  57.489 -28.393  1.00 85.17           O  
ATOM    309  CB  TRP A  27      27.243  59.257 -25.897  1.00 55.58           C  
ATOM    310  CG  TRP A  27      26.894  60.095 -27.092  1.00 70.45           C  
ATOM    311  CD1 TRP A  27      27.701  61.007 -27.681  1.00 78.19           C  
ATOM    312  CD2 TRP A  27      25.681  60.049 -27.902  1.00 92.90           C  
ATOM    313  NE1 TRP A  27      27.065  61.542 -28.783  1.00 83.20           N  
ATOM    314  CE2 TRP A  27      25.816  60.987 -28.971  1.00 98.07           C  
ATOM    315  CE3 TRP A  27      24.480  59.304 -27.848  1.00 89.31           C  
ATOM    316  CZ2 TRP A  27      24.807  61.181 -29.931  1.00 93.97           C  
ATOM    317  CZ3 TRP A  27      23.462  59.489 -28.805  1.00 82.29           C  
ATOM    318  CH2 TRP A  27      23.622  60.427 -29.844  1.00 83.34           C  
ATOM    319  H   TRP A  27      27.985  57.682 -24.110  1.00  0.00           H  
ATOM    320  HA  TRP A  27      26.770  57.307 -26.644  1.00  0.00           H  
ATOM    321  HB3 TRP A  27      28.040  59.757 -25.345  1.00  0.00           H  
ATOM    322  HB2 TRP A  27      26.372  59.266 -25.242  1.00  0.00           H  
ATOM    323  HD1 TRP A  27      28.692  61.261 -27.333  1.00  0.00           H  
ATOM    324  HE1 TRP A  27      27.491  62.245 -29.369  1.00  0.00           H  
ATOM    325  HE3 TRP A  27      24.341  58.580 -27.059  1.00  0.00           H  
ATOM    326  HZ2 TRP A  27      24.940  61.900 -30.726  1.00  0.00           H  
ATOM    327  HZ3 TRP A  27      22.553  58.908 -28.742  1.00  0.00           H  
ATOM    328  HH2 TRP A  27      22.839  60.564 -30.575  1.00  0.00           H  
ATOM    329  N   LEU A  28      30.035  57.833 -26.727  1.00 74.67           N  
ATOM    330  CA  LEU A  28      31.254  57.663 -27.519  1.00 71.46           C  
ATOM    331  C   LEU A  28      31.442  56.218 -28.008  1.00 80.11           C  
ATOM    332  O   LEU A  28      31.827  56.041 -29.160  1.00 85.68           O  
ATOM    333  CB  LEU A  28      32.480  58.131 -26.703  1.00 79.69           C  
ATOM    334  CG  LEU A  28      32.624  59.666 -26.602  1.00 66.94           C  
ATOM    335  CD1 LEU A  28      33.654  60.059 -25.523  1.00 70.85           C  
ATOM    336  CD2 LEU A  28      32.928  60.319 -27.969  1.00 84.11           C  
ATOM    337  H   LEU A  28      30.168  58.032 -25.744  1.00  0.00           H  
ATOM    338  HA  LEU A  28      31.159  58.286 -28.409  1.00  0.00           H  
ATOM    339  HB3 LEU A  28      33.398  57.732 -27.139  1.00  0.00           H  
ATOM    340  HB2 LEU A  28      32.419  57.695 -25.705  1.00  0.00           H  
ATOM    341  HG  LEU A  28      31.664  60.062 -26.270  1.00  0.00           H  
ATOM    342 HD11 LEU A  28      33.246  60.827 -24.867  1.00  0.00           H  
ATOM    343 HD12 LEU A  28      33.933  59.215 -24.892  1.00  0.00           H  
ATOM    344 HD13 LEU A  28      34.578  60.453 -25.947  1.00  0.00           H  
ATOM    345 HD21 LEU A  28      33.764  61.017 -27.927  1.00  0.00           H  
ATOM    346 HD22 LEU A  28      33.169  59.579 -28.732  1.00  0.00           H  
ATOM    347 HD23 LEU A  28      32.064  60.881 -28.324  1.00  0.00           H  
ATOM    348  N   TRP A  29      31.135  55.225 -27.154  1.00 84.83           N  
ATOM    349  CA  TRP A  29      31.219  53.801 -27.486  1.00 91.50           C  
ATOM    350  C   TRP A  29      30.163  53.348 -28.515  1.00 93.59           C  
ATOM    351  O   TRP A  29      30.479  52.511 -29.358  1.00 96.92           O  
ATOM    352  CB  TRP A  29      31.180  52.962 -26.195  1.00 93.63           C  
ATOM    353  CG  TRP A  29      31.353  51.481 -26.373  1.00110.72           C  
ATOM    354  CD1 TRP A  29      32.515  50.866 -26.691  1.00104.49           C  
ATOM    355  CD2 TRP A  29      30.347  50.424 -26.311  1.00127.38           C  
ATOM    356  NE1 TRP A  29      32.306  49.509 -26.814  1.00105.89           N  
ATOM    357  CE2 TRP A  29      30.985  49.176 -26.592  1.00121.59           C  
ATOM    358  CE3 TRP A  29      28.956  50.388 -26.048  1.00127.84           C  
ATOM    359  CZ2 TRP A  29      30.284  47.958 -26.603  1.00126.08           C  
ATOM    360  CZ3 TRP A  29      28.243  49.172 -26.054  1.00122.52           C  
ATOM    361  CH2 TRP A  29      28.904  47.958 -26.330  1.00138.74           C  
ATOM    362  H   TRP A  29      30.833  55.448 -26.214  1.00  0.00           H  
ATOM    363  HA  TRP A  29      32.197  53.637 -27.942  1.00  0.00           H  
ATOM    364  HB3 TRP A  29      30.243  53.138 -25.665  1.00  0.00           H  
ATOM    365  HB2 TRP A  29      31.970  53.300 -25.523  1.00  0.00           H  
ATOM    366  HD1 TRP A  29      33.457  51.377 -26.830  1.00  0.00           H  
ATOM    367  HE1 TRP A  29      33.049  48.861 -27.041  1.00  0.00           H  
ATOM    368  HE3 TRP A  29      28.433  51.310 -25.839  1.00  0.00           H  
ATOM    369  HZ2 TRP A  29      30.799  47.033 -26.820  1.00  0.00           H  
ATOM    370  HZ3 TRP A  29      27.182  49.172 -25.849  1.00  0.00           H  
ATOM    371  HH2 TRP A  29      28.351  47.030 -26.335  1.00  0.00           H  
ATOM    372  N   LEU A  30      28.956  53.939 -28.457  1.00 97.55           N  
ATOM    373  CA  LEU A  30      27.890  53.756 -29.447  1.00 88.06           C  
ATOM    374  C   LEU A  30      28.193  54.448 -30.790  1.00 84.34           C  
ATOM    375  O   LEU A  30      27.696  53.984 -31.815  1.00 92.38           O  
ATOM    376  CB  LEU A  30      26.550  54.265 -28.870  1.00 88.26           C  
ATOM    377  CG  LEU A  30      25.936  53.362 -27.776  1.00 84.77           C  
ATOM    378  CD1 LEU A  30      24.749  54.067 -27.087  1.00 66.76           C  
ATOM    379  CD2 LEU A  30      25.561  51.961 -28.304  1.00100.53           C  
ATOM    380  H   LEU A  30      28.763  54.598 -27.714  1.00  0.00           H  
ATOM    381  HA  LEU A  30      27.805  52.689 -29.656  1.00  0.00           H  
ATOM    382  HB3 LEU A  30      25.816  54.372 -29.670  1.00  0.00           H  
ATOM    383  HB2 LEU A  30      26.703  55.272 -28.477  1.00  0.00           H  
ATOM    384  HG  LEU A  30      26.695  53.210 -27.009  1.00  0.00           H  
ATOM    385 HD11 LEU A  30      24.869  54.051 -26.004  1.00  0.00           H  
ATOM    386 HD12 LEU A  30      24.664  55.114 -27.382  1.00  0.00           H  
ATOM    387 HD13 LEU A  30      23.792  53.599 -27.314  1.00  0.00           H  
ATOM    388 HD21 LEU A  30      24.570  51.640 -27.985  1.00  0.00           H  
ATOM    389 HD22 LEU A  30      25.575  51.916 -29.394  1.00  0.00           H  
ATOM    390 HD23 LEU A  30      26.268  51.213 -27.942  1.00  0.00           H  
ATOM    391  N   GLY A  31      29.010  55.517 -30.771  1.00 79.51           N  
ATOM    392  CA  GLY A  31      29.472  56.217 -31.970  1.00 75.69           C  
ATOM    393  C   GLY A  31      30.598  55.433 -32.663  1.00 96.96           C  
ATOM    394  O   GLY A  31      30.632  55.384 -33.891  1.00 93.79           O  
ATOM    395  H   GLY A  31      29.361  55.851 -29.884  1.00  0.00           H  
ATOM    396  HA3 GLY A  31      29.851  57.197 -31.679  1.00  0.00           H  
ATOM    397  HA2 GLY A  31      28.644  56.384 -32.661  1.00  0.00           H  
ATOM    398  N   THR A  32      31.485  54.794 -31.880  1.00103.14           N  
ATOM    399  CA  THR A  32      32.582  53.942 -32.347  1.00 98.09           C  
ATOM    400  C   THR A  32      32.177  52.446 -32.304  1.00 94.97           C  
ATOM    401  O   THR A  32      32.977  51.594 -31.911  1.00104.67           O  
ATOM    402  CB  THR A  32      33.871  54.189 -31.507  1.00109.44           C  
ATOM    403  OG1 THR A  32      33.744  53.756 -30.165  1.00116.45           O  
ATOM    404  CG2 THR A  32      34.342  55.653 -31.522  1.00104.97           C  
ATOM    405  H   THR A  32      31.411  54.887 -30.875  1.00  0.00           H  
ATOM    406  HA  THR A  32      32.816  54.175 -33.387  1.00  0.00           H  
ATOM    407  HB  THR A  32      34.679  53.599 -31.944  1.00  0.00           H  
ATOM    408  HG1 THR A  32      33.560  52.812 -30.173  1.00  0.00           H  
ATOM    409 HG21 THR A  32      35.273  55.769 -30.965  1.00  0.00           H  
ATOM    410 HG22 THR A  32      34.525  55.992 -32.542  1.00  0.00           H  
ATOM    411 HG23 THR A  32      33.609  56.326 -31.078  1.00  0.00           H  
ATOM    412  N   GLN A  33      30.938  52.153 -32.735  1.00 92.66           N  
ATOM    413  CA  GLN A  33      30.368  50.810 -32.795  1.00100.40           C  
ATOM    414  C   GLN A  33      30.403  50.307 -34.245  1.00 94.72           C  
ATOM    415  O   GLN A  33      29.677  50.833 -35.090  1.00 94.61           O  
ATOM    416  CB  GLN A  33      28.925  50.865 -32.237  1.00  0.00           C  
ATOM    417  CG  GLN A  33      28.162  49.521 -32.165  1.00  0.00           C  
ATOM    418  CD  GLN A  33      28.631  48.572 -31.054  1.00  0.00           C  
ATOM    419  OE1 GLN A  33      29.685  48.753 -30.449  1.00  0.00           O  
ATOM    420  NE2 GLN A  33      27.836  47.536 -30.783  1.00  0.00           N  
ATOM    421  H   GLN A  33      30.338  52.900 -33.055  1.00  0.00           H  
ATOM    422  HA  GLN A  33      30.956  50.132 -32.174  1.00  0.00           H  
ATOM    423  HB2 GLN A  33      28.942  51.312 -31.243  1.00  0.00           H  
ATOM    424  HB3 GLN A  33      28.338  51.551 -32.848  1.00  0.00           H  
ATOM    425  HG2 GLN A  33      27.109  49.738 -31.983  1.00  0.00           H  
ATOM    426  HG3 GLN A  33      28.198  48.996 -33.120  1.00  0.00           H  
ATOM    427 HE22 GLN A  33      28.097  46.879 -30.062  1.00  0.00           H  
ATOM    428 HE21 GLN A  33      26.982  47.388 -31.302  1.00  0.00           H  
ATOM    429  N   SER A  34      31.224  49.273 -34.490  1.00 94.76           N  
ATOM    430  CA  SER A  34      31.228  48.503 -35.733  1.00 95.60           C  
ATOM    431  C   SER A  34      30.191  47.368 -35.662  1.00 96.15           C  
ATOM    432  O   SER A  34      29.913  46.855 -34.576  1.00 89.03           O  
ATOM    433  CB  SER A  34      32.658  47.984 -36.002  1.00  0.00           C  
ATOM    434  OG  SER A  34      33.068  46.990 -35.082  1.00  0.00           O  
ATOM    435  H   SER A  34      31.795  48.901 -33.745  1.00  0.00           H  
ATOM    436  HA  SER A  34      30.958  49.163 -36.560  1.00  0.00           H  
ATOM    437  HB2 SER A  34      32.713  47.557 -37.004  1.00  0.00           H  
ATOM    438  HB3 SER A  34      33.373  48.807 -35.977  1.00  0.00           H  
ATOM    439  HG  SER A  34      32.530  46.205 -35.215  1.00  0.00           H  
ATOM    440  N   PHE A  35      29.660  46.989 -36.833  1.00 79.78           N  
ATOM    441  CA  PHE A  35      28.694  45.903 -36.982  1.00 64.92           C  
ATOM    442  C   PHE A  35      29.396  44.658 -37.535  1.00 59.03           C  
ATOM    443  O   PHE A  35      30.224  44.778 -38.439  1.00 74.80           O  
ATOM    444  CB  PHE A  35      27.563  46.369 -37.914  1.00 73.49           C  
ATOM    445  CG  PHE A  35      26.773  47.550 -37.377  1.00 69.37           C  
ATOM    446  CD1 PHE A  35      26.022  47.424 -36.188  1.00 76.22           C  
ATOM    447  CD2 PHE A  35      26.842  48.806 -38.016  1.00 64.68           C  
ATOM    448  CE1 PHE A  35      25.342  48.521 -35.678  1.00 83.72           C  
ATOM    449  CE2 PHE A  35      26.150  49.889 -37.491  1.00 77.81           C  
ATOM    450  CZ  PHE A  35      25.402  49.747 -36.329  1.00 86.28           C  
ATOM    451  H   PHE A  35      29.948  47.444 -37.687  1.00  0.00           H  
ATOM    452  HA  PHE A  35      28.258  45.645 -36.015  1.00  0.00           H  
ATOM    453  HB3 PHE A  35      26.865  45.550 -38.080  1.00  0.00           H  
ATOM    454  HB2 PHE A  35      27.962  46.617 -38.899  1.00  0.00           H  
ATOM    455  HD1 PHE A  35      25.978  46.479 -35.668  1.00  0.00           H  
ATOM    456  HD2 PHE A  35      27.431  48.932 -38.912  1.00  0.00           H  
ATOM    457  HE1 PHE A  35      24.763  48.424 -34.775  1.00  0.00           H  
ATOM    458  HE2 PHE A  35      26.200  50.849 -37.985  1.00  0.00           H  
ATOM    459  HZ  PHE A  35      24.871  50.596 -35.925  1.00  0.00           H  
ATOM    460  N   VAL A  36      29.050  43.489 -36.972  1.00 42.75           N  
ATOM    461  CA  VAL A  36      29.638  42.196 -37.326  1.00 54.38           C  
ATOM    462  C   VAL A  36      29.165  41.717 -38.712  1.00 62.21           C  
ATOM    463  O   VAL A  36      29.999  41.329 -39.527  1.00 67.79           O  
ATOM    464  CB  VAL A  36      29.295  41.100 -36.272  1.00 54.65           C  
ATOM    465  CG1 VAL A  36      29.826  39.693 -36.624  1.00 70.27           C  
ATOM    466  CG2 VAL A  36      29.798  41.487 -34.871  1.00 59.00           C  
ATOM    467  H   VAL A  36      28.332  43.471 -36.258  1.00  0.00           H  
ATOM    468  HA  VAL A  36      30.723  42.312 -37.360  1.00  0.00           H  
ATOM    469  HB  VAL A  36      28.209  41.024 -36.202  1.00  0.00           H  
ATOM    470 HG11 VAL A  36      29.579  38.981 -35.839  1.00  0.00           H  
ATOM    471 HG12 VAL A  36      29.397  39.296 -37.543  1.00  0.00           H  
ATOM    472 HG13 VAL A  36      30.910  39.697 -36.734  1.00  0.00           H  
ATOM    473 HG21 VAL A  36      29.561  40.709 -34.147  1.00  0.00           H  
ATOM    474 HG22 VAL A  36      30.879  41.629 -34.861  1.00  0.00           H  
ATOM    475 HG23 VAL A  36      29.334  42.407 -34.513  1.00  0.00           H  
ATOM    476  N   PHE A  37      27.845  41.774 -38.947  1.00 64.84           N  
ATOM    477  CA  PHE A  37      27.198  41.301 -40.170  1.00 61.16           C  
ATOM    478  C   PHE A  37      26.758  42.489 -41.041  1.00 65.20           C  
ATOM    479  O   PHE A  37      26.655  43.618 -40.556  1.00 54.22           O  
ATOM    480  CB  PHE A  37      25.985  40.426 -39.784  1.00 55.28           C  
ATOM    481  CG  PHE A  37      26.318  39.206 -38.940  1.00 66.47           C  
ATOM    482  CD1 PHE A  37      26.266  39.286 -37.531  1.00 63.54           C  
ATOM    483  CD2 PHE A  37      26.850  38.043 -39.537  1.00 67.89           C  
ATOM    484  CE1 PHE A  37      26.688  38.213 -36.758  1.00 57.16           C  
ATOM    485  CE2 PHE A  37      27.251  36.976 -38.743  1.00 76.24           C  
ATOM    486  CZ  PHE A  37      27.170  37.060 -37.359  1.00 67.74           C  
ATOM    487  H   PHE A  37      27.228  42.157 -38.243  1.00  0.00           H  
ATOM    488  HA  PHE A  37      27.889  40.689 -40.754  1.00  0.00           H  
ATOM    489  HB3 PHE A  37      25.479  40.079 -40.686  1.00  0.00           H  
ATOM    490  HB2 PHE A  37      25.256  41.028 -39.242  1.00  0.00           H  
ATOM    491  HD1 PHE A  37      25.912  40.186 -37.048  1.00  0.00           H  
ATOM    492  HD2 PHE A  37      26.950  37.980 -40.612  1.00  0.00           H  
ATOM    493  HE1 PHE A  37      26.664  38.281 -35.683  1.00  0.00           H  
ATOM    494  HE2 PHE A  37      27.650  36.083 -39.197  1.00  0.00           H  
ATOM    495  HZ  PHE A  37      27.502  36.233 -36.748  1.00  0.00           H  
ATOM    496  N   GLN A  38      26.494  42.191 -42.321  1.00 77.24           N  
ATOM    497  CA  GLN A  38      25.952  43.123 -43.311  1.00 95.66           C  
ATOM    498  C   GLN A  38      24.655  42.535 -43.892  1.00 95.57           C  
ATOM    499  O   GLN A  38      24.461  41.319 -43.844  1.00 88.49           O  
ATOM    500  CB  GLN A  38      26.999  43.351 -44.425  1.00 89.38           C  
ATOM    501  CG  GLN A  38      28.343  43.910 -43.915  1.00 91.92           C  
ATOM    502  CD  GLN A  38      29.319  44.191 -45.058  1.00101.29           C  
ATOM    503  OE1 GLN A  38      29.096  45.094 -45.861  1.00107.71           O  
ATOM    504  NE2 GLN A  38      30.412  43.429 -45.127  1.00 98.00           N  
ATOM    505  H   GLN A  38      26.625  41.242 -42.643  1.00  0.00           H  
ATOM    506  HA  GLN A  38      25.707  44.081 -42.847  1.00  0.00           H  
ATOM    507  HB3 GLN A  38      26.584  44.038 -45.165  1.00  0.00           H  
ATOM    508  HB2 GLN A  38      27.183  42.416 -44.955  1.00  0.00           H  
ATOM    509  HG3 GLN A  38      28.804  43.216 -43.210  1.00  0.00           H  
ATOM    510  HG2 GLN A  38      28.175  44.839 -43.369  1.00  0.00           H  
ATOM    511 HE22 GLN A  38      31.088  43.580 -45.861  1.00  0.00           H  
ATOM    512 HE21 GLN A  38      30.563  42.688 -44.456  1.00  0.00           H  
ATOM    513  N   ARG A  39      23.795  43.408 -44.452  1.00 90.77           N  
ATOM    514  CA  ARG A  39      22.534  43.030 -45.109  1.00 94.82           C  
ATOM    515  C   ARG A  39      22.747  42.061 -46.283  1.00 80.78           C  
ATOM    516  O   ARG A  39      22.154  40.982 -46.285  1.00 70.99           O  
ATOM    517  CB  ARG A  39      21.790  44.283 -45.623  1.00113.85           C  
ATOM    518  CG  ARG A  39      21.228  45.218 -44.533  1.00 99.17           C  
ATOM    519  CD  ARG A  39      21.742  46.666 -44.607  1.00115.33           C  
ATOM    520  NE  ARG A  39      21.334  47.365 -45.839  1.00139.60           N  
ATOM    521  CZ  ARG A  39      21.708  48.597 -46.234  1.00132.05           C  
ATOM    522  NH1 ARG A  39      21.279  49.054 -47.417  1.00137.02           N  
ATOM    523  NH2 ARG A  39      22.498  49.383 -45.485  1.00132.10           N1+
ATOM    524  H   ARG A  39      24.020  44.391 -44.455  1.00  0.00           H  
ATOM    525  HA  ARG A  39      21.904  42.525 -44.374  1.00  0.00           H  
ATOM    526  HB3 ARG A  39      20.943  43.960 -46.233  1.00  0.00           H  
ATOM    527  HB2 ARG A  39      22.438  44.834 -46.306  1.00  0.00           H  
ATOM    528  HG3 ARG A  39      21.371  44.822 -43.529  1.00  0.00           H  
ATOM    529  HG2 ARG A  39      20.143  45.240 -44.657  1.00  0.00           H  
ATOM    530  HD3 ARG A  39      22.832  46.640 -44.620  1.00  0.00           H  
ATOM    531  HD2 ARG A  39      21.441  47.224 -43.721  1.00  0.00           H  
ATOM    532  HE  ARG A  39      20.704  46.848 -46.435  1.00  0.00           H  
ATOM    533 HH12 ARG A  39      21.539  49.976 -47.737  1.00  0.00           H  
ATOM    534 HH11 ARG A  39      20.680  48.484 -47.996  1.00  0.00           H  
ATOM    535 HH22 ARG A  39      22.759  50.305 -45.804  1.00  0.00           H  
ATOM    536 HH21 ARG A  39      22.812  49.065 -44.582  1.00  0.00           H  
ATOM    537  N   GLU A  40      23.585  42.473 -47.252  1.00 77.15           N  
ATOM    538  CA  GLU A  40      23.803  41.746 -48.501  1.00 86.32           C  
ATOM    539  C   GLU A  40      24.653  40.472 -48.328  1.00 76.24           C  
ATOM    540  O   GLU A  40      24.518  39.558 -49.139  1.00 66.47           O  
ATOM    541  CB  GLU A  40      24.375  42.715 -49.563  1.00 90.01           C  
ATOM    542  CG  GLU A  40      24.375  42.171 -51.012  1.00 97.08           C  
ATOM    543  CD  GLU A  40      22.978  41.809 -51.551  1.00111.12           C  
ATOM    544  OE1 GLU A  40      22.870  40.734 -52.178  1.00 91.64           O  
ATOM    545  OE2 GLU A  40      22.035  42.601 -51.327  1.00109.06           O1-
ATOM    546  H   GLU A  40      24.043  43.369 -47.171  1.00  0.00           H  
ATOM    547  HA  GLU A  40      22.817  41.427 -48.834  1.00  0.00           H  
ATOM    548  HB3 GLU A  40      25.400  42.974 -49.292  1.00  0.00           H  
ATOM    549  HB2 GLU A  40      23.827  43.658 -49.533  1.00  0.00           H  
ATOM    550  HG3 GLU A  40      25.042  41.311 -51.090  1.00  0.00           H  
ATOM    551  HG2 GLU A  40      24.797  42.928 -51.675  1.00  0.00           H  
ATOM    552  N   GLU A  41      25.464  40.410 -47.254  1.00 80.93           N  
ATOM    553  CA  GLU A  41      26.181  39.211 -46.818  1.00 79.39           C  
ATOM    554  C   GLU A  41      25.216  38.066 -46.469  1.00 66.50           C  
ATOM    555  O   GLU A  41      25.310  36.997 -47.070  1.00 70.81           O  
ATOM    556  CB  GLU A  41      27.124  39.565 -45.647  1.00 85.59           C  
ATOM    557  CG  GLU A  41      27.843  38.351 -45.011  1.00 78.90           C  
ATOM    558  CD  GLU A  41      28.772  38.665 -43.831  1.00 81.41           C  
ATOM    559  OE1 GLU A  41      29.412  37.691 -43.379  1.00 65.76           O  
ATOM    560  OE2 GLU A  41      28.836  39.833 -43.383  1.00 85.49           O1-
ATOM    561  H   GLU A  41      25.515  41.204 -46.633  1.00  0.00           H  
ATOM    562  HA  GLU A  41      26.799  38.875 -47.653  1.00  0.00           H  
ATOM    563  HB3 GLU A  41      26.559  40.092 -44.878  1.00  0.00           H  
ATOM    564  HB2 GLU A  41      27.875  40.270 -46.007  1.00  0.00           H  
ATOM    565  HG3 GLU A  41      28.419  37.835 -45.780  1.00  0.00           H  
ATOM    566  HG2 GLU A  41      27.114  37.633 -44.636  1.00  0.00           H  
ATOM    567  N   ILE A  42      24.293  38.336 -45.529  1.00 61.95           N  
ATOM    568  CA  ILE A  42      23.256  37.401 -45.090  1.00 58.85           C  
ATOM    569  C   ILE A  42      22.275  37.029 -46.222  1.00 64.52           C  
ATOM    570  O   ILE A  42      21.880  35.867 -46.298  1.00 53.90           O  
ATOM    571  CB  ILE A  42      22.460  37.955 -43.866  1.00 47.20           C  
ATOM    572  CG1 ILE A  42      23.369  38.188 -42.632  1.00 45.75           C  
ATOM    573  CG2 ILE A  42      21.213  37.125 -43.476  1.00 46.19           C  
ATOM    574  CD1 ILE A  42      23.947  36.920 -41.987  1.00 45.70           C  
ATOM    575  H   ILE A  42      24.283  39.246 -45.089  1.00  0.00           H  
ATOM    576  HA  ILE A  42      23.757  36.478 -44.791  1.00  0.00           H  
ATOM    577  HB  ILE A  42      22.090  38.943 -44.147  1.00  0.00           H  
ATOM    578 HG13 ILE A  42      22.813  38.742 -41.876  1.00  0.00           H  
ATOM    579 HG12 ILE A  42      24.199  38.841 -42.901  1.00  0.00           H  
ATOM    580 HG21 ILE A  42      20.770  37.478 -42.548  1.00  0.00           H  
ATOM    581 HG22 ILE A  42      20.427  37.179 -44.230  1.00  0.00           H  
ATOM    582 HG23 ILE A  42      21.467  36.074 -43.339  1.00  0.00           H  
ATOM    583 HD11 ILE A  42      24.477  37.168 -41.068  1.00  0.00           H  
ATOM    584 HD12 ILE A  42      23.171  36.201 -41.724  1.00  0.00           H  
ATOM    585 HD13 ILE A  42      24.658  36.425 -42.649  1.00  0.00           H  
ATOM    586  N   ALA A  43      21.941  37.998 -47.095  1.00 65.71           N  
ATOM    587  CA  ALA A  43      21.067  37.801 -48.251  1.00 60.42           C  
ATOM    588  C   ALA A  43      21.656  36.863 -49.315  1.00 68.63           C  
ATOM    589  O   ALA A  43      20.925  36.012 -49.817  1.00 69.55           O  
ATOM    590  CB  ALA A  43      20.694  39.156 -48.867  1.00 72.50           C  
ATOM    591  H   ALA A  43      22.300  38.934 -46.960  1.00  0.00           H  
ATOM    592  HA  ALA A  43      20.153  37.339 -47.880  1.00  0.00           H  
ATOM    593  HB1 ALA A  43      19.949  39.036 -49.653  1.00  0.00           H  
ATOM    594  HB2 ALA A  43      20.274  39.830 -48.120  1.00  0.00           H  
ATOM    595  HB3 ALA A  43      21.561  39.642 -49.314  1.00  0.00           H  
ATOM    596  N   GLN A  44      22.958  37.006 -49.618  1.00 68.53           N  
ATOM    597  CA  GLN A  44      23.678  36.139 -50.551  1.00 61.73           C  
ATOM    598  C   GLN A  44      23.874  34.714 -50.006  1.00 63.01           C  
ATOM    599  O   GLN A  44      23.625  33.763 -50.743  1.00 80.08           O  
ATOM    600  CB  GLN A  44      25.004  36.814 -50.976  1.00 71.74           C  
ATOM    601  CG  GLN A  44      25.944  35.991 -51.892  1.00 97.00           C  
ATOM    602  CD  GLN A  44      25.310  35.513 -53.205  1.00 88.53           C  
ATOM    603  OE1 GLN A  44      24.453  36.179 -53.781  1.00 76.47           O  
ATOM    604  NE2 GLN A  44      25.757  34.361 -53.707  1.00 82.03           N  
ATOM    605  H   GLN A  44      23.499  37.740 -49.180  1.00  0.00           H  
ATOM    606  HA  GLN A  44      23.055  36.050 -51.442  1.00  0.00           H  
ATOM    607  HB3 GLN A  44      25.563  37.095 -50.082  1.00  0.00           H  
ATOM    608  HB2 GLN A  44      24.769  37.755 -51.476  1.00  0.00           H  
ATOM    609  HG3 GLN A  44      26.330  35.130 -51.345  1.00  0.00           H  
ATOM    610  HG2 GLN A  44      26.814  36.597 -52.144  1.00  0.00           H  
ATOM    611 HE22 GLN A  44      25.388  34.009 -54.577  1.00  0.00           H  
ATOM    612 HE21 GLN A  44      26.458  33.824 -53.211  1.00  0.00           H  
ATOM    613  N   LEU A  45      24.275  34.591 -48.728  1.00 55.44           N  
ATOM    614  CA  LEU A  45      24.477  33.311 -48.042  1.00 68.27           C  
ATOM    615  C   LEU A  45      23.181  32.491 -47.903  1.00 74.70           C  
ATOM    616  O   LEU A  45      23.221  31.282 -48.117  1.00 86.25           O  
ATOM    617  CB  LEU A  45      25.129  33.554 -46.663  1.00 64.62           C  
ATOM    618  CG  LEU A  45      26.613  33.984 -46.730  1.00 61.38           C  
ATOM    619  CD1 LEU A  45      27.113  34.469 -45.355  1.00 61.50           C  
ATOM    620  CD2 LEU A  45      27.520  32.884 -47.319  1.00 54.11           C  
ATOM    621  H   LEU A  45      24.464  35.423 -48.183  1.00  0.00           H  
ATOM    622  HA  LEU A  45      25.156  32.716 -48.655  1.00  0.00           H  
ATOM    623  HB3 LEU A  45      25.069  32.650 -46.055  1.00  0.00           H  
ATOM    624  HB2 LEU A  45      24.545  34.307 -46.131  1.00  0.00           H  
ATOM    625  HG  LEU A  45      26.680  34.840 -47.401  1.00  0.00           H  
ATOM    626 HD11 LEU A  45      27.733  35.359 -45.462  1.00  0.00           H  
ATOM    627 HD12 LEU A  45      26.289  34.731 -44.691  1.00  0.00           H  
ATOM    628 HD13 LEU A  45      27.710  33.713 -44.844  1.00  0.00           H  
ATOM    629 HD21 LEU A  45      28.456  32.782 -46.771  1.00  0.00           H  
ATOM    630 HD22 LEU A  45      27.033  31.907 -47.319  1.00  0.00           H  
ATOM    631 HD23 LEU A  45      27.783  33.115 -48.351  1.00  0.00           H  
ATOM    632  N   ALA A  46      22.058  33.158 -47.592  1.00 55.14           N  
ATOM    633  CA  ALA A  46      20.732  32.543 -47.509  1.00 61.95           C  
ATOM    634  C   ALA A  46      20.158  32.139 -48.879  1.00 73.44           C  
ATOM    635  O   ALA A  46      19.495  31.105 -48.959  1.00 83.25           O  
ATOM    636  CB  ALA A  46      19.790  33.507 -46.783  1.00 53.47           C  
ATOM    637  H   ALA A  46      22.099  34.153 -47.414  1.00  0.00           H  
ATOM    638  HA  ALA A  46      20.813  31.637 -46.906  1.00  0.00           H  
ATOM    639  HB1 ALA A  46      18.778  33.107 -46.709  1.00  0.00           H  
ATOM    640  HB2 ALA A  46      20.146  33.707 -45.773  1.00  0.00           H  
ATOM    641  HB3 ALA A  46      19.740  34.465 -47.299  1.00  0.00           H  
ATOM    642  N   ARG A  47      20.443  32.937 -49.924  1.00 71.54           N  
ATOM    643  CA  ARG A  47      20.040  32.681 -51.310  1.00 62.58           C  
ATOM    644  C   ARG A  47      20.805  31.511 -51.963  1.00 62.12           C  
ATOM    645  O   ARG A  47      20.210  30.811 -52.781  1.00 63.15           O  
ATOM    646  CB  ARG A  47      20.137  33.995 -52.115  1.00 53.30           C  
ATOM    647  CG  ARG A  47      19.815  33.882 -53.622  1.00 57.16           C  
ATOM    648  CD  ARG A  47      19.625  35.225 -54.351  1.00 56.21           C  
ATOM    649  NE  ARG A  47      20.763  36.150 -54.184  1.00 76.57           N  
ATOM    650  CZ  ARG A  47      20.810  37.267 -53.431  1.00 88.01           C  
ATOM    651  NH1 ARG A  47      21.943  37.977 -53.416  1.00 94.89           N  
ATOM    652  NH2 ARG A  47      19.768  37.693 -52.700  1.00 82.42           N1+
ATOM    653  H   ARG A  47      20.983  33.778 -49.771  1.00  0.00           H  
ATOM    654  HA  ARG A  47      18.988  32.391 -51.293  1.00  0.00           H  
ATOM    655  HB3 ARG A  47      21.147  34.392 -52.011  1.00  0.00           H  
ATOM    656  HB2 ARG A  47      19.470  34.731 -51.664  1.00  0.00           H  
ATOM    657  HG3 ARG A  47      18.849  33.377 -53.664  1.00  0.00           H  
ATOM    658  HG2 ARG A  47      20.506  33.238 -54.167  1.00  0.00           H  
ATOM    659  HD3 ARG A  47      18.645  35.668 -54.182  1.00  0.00           H  
ATOM    660  HD2 ARG A  47      19.653  35.007 -55.419  1.00  0.00           H  
ATOM    661  HE  ARG A  47      21.605  35.887 -54.676  1.00  0.00           H  
ATOM    662 HH12 ARG A  47      22.018  38.841 -52.889  1.00  0.00           H  
ATOM    663 HH11 ARG A  47      22.762  37.640 -53.905  1.00  0.00           H  
ATOM    664 HH22 ARG A  47      19.843  38.537 -52.150  1.00  0.00           H  
ATOM    665 HH21 ARG A  47      18.911  37.159 -52.684  1.00  0.00           H  
ATOM    666  N   GLN A  48      22.076  31.290 -51.572  1.00 73.70           N  
ATOM    667  CA  GLN A  48      22.883  30.131 -51.978  1.00 80.47           C  
ATOM    668  C   GLN A  48      22.277  28.783 -51.558  1.00 76.96           C  
ATOM    669  O   GLN A  48      22.326  27.831 -52.336  1.00 76.29           O  
ATOM    670  CB  GLN A  48      24.316  30.244 -51.413  1.00 78.17           C  
ATOM    671  CG  GLN A  48      25.234  31.187 -52.213  1.00 77.41           C  
ATOM    672  CD  GLN A  48      26.609  31.425 -51.572  1.00112.31           C  
ATOM    673  OE1 GLN A  48      27.281  32.394 -51.917  1.00118.12           O  
ATOM    674  NE2 GLN A  48      27.050  30.558 -50.655  1.00116.88           N  
ATOM    675  H   GLN A  48      22.509  31.928 -50.917  1.00  0.00           H  
ATOM    676  HA  GLN A  48      22.938  30.135 -53.068  1.00  0.00           H  
ATOM    677  HB3 GLN A  48      24.782  29.256 -51.397  1.00  0.00           H  
ATOM    678  HB2 GLN A  48      24.269  30.566 -50.373  1.00  0.00           H  
ATOM    679  HG3 GLN A  48      24.746  32.151 -52.343  1.00  0.00           H  
ATOM    680  HG2 GLN A  48      25.388  30.789 -53.216  1.00  0.00           H  
ATOM    681 HE22 GLN A  48      27.953  30.695 -50.224  1.00  0.00           H  
ATOM    682 HE21 GLN A  48      26.485  29.768 -50.381  1.00  0.00           H  
ATOM    683  N   TYR A  49      21.726  28.741 -50.335  1.00 70.91           N  
ATOM    684  CA  TYR A  49      21.184  27.533 -49.717  1.00 85.91           C  
ATOM    685  C   TYR A  49      19.653  27.418 -49.865  1.00 80.28           C  
ATOM    686  O   TYR A  49      19.092  26.443 -49.370  1.00 64.93           O  
ATOM    687  CB  TYR A  49      21.628  27.487 -48.238  1.00 83.37           C  
ATOM    688  CG  TYR A  49      23.122  27.654 -47.979  1.00 81.46           C  
ATOM    689  CD1 TYR A  49      24.077  26.969 -48.762  1.00 81.21           C  
ATOM    690  CD2 TYR A  49      23.565  28.515 -46.953  1.00 77.46           C  
ATOM    691  CE1 TYR A  49      25.453  27.163 -48.539  1.00 80.09           C  
ATOM    692  CE2 TYR A  49      24.942  28.721 -46.739  1.00 76.63           C  
ATOM    693  CZ  TYR A  49      25.888  28.043 -47.530  1.00 75.56           C  
ATOM    694  OH  TYR A  49      27.222  28.233 -47.320  1.00 96.50           O  
ATOM    695  H   TYR A  49      21.725  29.573 -49.762  1.00  0.00           H  
ATOM    696  HA  TYR A  49      21.591  26.650 -50.211  1.00  0.00           H  
ATOM    697  HB3 TYR A  49      21.331  26.534 -47.807  1.00  0.00           H  
ATOM    698  HB2 TYR A  49      21.093  28.256 -47.678  1.00  0.00           H  
ATOM    699  HD1 TYR A  49      23.763  26.304 -49.551  1.00  0.00           H  
ATOM    700  HD2 TYR A  49      22.848  29.047 -46.346  1.00  0.00           H  
ATOM    701  HE1 TYR A  49      26.176  26.640 -49.148  1.00  0.00           H  
ATOM    702  HE2 TYR A  49      25.268  29.409 -45.974  1.00  0.00           H  
ATOM    703  HH  TYR A  49      27.412  28.831 -46.593  1.00  0.00           H  
ATOM    704  N   ALA A  50      19.002  28.368 -50.564  1.00 77.02           N  
ATOM    705  CA  ALA A  50      17.560  28.359 -50.840  1.00 62.30           C  
ATOM    706  C   ALA A  50      17.095  27.229 -51.781  1.00 61.21           C  
ATOM    707  O   ALA A  50      15.914  26.887 -51.756  1.00 68.68           O  
ATOM    708  CB  ALA A  50      17.136  29.733 -51.383  1.00 67.19           C  
ATOM    709  H   ALA A  50      19.522  29.145 -50.947  1.00  0.00           H  
ATOM    710  HA  ALA A  50      17.050  28.207 -49.889  1.00  0.00           H  
ATOM    711  HB1 ALA A  50      16.060  29.772 -51.561  1.00  0.00           H  
ATOM    712  HB2 ALA A  50      17.370  30.525 -50.672  1.00  0.00           H  
ATOM    713  HB3 ALA A  50      17.637  29.966 -52.322  1.00  0.00           H  
ATOM    714  N   GLY A  51      18.019  26.653 -52.571  1.00 63.82           N  
ATOM    715  CA  GLY A  51      17.748  25.513 -53.449  1.00 67.58           C  
ATOM    716  C   GLY A  51      17.829  24.166 -52.705  1.00 68.42           C  
ATOM    717  O   GLY A  51      17.384  23.160 -53.256  1.00 71.53           O  
ATOM    718  H   GLY A  51      18.969  26.993 -52.540  1.00  0.00           H  
ATOM    719  HA3 GLY A  51      18.488  25.511 -54.249  1.00  0.00           H  
ATOM    720  HA2 GLY A  51      16.771  25.614 -53.924  1.00  0.00           H  
ATOM    721  N   LEU A  52      18.385  24.137 -51.480  1.00 58.60           N  
ATOM    722  CA  LEU A  52      18.501  22.943 -50.639  1.00 58.26           C  
ATOM    723  C   LEU A  52      17.260  22.763 -49.749  1.00 60.82           C  
ATOM    724  O   LEU A  52      16.485  23.703 -49.563  1.00 56.42           O  
ATOM    725  CB  LEU A  52      19.759  23.063 -49.740  1.00 63.25           C  
ATOM    726  CG  LEU A  52      21.104  23.222 -50.480  1.00 70.08           C  
ATOM    727  CD1 LEU A  52      22.260  23.390 -49.471  1.00 62.74           C  
ATOM    728  CD2 LEU A  52      21.374  22.077 -51.477  1.00 66.87           C  
ATOM    729  H   LEU A  52      18.700  25.001 -51.060  1.00  0.00           H  
ATOM    730  HA  LEU A  52      18.591  22.057 -51.270  1.00  0.00           H  
ATOM    731  HB3 LEU A  52      19.828  22.182 -49.098  1.00  0.00           H  
ATOM    732  HB2 LEU A  52      19.632  23.905 -49.062  1.00  0.00           H  
ATOM    733  HG  LEU A  52      21.057  24.150 -51.051  1.00  0.00           H  
ATOM    734 HD11 LEU A  52      22.921  24.199 -49.776  1.00  0.00           H  
ATOM    735 HD12 LEU A  52      21.901  23.627 -48.469  1.00  0.00           H  
ATOM    736 HD13 LEU A  52      22.866  22.488 -49.382  1.00  0.00           H  
ATOM    737 HD21 LEU A  52      22.416  21.756 -51.470  1.00  0.00           H  
ATOM    738 HD22 LEU A  52      20.768  21.196 -51.263  1.00  0.00           H  
ATOM    739 HD23 LEU A  52      21.145  22.393 -52.495  1.00  0.00           H  
ATOM    740  N   ASP A  53      17.151  21.559 -49.157  1.00 62.12           N  
ATOM    741  CA  ASP A  53      16.240  21.217 -48.052  1.00 58.13           C  
ATOM    742  C   ASP A  53      16.470  22.160 -46.859  1.00 64.97           C  
ATOM    743  O   ASP A  53      17.626  22.455 -46.563  1.00 76.55           O  
ATOM    744  CB  ASP A  53      16.418  19.752 -47.567  1.00 72.27           C  
ATOM    745  CG  ASP A  53      16.421  18.657 -48.650  1.00 95.93           C  
ATOM    746  OD1 ASP A  53      15.767  18.849 -49.700  1.00 88.02           O  
ATOM    747  OD2 ASP A  53      16.966  17.574 -48.342  1.00 98.26           O1-
ATOM    748  H   ASP A  53      17.812  20.837 -49.402  1.00  0.00           H  
ATOM    749  HA  ASP A  53      15.219  21.351 -48.413  1.00  0.00           H  
ATOM    750  HB3 ASP A  53      15.616  19.506 -46.869  1.00  0.00           H  
ATOM    751  HB2 ASP A  53      17.355  19.665 -47.013  1.00  0.00           H  
ATOM    752  N   HIS A  54      15.388  22.627 -46.215  1.00 71.12           N  
ATOM    753  CA  HIS A  54      15.433  23.691 -45.203  1.00 69.53           C  
ATOM    754  C   HIS A  54      16.348  23.424 -43.990  1.00 68.84           C  
ATOM    755  O   HIS A  54      17.013  24.359 -43.550  1.00 64.68           O  
ATOM    756  CB  HIS A  54      14.010  24.118 -44.779  1.00 79.74           C  
ATOM    757  CG  HIS A  54      13.106  23.008 -44.301  1.00 86.83           C  
ATOM    758  ND1 HIS A  54      12.384  22.193 -45.181  1.00 99.92           N  
ATOM    759  CD2 HIS A  54      12.840  22.611 -43.007  1.00 81.50           C  
ATOM    760  CE1 HIS A  54      11.736  21.340 -44.399  1.00 99.32           C  
ATOM    761  NE2 HIS A  54      11.968  21.542 -43.102  1.00105.40           N  
ATOM    762  H   HIS A  54      14.466  22.327 -46.501  1.00  0.00           H  
ATOM    763  HA  HIS A  54      15.872  24.551 -45.708  1.00  0.00           H  
ATOM    764  HB3 HIS A  54      13.518  24.610 -45.619  1.00  0.00           H  
ATOM    765  HB2 HIS A  54      14.066  24.874 -43.994  1.00  0.00           H  
ATOM    766  HD2 HIS A  54      13.197  22.987 -42.059  1.00  0.00           H  
ATOM    767  HE1 HIS A  54      11.084  20.564 -44.773  1.00  0.00           H  
ATOM    768  HE2 HIS A  54      11.584  21.010 -42.333  1.00  0.00           H  
ATOM    769  N   GLU A  55      16.416  22.169 -43.511  1.00 71.27           N  
ATOM    770  CA  GLU A  55      17.303  21.768 -42.412  1.00 68.77           C  
ATOM    771  C   GLU A  55      18.779  21.637 -42.829  1.00 74.10           C  
ATOM    772  O   GLU A  55      19.652  21.991 -42.036  1.00 81.53           O  
ATOM    773  CB  GLU A  55      16.800  20.472 -41.752  1.00 65.55           C  
ATOM    774  CG  GLU A  55      15.373  20.601 -41.183  1.00 79.02           C  
ATOM    775  CD  GLU A  55      15.045  19.501 -40.169  1.00 99.77           C  
ATOM    776  OE1 GLU A  55      15.599  19.572 -39.050  1.00101.20           O  
ATOM    777  OE2 GLU A  55      14.234  18.616 -40.520  1.00104.78           O1-
ATOM    778  H   GLU A  55      15.848  21.443 -43.922  1.00  0.00           H  
ATOM    779  HA  GLU A  55      17.263  22.550 -41.650  1.00  0.00           H  
ATOM    780  HB3 GLU A  55      17.497  20.184 -40.963  1.00  0.00           H  
ATOM    781  HB2 GLU A  55      16.819  19.656 -42.477  1.00  0.00           H  
ATOM    782  HG3 GLU A  55      14.647  20.591 -41.997  1.00  0.00           H  
ATOM    783  HG2 GLU A  55      15.255  21.566 -40.686  1.00  0.00           H  
ATOM    784  N   LEU A  56      19.035  21.171 -44.065  1.00 70.20           N  
ATOM    785  CA  LEU A  56      20.372  21.115 -44.667  1.00 65.46           C  
ATOM    786  C   LEU A  56      20.919  22.524 -44.961  1.00 62.79           C  
ATOM    787  O   LEU A  56      22.099  22.772 -44.722  1.00 80.58           O  
ATOM    788  CB  LEU A  56      20.328  20.224 -45.932  1.00 57.07           C  
ATOM    789  CG  LEU A  56      21.676  20.025 -46.669  1.00 59.63           C  
ATOM    790  CD1 LEU A  56      22.756  19.392 -45.765  1.00 66.43           C  
ATOM    791  CD2 LEU A  56      21.473  19.236 -47.980  1.00 57.56           C  
ATOM    792  H   LEU A  56      18.265  20.913 -44.666  1.00  0.00           H  
ATOM    793  HA  LEU A  56      21.036  20.649 -43.937  1.00  0.00           H  
ATOM    794  HB3 LEU A  56      19.612  20.652 -46.634  1.00  0.00           H  
ATOM    795  HB2 LEU A  56      19.927  19.245 -45.662  1.00  0.00           H  
ATOM    796  HG  LEU A  56      22.044  21.006 -46.971  1.00  0.00           H  
ATOM    797 HD11 LEU A  56      23.343  18.631 -46.279  1.00  0.00           H  
ATOM    798 HD12 LEU A  56      23.458  20.151 -45.417  1.00  0.00           H  
ATOM    799 HD13 LEU A  56      22.324  18.919 -44.883  1.00  0.00           H  
ATOM    800 HD21 LEU A  56      21.877  19.788 -48.830  1.00  0.00           H  
ATOM    801 HD22 LEU A  56      21.959  18.261 -47.966  1.00  0.00           H  
ATOM    802 HD23 LEU A  56      20.417  19.057 -48.191  1.00  0.00           H  
ATOM    803  N   ALA A  57      20.035  23.421 -45.426  1.00 55.89           N  
ATOM    804  CA  ALA A  57      20.297  24.834 -45.677  1.00 68.71           C  
ATOM    805  C   ALA A  57      20.674  25.607 -44.406  1.00 68.44           C  
ATOM    806  O   ALA A  57      21.618  26.394 -44.451  1.00 77.44           O  
ATOM    807  CB  ALA A  57      19.060  25.461 -46.332  1.00 70.45           C  
ATOM    808  H   ALA A  57      19.088  23.115 -45.617  1.00  0.00           H  
ATOM    809  HA  ALA A  57      21.137  24.881 -46.370  1.00  0.00           H  
ATOM    810  HB1 ALA A  57      19.250  26.490 -46.636  1.00  0.00           H  
ATOM    811  HB2 ALA A  57      18.752  24.908 -47.217  1.00  0.00           H  
ATOM    812  HB3 ALA A  57      18.210  25.473 -45.651  1.00  0.00           H  
ATOM    813  N   PHE A  58      19.963  25.329 -43.299  1.00 67.31           N  
ATOM    814  CA  PHE A  58      20.254  25.850 -41.964  1.00 67.05           C  
ATOM    815  C   PHE A  58      21.604  25.372 -41.406  1.00 67.40           C  
ATOM    816  O   PHE A  58      22.335  26.190 -40.852  1.00 68.00           O  
ATOM    817  CB  PHE A  58      19.107  25.497 -40.990  1.00 77.61           C  
ATOM    818  CG  PHE A  58      17.762  26.191 -41.183  1.00 66.93           C  
ATOM    819  CD1 PHE A  58      17.663  27.506 -41.692  1.00 61.26           C  
ATOM    820  CD2 PHE A  58      16.598  25.583 -40.663  1.00 70.74           C  
ATOM    821  CE1 PHE A  58      16.438  28.158 -41.716  1.00 63.77           C  
ATOM    822  CE2 PHE A  58      15.379  26.248 -40.703  1.00 64.18           C  
ATOM    823  CZ  PHE A  58      15.303  27.534 -41.219  1.00 69.95           C  
ATOM    824  H   PHE A  58      19.181  24.690 -43.362  1.00  0.00           H  
ATOM    825  HA  PHE A  58      20.344  26.934 -42.040  1.00  0.00           H  
ATOM    826  HB3 PHE A  58      19.423  25.691 -39.965  1.00  0.00           H  
ATOM    827  HB2 PHE A  58      18.929  24.422 -41.033  1.00  0.00           H  
ATOM    828  HD1 PHE A  58      18.528  28.034 -42.060  1.00  0.00           H  
ATOM    829  HD2 PHE A  58      16.650  24.596 -40.227  1.00  0.00           H  
ATOM    830  HE1 PHE A  58      16.370  29.164 -42.103  1.00  0.00           H  
ATOM    831  HE2 PHE A  58      14.493  25.773 -40.309  1.00  0.00           H  
ATOM    832  HZ  PHE A  58      14.365  28.065 -41.219  1.00  0.00           H  
ATOM    833  N   SER A  59      21.924  24.079 -41.592  1.00 62.03           N  
ATOM    834  CA  SER A  59      23.187  23.468 -41.171  1.00 65.00           C  
ATOM    835  C   SER A  59      24.406  24.060 -41.907  1.00 67.02           C  
ATOM    836  O   SER A  59      25.398  24.381 -41.255  1.00 65.86           O  
ATOM    837  CB  SER A  59      23.086  21.936 -41.329  1.00 54.75           C  
ATOM    838  OG  SER A  59      24.242  21.275 -40.854  1.00 98.15           O  
ATOM    839  H   SER A  59      21.262  23.465 -42.048  1.00  0.00           H  
ATOM    840  HA  SER A  59      23.310  23.685 -40.108  1.00  0.00           H  
ATOM    841  HB3 SER A  59      22.929  21.661 -42.373  1.00  0.00           H  
ATOM    842  HB2 SER A  59      22.227  21.557 -40.773  1.00  0.00           H  
ATOM    843  HG  SER A  59      24.977  21.476 -41.438  1.00  0.00           H  
ATOM    844  N   ARG A  60      24.287  24.239 -43.235  1.00 55.00           N  
ATOM    845  CA  ARG A  60      25.286  24.890 -44.088  1.00 56.92           C  
ATOM    846  C   ARG A  60      25.484  26.381 -43.765  1.00 64.52           C  
ATOM    847  O   ARG A  60      26.621  26.846 -43.843  1.00 72.94           O  
ATOM    848  CB  ARG A  60      24.889  24.717 -45.571  1.00 62.33           C  
ATOM    849  CG  ARG A  60      25.111  23.303 -46.151  1.00 66.70           C  
ATOM    850  CD  ARG A  60      26.553  22.758 -46.054  1.00 66.81           C  
ATOM    851  NE  ARG A  60      27.559  23.681 -46.620  1.00101.36           N  
ATOM    852  CZ  ARG A  60      27.813  23.951 -47.915  1.00109.78           C  
ATOM    853  NH1 ARG A  60      28.734  24.878 -48.208  1.00105.46           N  
ATOM    854  NH2 ARG A  60      27.175  23.334 -48.922  1.00 95.90           N1+
ATOM    855  H   ARG A  60      23.438  23.941 -43.698  1.00  0.00           H  
ATOM    856  HA  ARG A  60      26.249  24.411 -43.908  1.00  0.00           H  
ATOM    857  HB3 ARG A  60      25.458  25.417 -46.184  1.00  0.00           H  
ATOM    858  HB2 ARG A  60      23.847  25.010 -45.710  1.00  0.00           H  
ATOM    859  HG3 ARG A  60      24.722  23.215 -47.167  1.00  0.00           H  
ATOM    860  HG2 ARG A  60      24.495  22.630 -45.557  1.00  0.00           H  
ATOM    861  HD3 ARG A  60      26.613  21.852 -46.658  1.00  0.00           H  
ATOM    862  HD2 ARG A  60      26.803  22.440 -45.042  1.00  0.00           H  
ATOM    863  HE  ARG A  60      28.070  24.215 -45.931  1.00  0.00           H  
ATOM    864 HH12 ARG A  60      28.947  25.106 -49.168  1.00  0.00           H  
ATOM    865 HH11 ARG A  60      29.213  25.375 -47.470  1.00  0.00           H  
ATOM    866 HH22 ARG A  60      27.387  23.558 -49.884  1.00  0.00           H  
ATOM    867 HH21 ARG A  60      26.478  22.632 -48.719  1.00  0.00           H  
ATOM    868  N   LEU A  61      24.404  27.092 -43.399  1.00 60.94           N  
ATOM    869  CA  LEU A  61      24.443  28.508 -43.032  1.00 69.26           C  
ATOM    870  C   LEU A  61      25.132  28.748 -41.678  1.00 66.25           C  
ATOM    871  O   LEU A  61      25.933  29.673 -41.582  1.00 67.34           O  
ATOM    872  CB  LEU A  61      23.018  29.096 -43.070  1.00 69.48           C  
ATOM    873  CG  LEU A  61      22.965  30.644 -42.997  1.00 61.99           C  
ATOM    874  CD1 LEU A  61      22.556  31.277 -44.337  1.00 57.15           C  
ATOM    875  CD2 LEU A  61      22.071  31.131 -41.845  1.00 71.80           C  
ATOM    876  H   LEU A  61      23.495  26.648 -43.378  1.00  0.00           H  
ATOM    877  HA  LEU A  61      25.033  29.024 -43.788  1.00  0.00           H  
ATOM    878  HB3 LEU A  61      22.425  28.648 -42.271  1.00  0.00           H  
ATOM    879  HB2 LEU A  61      22.527  28.768 -43.985  1.00  0.00           H  
ATOM    880  HG  LEU A  61      23.963  31.025 -42.776  1.00  0.00           H  
ATOM    881 HD11 LEU A  61      22.176  32.290 -44.204  1.00  0.00           H  
ATOM    882 HD12 LEU A  61      23.412  31.339 -45.008  1.00  0.00           H  
ATOM    883 HD13 LEU A  61      21.783  30.700 -44.845  1.00  0.00           H  
ATOM    884 HD21 LEU A  61      22.354  32.133 -41.525  1.00  0.00           H  
ATOM    885 HD22 LEU A  61      21.027  31.169 -42.147  1.00  0.00           H  
ATOM    886 HD23 LEU A  61      22.140  30.482 -40.971  1.00  0.00           H  
ATOM    887  N   ILE A  62      24.841  27.899 -40.676  1.00 66.19           N  
ATOM    888  CA  ILE A  62      25.454  27.944 -39.344  1.00 66.47           C  
ATOM    889  C   ILE A  62      26.968  27.649 -39.379  1.00 67.84           C  
ATOM    890  O   ILE A  62      27.729  28.353 -38.716  1.00 65.66           O  
ATOM    891  CB  ILE A  62      24.740  26.967 -38.360  1.00 62.31           C  
ATOM    892  CG1 ILE A  62      23.314  27.465 -38.045  1.00 55.18           C  
ATOM    893  CG2 ILE A  62      25.488  26.707 -37.031  1.00 71.45           C  
ATOM    894  CD1 ILE A  62      22.375  26.382 -37.485  1.00 62.20           C  
ATOM    895  H   ILE A  62      24.161  27.166 -40.827  1.00  0.00           H  
ATOM    896  HA  ILE A  62      25.330  28.960 -38.963  1.00  0.00           H  
ATOM    897  HB  ILE A  62      24.646  26.007 -38.871  1.00  0.00           H  
ATOM    898 HG13 ILE A  62      22.848  27.891 -38.933  1.00  0.00           H  
ATOM    899 HG12 ILE A  62      23.389  28.291 -37.340  1.00  0.00           H  
ATOM    900 HG21 ILE A  62      24.914  26.063 -36.365  1.00  0.00           H  
ATOM    901 HG22 ILE A  62      26.440  26.205 -37.192  1.00  0.00           H  
ATOM    902 HG23 ILE A  62      25.685  27.638 -36.497  1.00  0.00           H  
ATOM    903 HD11 ILE A  62      21.502  26.254 -38.125  1.00  0.00           H  
ATOM    904 HD12 ILE A  62      22.862  25.409 -37.409  1.00  0.00           H  
ATOM    905 HD13 ILE A  62      22.017  26.651 -36.492  1.00  0.00           H  
ATOM    906  N   VAL A  63      27.370  26.649 -40.184  1.00 76.08           N  
ATOM    907  CA  VAL A  63      28.765  26.287 -40.443  1.00 69.13           C  
ATOM    908  C   VAL A  63      29.553  27.418 -41.136  1.00 62.97           C  
ATOM    909  O   VAL A  63      30.680  27.696 -40.726  1.00 64.50           O  
ATOM    910  CB  VAL A  63      28.847  24.973 -41.283  1.00 56.37           C  
ATOM    911  CG1 VAL A  63      30.177  24.710 -42.024  1.00 69.06           C  
ATOM    912  CG2 VAL A  63      28.511  23.756 -40.403  1.00 51.70           C  
ATOM    913  H   VAL A  63      26.675  26.113 -40.687  1.00  0.00           H  
ATOM    914  HA  VAL A  63      29.239  26.109 -39.475  1.00  0.00           H  
ATOM    915  HB  VAL A  63      28.073  25.027 -42.051  1.00  0.00           H  
ATOM    916 HG11 VAL A  63      30.173  23.725 -42.494  1.00  0.00           H  
ATOM    917 HG12 VAL A  63      30.353  25.432 -42.822  1.00  0.00           H  
ATOM    918 HG13 VAL A  63      31.025  24.745 -41.340  1.00  0.00           H  
ATOM    919 HG21 VAL A  63      28.436  22.846 -40.999  1.00  0.00           H  
ATOM    920 HG22 VAL A  63      29.280  23.594 -39.646  1.00  0.00           H  
ATOM    921 HG23 VAL A  63      27.563  23.881 -39.880  1.00  0.00           H  
ATOM    922  N   GLU A  64      28.934  28.057 -42.143  1.00 60.18           N  
ATOM    923  CA  GLU A  64      29.533  29.145 -42.913  1.00 67.10           C  
ATOM    924  C   GLU A  64      29.639  30.465 -42.123  1.00 63.54           C  
ATOM    925  O   GLU A  64      30.626  31.175 -42.298  1.00 56.02           O  
ATOM    926  CB  GLU A  64      28.782  29.285 -44.259  1.00 73.78           C  
ATOM    927  CG  GLU A  64      29.302  30.368 -45.236  1.00 90.78           C  
ATOM    928  CD  GLU A  64      30.722  30.169 -45.805  1.00 67.90           C  
ATOM    929  OE1 GLU A  64      31.222  31.143 -46.408  1.00 63.17           O  
ATOM    930  OE2 GLU A  64      31.293  29.064 -45.662  1.00 62.28           O1-
ATOM    931  H   GLU A  64      28.006  27.770 -42.425  1.00  0.00           H  
ATOM    932  HA  GLU A  64      30.556  28.838 -43.132  1.00  0.00           H  
ATOM    933  HB3 GLU A  64      27.730  29.491 -44.051  1.00  0.00           H  
ATOM    934  HB2 GLU A  64      28.786  28.321 -44.769  1.00  0.00           H  
ATOM    935  HG3 GLU A  64      29.236  31.350 -44.767  1.00  0.00           H  
ATOM    936  HG2 GLU A  64      28.624  30.407 -46.088  1.00  0.00           H  
ATOM    937  N   LEU A  65      28.668  30.753 -41.237  1.00 61.36           N  
ATOM    938  CA  LEU A  65      28.707  31.921 -40.351  1.00 62.06           C  
ATOM    939  C   LEU A  65      29.688  31.763 -39.175  1.00 65.36           C  
ATOM    940  O   LEU A  65      30.205  32.782 -38.724  1.00 76.76           O  
ATOM    941  CB  LEU A  65      27.291  32.278 -39.848  1.00 64.28           C  
ATOM    942  CG  LEU A  65      26.361  32.900 -40.910  1.00 54.05           C  
ATOM    943  CD1 LEU A  65      24.928  33.004 -40.363  1.00 51.60           C  
ATOM    944  CD2 LEU A  65      26.866  34.272 -41.407  1.00 39.50           C  
ATOM    945  H   LEU A  65      27.862  30.147 -41.155  1.00  0.00           H  
ATOM    946  HA  LEU A  65      29.085  32.761 -40.935  1.00  0.00           H  
ATOM    947  HB3 LEU A  65      27.366  33.000 -39.035  1.00  0.00           H  
ATOM    948  HB2 LEU A  65      26.828  31.387 -39.420  1.00  0.00           H  
ATOM    949  HG  LEU A  65      26.328  32.237 -41.775  1.00  0.00           H  
ATOM    950 HD11 LEU A  65      24.293  33.608 -41.012  1.00  0.00           H  
ATOM    951 HD12 LEU A  65      24.474  32.015 -40.286  1.00  0.00           H  
ATOM    952 HD13 LEU A  65      24.912  33.453 -39.369  1.00  0.00           H  
ATOM    953 HD21 LEU A  65      26.136  35.063 -41.247  1.00  0.00           H  
ATOM    954 HD22 LEU A  65      27.781  34.586 -40.907  1.00  0.00           H  
ATOM    955 HD23 LEU A  65      27.084  34.240 -42.474  1.00  0.00           H  
ATOM    956  N   ARG A  66      29.973  30.524 -38.723  1.00 64.44           N  
ATOM    957  CA  ARG A  66      31.073  30.251 -37.786  1.00 64.38           C  
ATOM    958  C   ARG A  66      32.454  30.372 -38.453  1.00 67.38           C  
ATOM    959  O   ARG A  66      33.400  30.753 -37.764  1.00 72.20           O  
ATOM    960  CB  ARG A  66      30.925  28.863 -37.122  1.00 67.53           C  
ATOM    961  CG  ARG A  66      29.910  28.866 -35.966  1.00 63.93           C  
ATOM    962  CD  ARG A  66      29.991  27.650 -35.030  1.00 73.55           C  
ATOM    963  NE  ARG A  66      29.488  26.403 -35.632  1.00 64.43           N  
ATOM    964  CZ  ARG A  66      28.439  25.666 -35.219  1.00 68.92           C  
ATOM    965  NH1 ARG A  66      28.200  24.492 -35.818  1.00 76.50           N  
ATOM    966  NH2 ARG A  66      27.629  26.054 -34.221  1.00 59.81           N1+
ATOM    967  H   ARG A  66      29.490  29.723 -39.105  1.00  0.00           H  
ATOM    968  HA  ARG A  66      31.056  31.009 -37.000  1.00  0.00           H  
ATOM    969  HB3 ARG A  66      31.888  28.573 -36.700  1.00  0.00           H  
ATOM    970  HB2 ARG A  66      30.680  28.100 -37.863  1.00  0.00           H  
ATOM    971  HG3 ARG A  66      28.918  28.912 -36.413  1.00  0.00           H  
ATOM    972  HG2 ARG A  66      30.017  29.759 -35.358  1.00  0.00           H  
ATOM    973  HD3 ARG A  66      29.583  27.879 -34.046  1.00  0.00           H  
ATOM    974  HD2 ARG A  66      31.044  27.437 -34.849  1.00  0.00           H  
ATOM    975  HE  ARG A  66      30.022  26.062 -36.418  1.00  0.00           H  
ATOM    976 HH12 ARG A  66      27.450  23.901 -35.475  1.00  0.00           H  
ATOM    977 HH11 ARG A  66      28.788  24.161 -36.568  1.00  0.00           H  
ATOM    978 HH22 ARG A  66      26.877  25.444 -33.921  1.00  0.00           H  
ATOM    979 HH21 ARG A  66      27.761  26.944 -33.762  1.00  0.00           H  
ATOM    980  N   ARG A  67      32.550  30.074 -39.761  1.00 66.38           N  
ATOM    981  CA  ARG A  67      33.770  30.252 -40.547  1.00 59.14           C  
ATOM    982  C   ARG A  67      34.102  31.740 -40.771  1.00 64.79           C  
ATOM    983  O   ARG A  67      35.250  32.129 -40.563  1.00 71.88           O  
ATOM    984  CB  ARG A  67      33.663  29.453 -41.866  1.00 60.05           C  
ATOM    985  CG  ARG A  67      34.878  29.605 -42.800  1.00 56.60           C  
ATOM    986  CD  ARG A  67      34.791  28.718 -44.051  1.00 45.09           C  
ATOM    987  NE  ARG A  67      35.845  29.060 -45.022  1.00 73.88           N  
ATOM    988  CZ  ARG A  67      35.783  30.001 -45.985  1.00 92.51           C  
ATOM    989  NH1 ARG A  67      34.671  30.716 -46.222  1.00 71.00           N  
ATOM    990  NH2 ARG A  67      36.871  30.232 -46.731  1.00110.45           N1+
ATOM    991  H   ARG A  67      31.736  29.745 -40.261  1.00  0.00           H  
ATOM    992  HA  ARG A  67      34.596  29.822 -39.978  1.00  0.00           H  
ATOM    993  HB3 ARG A  67      32.777  29.769 -42.415  1.00  0.00           H  
ATOM    994  HB2 ARG A  67      33.509  28.398 -41.635  1.00  0.00           H  
ATOM    995  HG3 ARG A  67      35.738  29.273 -42.216  1.00  0.00           H  
ATOM    996  HG2 ARG A  67      35.080  30.642 -43.072  1.00  0.00           H  
ATOM    997  HD3 ARG A  67      33.788  28.674 -44.475  1.00  0.00           H  
ATOM    998  HD2 ARG A  67      35.034  27.697 -43.754  1.00  0.00           H  
ATOM    999  HE  ARG A  67      36.718  28.569 -44.897  1.00  0.00           H  
ATOM   1000 HH12 ARG A  67      34.648  31.418 -46.947  1.00  0.00           H  
ATOM   1001 HH11 ARG A  67      33.820  30.521 -45.710  1.00  0.00           H  
ATOM   1002 HH22 ARG A  67      36.851  30.932 -47.459  1.00  0.00           H  
ATOM   1003 HH21 ARG A  67      37.720  29.709 -46.575  1.00  0.00           H  
ATOM   1004  N   LEU A  68      33.097  32.533 -41.182  1.00 76.07           N  
ATOM   1005  CA  LEU A  68      33.241  33.963 -41.464  1.00 67.14           C  
ATOM   1006  C   LEU A  68      33.346  34.827 -40.194  1.00 61.71           C  
ATOM   1007  O   LEU A  68      34.065  35.825 -40.225  1.00 82.69           O  
ATOM   1008  CB  LEU A  68      32.063  34.447 -42.342  1.00 64.31           C  
ATOM   1009  CG  LEU A  68      32.040  33.877 -43.780  1.00 69.68           C  
ATOM   1010  CD1 LEU A  68      30.751  34.305 -44.512  1.00 71.64           C  
ATOM   1011  CD2 LEU A  68      33.307  34.230 -44.586  1.00 75.21           C  
ATOM   1012  H   LEU A  68      32.182  32.134 -41.351  1.00  0.00           H  
ATOM   1013  HA  LEU A  68      34.172  34.106 -42.014  1.00  0.00           H  
ATOM   1014  HB3 LEU A  68      32.083  35.537 -42.410  1.00  0.00           H  
ATOM   1015  HB2 LEU A  68      31.127  34.202 -41.837  1.00  0.00           H  
ATOM   1016  HG  LEU A  68      32.008  32.791 -43.710  1.00  0.00           H  
ATOM   1017 HD11 LEU A  68      30.261  33.447 -44.969  1.00  0.00           H  
ATOM   1018 HD12 LEU A  68      30.027  34.763 -43.837  1.00  0.00           H  
ATOM   1019 HD13 LEU A  68      30.940  35.030 -45.305  1.00  0.00           H  
ATOM   1020 HD21 LEU A  68      33.084  34.491 -45.621  1.00  0.00           H  
ATOM   1021 HD22 LEU A  68      33.847  35.072 -44.151  1.00  0.00           H  
ATOM   1022 HD23 LEU A  68      33.991  33.382 -44.614  1.00  0.00           H  
ATOM   1023  N   HIS A  69      32.631  34.445 -39.121  1.00 59.49           N  
ATOM   1024  CA  HIS A  69      32.526  35.205 -37.872  1.00 72.15           C  
ATOM   1025  C   HIS A  69      32.612  34.271 -36.648  1.00 75.78           C  
ATOM   1026  O   HIS A  69      31.592  34.041 -35.994  1.00 76.30           O  
ATOM   1027  CB  HIS A  69      31.251  36.079 -37.881  1.00 69.52           C  
ATOM   1028  CG  HIS A  69      31.224  37.121 -38.966  1.00 60.24           C  
ATOM   1029  ND1 HIS A  69      32.066  38.238 -38.946  1.00 67.05           N  
ATOM   1030  CD2 HIS A  69      30.452  37.161 -40.107  1.00 61.58           C  
ATOM   1031  CE1 HIS A  69      31.783  38.894 -40.062  1.00 76.98           C  
ATOM   1032  NE2 HIS A  69      30.828  38.307 -40.781  1.00 67.62           N  
ATOM   1033  H   HIS A  69      32.059  33.613 -39.173  1.00  0.00           H  
ATOM   1034  HA  HIS A  69      33.356  35.906 -37.787  1.00  0.00           H  
ATOM   1035  HB3 HIS A  69      31.169  36.617 -36.940  1.00  0.00           H  
ATOM   1036  HB2 HIS A  69      30.356  35.460 -37.969  1.00  0.00           H  
ATOM   1037  HD2 HIS A  69      29.701  36.487 -40.491  1.00  0.00           H  
ATOM   1038  HE1 HIS A  69      32.266  39.816 -40.350  1.00  0.00           H  
ATOM   1039  HE2 HIS A  69      30.450  38.625 -41.667  1.00  0.00           H  
ATOM   1040  N   PRO A  70      33.824  33.742 -36.348  1.00 75.63           N  
ATOM   1041  CA  PRO A  70      34.054  32.925 -35.141  1.00 73.34           C  
ATOM   1042  C   PRO A  70      33.920  33.744 -33.841  1.00 78.25           C  
ATOM   1043  O   PRO A  70      34.456  34.849 -33.755  1.00 71.38           O  
ATOM   1044  CB  PRO A  70      35.478  32.379 -35.339  1.00 62.67           C  
ATOM   1045  CG  PRO A  70      36.176  33.418 -36.201  1.00 79.91           C  
ATOM   1046  CD  PRO A  70      35.062  33.901 -37.120  1.00 71.03           C  
ATOM   1047  HA  PRO A  70      33.347  32.093 -35.117  1.00  0.00           H  
ATOM   1048  HB3 PRO A  70      35.427  31.433 -35.879  1.00  0.00           H  
ATOM   1049  HB2 PRO A  70      36.010  32.190 -34.406  1.00  0.00           H  
ATOM   1050  HG3 PRO A  70      37.040  33.027 -36.738  1.00  0.00           H  
ATOM   1051  HG2 PRO A  70      36.515  34.243 -35.574  1.00  0.00           H  
ATOM   1052  HD2 PRO A  70      35.258  34.922 -37.446  1.00  0.00           H  
ATOM   1053  HD3 PRO A  70      35.001  33.265 -38.005  1.00  0.00           H  
ATOM   1054  N   GLY A  71      33.182  33.184 -32.870  1.00 85.84           N  
ATOM   1055  CA  GLY A  71      32.901  33.819 -31.580  1.00 83.10           C  
ATOM   1056  C   GLY A  71      31.668  34.738 -31.631  1.00 83.75           C  
ATOM   1057  O   GLY A  71      31.299  35.286 -30.595  1.00 90.85           O  
ATOM   1058  H   GLY A  71      32.778  32.272 -33.023  1.00  0.00           H  
ATOM   1059  HA3 GLY A  71      33.763  34.391 -31.231  1.00  0.00           H  
ATOM   1060  HA2 GLY A  71      32.723  33.038 -30.841  1.00  0.00           H  
ATOM   1061  N   HIS A  72      31.028  34.898 -32.802  1.00 81.76           N  
ATOM   1062  CA  HIS A  72      29.809  35.688 -33.000  1.00 79.19           C  
ATOM   1063  C   HIS A  72      28.626  34.801 -33.426  1.00 64.97           C  
ATOM   1064  O   HIS A  72      27.627  35.334 -33.905  1.00 68.00           O  
ATOM   1065  CB  HIS A  72      30.072  36.793 -34.040  1.00 88.92           C  
ATOM   1066  CG  HIS A  72      31.264  37.671 -33.755  1.00 81.87           C  
ATOM   1067  ND1 HIS A  72      31.252  38.652 -32.780  1.00 79.79           N  
ATOM   1068  CD2 HIS A  72      32.517  37.730 -34.325  1.00 73.18           C  
ATOM   1069  CE1 HIS A  72      32.449  39.241 -32.798  1.00 60.86           C  
ATOM   1070  NE2 HIS A  72      33.271  38.730 -33.707  1.00 91.66           N  
ATOM   1071  H   HIS A  72      31.392  34.444 -33.627  1.00  0.00           H  
ATOM   1072  HA  HIS A  72      29.512  36.172 -32.068  1.00  0.00           H  
ATOM   1073  HB3 HIS A  72      29.198  37.443 -34.112  1.00  0.00           H  
ATOM   1074  HB2 HIS A  72      30.197  36.345 -35.022  1.00  0.00           H  
ATOM   1075  HD1 HIS A  72      30.467  38.908 -32.190  1.00  0.00           H  
ATOM   1076  HD2 HIS A  72      32.933  37.132 -35.122  1.00  0.00           H  
ATOM   1077  HE1 HIS A  72      32.720  40.055 -32.142  1.00  0.00           H  
ATOM   1078  N   VAL A  73      28.745  33.474 -33.249  1.00 60.57           N  
ATOM   1079  CA  VAL A  73      27.679  32.506 -33.486  1.00 55.16           C  
ATOM   1080  C   VAL A  73      27.703  31.456 -32.360  1.00 64.30           C  
ATOM   1081  O   VAL A  73      28.774  30.948 -32.020  1.00 79.41           O  
ATOM   1082  CB  VAL A  73      27.810  31.802 -34.866  1.00 51.64           C  
ATOM   1083  CG1 VAL A  73      26.864  30.595 -35.071  1.00 50.21           C  
ATOM   1084  CG2 VAL A  73      27.632  32.783 -36.035  1.00 42.64           C  
ATOM   1085  H   VAL A  73      29.593  33.103 -32.846  1.00  0.00           H  
ATOM   1086  HA  VAL A  73      26.725  33.026 -33.453  1.00  0.00           H  
ATOM   1087  HB  VAL A  73      28.830  31.440 -34.941  1.00  0.00           H  
ATOM   1088 HG11 VAL A  73      26.906  30.225 -36.096  1.00  0.00           H  
ATOM   1089 HG12 VAL A  73      27.124  29.753 -34.428  1.00  0.00           H  
ATOM   1090 HG13 VAL A  73      25.828  30.867 -34.865  1.00  0.00           H  
ATOM   1091 HG21 VAL A  73      27.701  32.252 -36.981  1.00  0.00           H  
ATOM   1092 HG22 VAL A  73      26.662  33.280 -35.998  1.00  0.00           H  
ATOM   1093 HG23 VAL A  73      28.407  33.549 -36.045  1.00  0.00           H  
ATOM   1094  N   LEU A  74      26.513  31.175 -31.804  1.00 47.83           N  
ATOM   1095  CA  LEU A  74      26.264  30.271 -30.679  1.00 53.85           C  
ATOM   1096  C   LEU A  74      26.656  28.807 -31.004  1.00 65.27           C  
ATOM   1097  O   LEU A  74      26.235  28.308 -32.050  1.00 58.59           O  
ATOM   1098  CB  LEU A  74      24.757  30.350 -30.330  1.00 57.30           C  
ATOM   1099  CG  LEU A  74      24.307  31.663 -29.642  1.00 55.88           C  
ATOM   1100  CD1 LEU A  74      22.768  31.782 -29.617  1.00 73.70           C  
ATOM   1101  CD2 LEU A  74      24.912  31.827 -28.232  1.00 60.18           C  
ATOM   1102  H   LEU A  74      25.695  31.653 -32.160  1.00  0.00           H  
ATOM   1103  HA  LEU A  74      26.830  30.666 -29.843  1.00  0.00           H  
ATOM   1104  HB3 LEU A  74      24.479  29.514 -29.685  1.00  0.00           H  
ATOM   1105  HB2 LEU A  74      24.186  30.218 -31.250  1.00  0.00           H  
ATOM   1106  HG  LEU A  74      24.675  32.497 -30.240  1.00  0.00           H  
ATOM   1107 HD11 LEU A  74      22.381  32.130 -28.659  1.00  0.00           H  
ATOM   1108 HD12 LEU A  74      22.426  32.493 -30.369  1.00  0.00           H  
ATOM   1109 HD13 LEU A  74      22.286  30.827 -29.827  1.00  0.00           H  
ATOM   1110 HD21 LEU A  74      25.402  32.793 -28.123  1.00  0.00           H  
ATOM   1111 HD22 LEU A  74      24.161  31.762 -27.448  1.00  0.00           H  
ATOM   1112 HD23 LEU A  74      25.652  31.061 -28.009  1.00  0.00           H  
ATOM   1113  N   PRO A  75      27.422  28.135 -30.105  1.00 72.95           N  
ATOM   1114  CA  PRO A  75      27.656  26.671 -30.154  1.00 75.99           C  
ATOM   1115  C   PRO A  75      26.378  25.813 -30.180  1.00 67.65           C  
ATOM   1116  O   PRO A  75      25.350  26.259 -29.676  1.00 69.11           O  
ATOM   1117  CB  PRO A  75      28.445  26.388 -28.865  1.00 80.15           C  
ATOM   1118  CG  PRO A  75      29.128  27.694 -28.520  1.00 69.12           C  
ATOM   1119  CD  PRO A  75      28.103  28.729 -28.951  1.00 62.08           C  
ATOM   1120  HA  PRO A  75      28.274  26.460 -31.028  1.00  0.00           H  
ATOM   1121  HB3 PRO A  75      29.156  25.569 -28.978  1.00  0.00           H  
ATOM   1122  HB2 PRO A  75      27.769  26.128 -28.048  1.00  0.00           H  
ATOM   1123  HG3 PRO A  75      30.031  27.800 -29.124  1.00  0.00           H  
ATOM   1124  HG2 PRO A  75      29.412  27.773 -27.471  1.00  0.00           H  
ATOM   1125  HD2 PRO A  75      27.374  28.907 -28.158  1.00  0.00           H  
ATOM   1126  HD3 PRO A  75      28.608  29.669 -29.181  1.00  0.00           H  
ATOM   1127  N   ASP A  76      26.480  24.592 -30.739  1.00 65.37           N  
ATOM   1128  CA  ASP A  76      25.389  23.609 -30.876  1.00 63.65           C  
ATOM   1129  C   ASP A  76      24.645  23.258 -29.572  1.00 70.98           C  
ATOM   1130  O   ASP A  76      23.438  23.023 -29.632  1.00 78.23           O  
ATOM   1131  CB  ASP A  76      25.845  22.302 -31.578  1.00 64.80           C  
ATOM   1132  CG  ASP A  76      26.389  22.454 -33.009  1.00 67.29           C  
ATOM   1133  OD1 ASP A  76      25.948  23.385 -33.720  1.00 61.71           O  
ATOM   1134  OD2 ASP A  76      27.140  21.549 -33.432  1.00 63.61           O1-
ATOM   1135  H   ASP A  76      27.373  24.296 -31.105  1.00  0.00           H  
ATOM   1136  HA  ASP A  76      24.639  24.087 -31.509  1.00  0.00           H  
ATOM   1137  HB3 ASP A  76      25.015  21.595 -31.624  1.00  0.00           H  
ATOM   1138  HB2 ASP A  76      26.622  21.833 -30.971  1.00  0.00           H  
ATOM   1139  N   GLU A  77      25.348  23.265 -28.425  1.00 77.99           N  
ATOM   1140  CA  GLU A  77      24.768  23.062 -27.094  1.00 88.30           C  
ATOM   1141  C   GLU A  77      23.883  24.232 -26.604  1.00 79.24           C  
ATOM   1142  O   GLU A  77      23.050  24.010 -25.724  1.00 72.39           O  
ATOM   1143  CB  GLU A  77      25.875  22.700 -26.074  1.00 88.53           C  
ATOM   1144  CG  GLU A  77      27.010  23.739 -25.862  1.00 82.54           C  
ATOM   1145  CD  GLU A  77      28.295  23.554 -26.691  1.00 88.50           C  
ATOM   1146  OE1 GLU A  77      28.282  22.795 -27.686  1.00 92.36           O  
ATOM   1147  OE2 GLU A  77      29.292  24.208 -26.315  1.00102.35           O1-
ATOM   1148  H   GLU A  77      26.347  23.424 -28.450  1.00  0.00           H  
ATOM   1149  HA  GLU A  77      24.109  22.194 -27.163  1.00  0.00           H  
ATOM   1150  HB3 GLU A  77      26.286  21.719 -26.319  1.00  0.00           H  
ATOM   1151  HB2 GLU A  77      25.396  22.543 -25.106  1.00  0.00           H  
ATOM   1152  HG3 GLU A  77      27.297  23.709 -24.809  1.00  0.00           H  
ATOM   1153  HG2 GLU A  77      26.639  24.750 -26.032  1.00  0.00           H  
ATOM   1154  N   GLU A  78      24.059  25.432 -27.186  1.00 73.43           N  
ATOM   1155  CA  GLU A  78      23.267  26.634 -26.911  1.00 76.60           C  
ATOM   1156  C   GLU A  78      22.236  26.952 -28.011  1.00 86.85           C  
ATOM   1157  O   GLU A  78      21.347  27.766 -27.753  1.00 85.54           O  
ATOM   1158  CB  GLU A  78      24.205  27.830 -26.641  1.00 68.46           C  
ATOM   1159  CG  GLU A  78      25.011  27.655 -25.331  1.00 80.97           C  
ATOM   1160  CD  GLU A  78      25.824  28.872 -24.862  1.00 87.35           C  
ATOM   1161  OE1 GLU A  78      25.811  29.921 -25.541  1.00 86.59           O  
ATOM   1162  OE2 GLU A  78      26.451  28.736 -23.789  1.00 84.83           O1-
ATOM   1163  H   GLU A  78      24.760  25.529 -27.908  1.00  0.00           H  
ATOM   1164  HA  GLU A  78      22.681  26.477 -26.005  1.00  0.00           H  
ATOM   1165  HB3 GLU A  78      23.625  28.753 -26.606  1.00  0.00           H  
ATOM   1166  HB2 GLU A  78      24.899  27.947 -27.475  1.00  0.00           H  
ATOM   1167  HG3 GLU A  78      25.699  26.816 -25.438  1.00  0.00           H  
ATOM   1168  HG2 GLU A  78      24.326  27.387 -24.525  1.00  0.00           H  
ATOM   1169  N   LEU A  79      22.326  26.294 -29.184  1.00 82.98           N  
ATOM   1170  CA  LEU A  79      21.306  26.342 -30.237  1.00 53.63           C  
ATOM   1171  C   LEU A  79      20.061  25.552 -29.799  1.00 71.02           C  
ATOM   1172  O   LEU A  79      20.191  24.431 -29.304  1.00 81.55           O  
ATOM   1173  CB  LEU A  79      21.868  25.779 -31.564  1.00 43.67           C  
ATOM   1174  CG  LEU A  79      22.953  26.653 -32.232  1.00 55.53           C  
ATOM   1175  CD1 LEU A  79      23.556  25.962 -33.470  1.00 57.00           C  
ATOM   1176  CD2 LEU A  79      22.452  28.066 -32.569  1.00 52.46           C  
ATOM   1177  H   LEU A  79      23.085  25.643 -29.330  1.00  0.00           H  
ATOM   1178  HA  LEU A  79      21.012  27.382 -30.386  1.00  0.00           H  
ATOM   1179  HB3 LEU A  79      21.051  25.651 -32.276  1.00  0.00           H  
ATOM   1180  HB2 LEU A  79      22.263  24.778 -31.387  1.00  0.00           H  
ATOM   1181  HG  LEU A  79      23.766  26.775 -31.521  1.00  0.00           H  
ATOM   1182 HD11 LEU A  79      24.642  25.926 -33.395  1.00  0.00           H  
ATOM   1183 HD12 LEU A  79      23.205  24.936 -33.581  1.00  0.00           H  
ATOM   1184 HD13 LEU A  79      23.313  26.486 -34.394  1.00  0.00           H  
ATOM   1185 HD21 LEU A  79      23.045  28.530 -33.357  1.00  0.00           H  
ATOM   1186 HD22 LEU A  79      21.411  28.064 -32.890  1.00  0.00           H  
ATOM   1187 HD23 LEU A  79      22.524  28.714 -31.696  1.00  0.00           H  
ATOM   1188  N   GLN A  80      18.884  26.164 -29.987  1.00 68.78           N  
ATOM   1189  CA  GLN A  80      17.601  25.632 -29.540  1.00 60.15           C  
ATOM   1190  C   GLN A  80      16.473  26.237 -30.381  1.00 62.64           C  
ATOM   1191  O   GLN A  80      16.399  27.462 -30.497  1.00 68.96           O  
ATOM   1192  CB  GLN A  80      17.426  25.914 -28.024  1.00 64.47           C  
ATOM   1193  CG  GLN A  80      16.052  25.514 -27.441  1.00 55.78           C  
ATOM   1194  CD  GLN A  80      15.915  25.761 -25.936  1.00 58.65           C  
ATOM   1195  OE1 GLN A  80      16.791  26.334 -25.289  1.00 66.51           O  
ATOM   1196  NE2 GLN A  80      14.785  25.333 -25.373  1.00 59.27           N  
ATOM   1197  H   GLN A  80      18.855  27.079 -30.415  1.00  0.00           H  
ATOM   1198  HA  GLN A  80      17.596  24.551 -29.697  1.00  0.00           H  
ATOM   1199  HB3 GLN A  80      17.595  26.976 -27.837  1.00  0.00           H  
ATOM   1200  HB2 GLN A  80      18.208  25.386 -27.475  1.00  0.00           H  
ATOM   1201  HG3 GLN A  80      15.863  24.458 -27.641  1.00  0.00           H  
ATOM   1202  HG2 GLN A  80      15.254  26.075 -27.928  1.00  0.00           H  
ATOM   1203 HE22 GLN A  80      14.612  25.482 -24.390  1.00  0.00           H  
ATOM   1204 HE21 GLN A  80      14.082  24.870 -25.931  1.00  0.00           H  
ATOM   1205  N   TRP A  81      15.578  25.371 -30.887  1.00 61.64           N  
ATOM   1206  CA  TRP A  81      14.284  25.776 -31.433  1.00 55.62           C  
ATOM   1207  C   TRP A  81      13.314  26.107 -30.291  1.00 56.55           C  
ATOM   1208  O   TRP A  81      12.970  25.225 -29.504  1.00 54.04           O  
ATOM   1209  CB  TRP A  81      13.714  24.697 -32.373  1.00 56.36           C  
ATOM   1210  CG  TRP A  81      14.411  24.597 -33.694  1.00 54.33           C  
ATOM   1211  CD1 TRP A  81      15.335  23.673 -34.043  1.00 63.13           C  
ATOM   1212  CD2 TRP A  81      14.320  25.519 -34.824  1.00 45.98           C  
ATOM   1213  NE1 TRP A  81      15.809  23.951 -35.309  1.00 64.61           N  
ATOM   1214  CE2 TRP A  81      15.231  25.089 -35.835  1.00 56.79           C  
ATOM   1215  CE3 TRP A  81      13.575  26.693 -35.088  1.00 38.55           C  
ATOM   1216  CZ2 TRP A  81      15.400  25.791 -37.042  1.00 58.05           C  
ATOM   1217  CZ3 TRP A  81      13.744  27.411 -36.289  1.00 42.95           C  
ATOM   1218  CH2 TRP A  81      14.654  26.964 -37.264  1.00 48.87           C  
ATOM   1219  H   TRP A  81      15.709  24.379 -30.751  1.00  0.00           H  
ATOM   1220  HA  TRP A  81      14.424  26.677 -32.032  1.00  0.00           H  
ATOM   1221  HB3 TRP A  81      12.671  24.928 -32.596  1.00  0.00           H  
ATOM   1222  HB2 TRP A  81      13.709  23.722 -31.885  1.00  0.00           H  
ATOM   1223  HD1 TRP A  81      15.650  22.855 -33.412  1.00  0.00           H  
ATOM   1224  HE1 TRP A  81      16.508  23.381 -35.766  1.00  0.00           H  
ATOM   1225  HE3 TRP A  81      12.879  27.057 -34.347  1.00  0.00           H  
ATOM   1226  HZ2 TRP A  81      16.104  25.442 -37.783  1.00  0.00           H  
ATOM   1227  HZ3 TRP A  81      13.175  28.314 -36.460  1.00  0.00           H  
ATOM   1228  HH2 TRP A  81      14.780  27.523 -38.179  1.00  0.00           H  
ATOM   1229  N   VAL A  82      12.912  27.382 -30.238  1.00 48.69           N  
ATOM   1230  CA  VAL A  82      11.967  27.938 -29.279  1.00 54.59           C  
ATOM   1231  C   VAL A  82      10.825  28.610 -30.058  1.00 64.72           C  
ATOM   1232  O   VAL A  82      11.081  29.318 -31.034  1.00 60.31           O  
ATOM   1233  CB  VAL A  82      12.670  28.952 -28.323  1.00 59.10           C  
ATOM   1234  CG1 VAL A  82      13.386  30.126 -29.022  1.00 76.38           C  
ATOM   1235  CG2 VAL A  82      11.727  29.510 -27.244  1.00 61.71           C  
ATOM   1236  H   VAL A  82      13.253  28.034 -30.934  1.00  0.00           H  
ATOM   1237  HA  VAL A  82      11.539  27.137 -28.672  1.00  0.00           H  
ATOM   1238  HB  VAL A  82      13.442  28.387 -27.797  1.00  0.00           H  
ATOM   1239 HG11 VAL A  82      13.942  30.724 -28.300  1.00  0.00           H  
ATOM   1240 HG12 VAL A  82      14.103  29.777 -29.766  1.00  0.00           H  
ATOM   1241 HG13 VAL A  82      12.681  30.794 -29.514  1.00  0.00           H  
ATOM   1242 HG21 VAL A  82      12.279  30.114 -26.525  1.00  0.00           H  
ATOM   1243 HG22 VAL A  82      10.962  30.155 -27.672  1.00  0.00           H  
ATOM   1244 HG23 VAL A  82      11.230  28.710 -26.696  1.00  0.00           H  
ATOM   1245  N   PHE A  83       9.580  28.359 -29.618  1.00 65.28           N  
ATOM   1246  CA  PHE A  83       8.376  28.950 -30.205  1.00 57.30           C  
ATOM   1247  C   PHE A  83       8.283  30.466 -29.995  1.00 60.08           C  
ATOM   1248  O   PHE A  83       8.839  31.003 -29.038  1.00 64.77           O  
ATOM   1249  CB  PHE A  83       7.107  28.232 -29.690  1.00 44.83           C  
ATOM   1250  CG  PHE A  83       6.816  26.875 -30.313  1.00 41.24           C  
ATOM   1251  CD1 PHE A  83       6.800  26.709 -31.717  1.00 46.06           C  
ATOM   1252  CD2 PHE A  83       6.410  25.795 -29.500  1.00 45.34           C  
ATOM   1253  CE1 PHE A  83       6.452  25.487 -32.275  1.00 52.01           C  
ATOM   1254  CE2 PHE A  83       6.059  24.582 -30.077  1.00 44.45           C  
ATOM   1255  CZ  PHE A  83       6.087  24.426 -31.457  1.00 50.63           C  
ATOM   1256  H   PHE A  83       9.439  27.765 -28.814  1.00  0.00           H  
ATOM   1257  HA  PHE A  83       8.446  28.804 -31.281  1.00  0.00           H  
ATOM   1258  HB3 PHE A  83       6.221  28.848 -29.852  1.00  0.00           H  
ATOM   1259  HB2 PHE A  83       7.186  28.112 -28.608  1.00  0.00           H  
ATOM   1260  HD1 PHE A  83       7.047  27.528 -32.372  1.00  0.00           H  
ATOM   1261  HD2 PHE A  83       6.368  25.907 -28.426  1.00  0.00           H  
ATOM   1262  HE1 PHE A  83       6.453  25.366 -33.348  1.00  0.00           H  
ATOM   1263  HE2 PHE A  83       5.757  23.756 -29.449  1.00  0.00           H  
ATOM   1264  HZ  PHE A  83       5.811  23.479 -31.897  1.00  0.00           H  
ATOM   1265  N   VAL A  84       7.593  31.143 -30.921  1.00 65.38           N  
ATOM   1266  CA  VAL A  84       7.370  32.583 -30.886  1.00 63.11           C  
ATOM   1267  C   VAL A  84       5.867  32.823 -31.114  1.00 56.16           C  
ATOM   1268  O   VAL A  84       5.315  32.299 -32.086  1.00 56.87           O  
ATOM   1269  CB  VAL A  84       8.153  33.323 -32.014  1.00 61.95           C  
ATOM   1270  CG1 VAL A  84       8.048  34.859 -31.904  1.00 61.80           C  
ATOM   1271  CG2 VAL A  84       9.638  32.929 -32.052  1.00 51.57           C  
ATOM   1272  H   VAL A  84       7.151  30.662 -31.701  1.00  0.00           H  
ATOM   1273  HA  VAL A  84       7.654  32.999 -29.916  1.00  0.00           H  
ATOM   1274  HB  VAL A  84       7.733  33.032 -32.978  1.00  0.00           H  
ATOM   1275 HG11 VAL A  84       8.634  35.348 -32.681  1.00  0.00           H  
ATOM   1276 HG12 VAL A  84       7.022  35.214 -32.001  1.00  0.00           H  
ATOM   1277 HG13 VAL A  84       8.426  35.210 -30.943  1.00  0.00           H  
ATOM   1278 HG21 VAL A  84      10.186  33.499 -32.803  1.00  0.00           H  
ATOM   1279 HG22 VAL A  84      10.114  33.107 -31.087  1.00  0.00           H  
ATOM   1280 HG23 VAL A  84       9.768  31.874 -32.295  1.00  0.00           H  
ATOM   1281  N   ASN A  85       5.252  33.610 -30.223  1.00 50.35           N  
ATOM   1282  CA  ASN A  85       3.860  34.049 -30.284  1.00 49.39           C  
ATOM   1283  C   ASN A  85       3.850  35.565 -30.065  1.00 67.89           C  
ATOM   1284  O   ASN A  85       4.254  36.028 -28.998  1.00 61.16           O  
ATOM   1285  CB  ASN A  85       3.009  33.309 -29.225  1.00 60.29           C  
ATOM   1286  CG  ASN A  85       2.883  31.808 -29.503  1.00 63.09           C  
ATOM   1287  OD1 ASN A  85       3.684  31.011 -29.018  1.00 66.18           O  
ATOM   1288  ND2 ASN A  85       1.868  31.416 -30.275  1.00 57.32           N  
ATOM   1289  H   ASN A  85       5.801  34.014 -29.477  1.00  0.00           H  
ATOM   1290  HA  ASN A  85       3.453  33.833 -31.273  1.00  0.00           H  
ATOM   1291  HB3 ASN A  85       2.003  33.733 -29.195  1.00  0.00           H  
ATOM   1292  HB2 ASN A  85       3.424  33.452 -28.225  1.00  0.00           H  
ATOM   1293 HD22 ASN A  85       1.745  30.436 -30.486  1.00  0.00           H  
ATOM   1294 HD21 ASN A  85       1.226  32.092 -30.661  1.00  0.00           H  
ATOM   1295  N   ALA A  86       3.377  36.299 -31.082  1.00 73.75           N  
ATOM   1296  CA  ALA A  86       3.277  37.758 -31.098  1.00 59.42           C  
ATOM   1297  C   ALA A  86       2.471  38.203 -32.322  1.00 65.50           C  
ATOM   1298  O   ALA A  86       2.527  37.539 -33.354  1.00 63.68           O  
ATOM   1299  CB  ALA A  86       4.678  38.391 -31.139  1.00 60.83           C  
ATOM   1300  H   ALA A  86       3.048  35.838 -31.921  1.00  0.00           H  
ATOM   1301  HA  ALA A  86       2.757  38.087 -30.197  1.00  0.00           H  
ATOM   1302  HB1 ALA A  86       4.617  39.474 -31.247  1.00  0.00           H  
ATOM   1303  HB2 ALA A  86       5.229  38.194 -30.219  1.00  0.00           H  
ATOM   1304  HB3 ALA A  86       5.263  38.009 -31.976  1.00  0.00           H  
ATOM   1305  N   GLY A  87       1.754  39.333 -32.193  1.00 72.00           N  
ATOM   1306  CA  GLY A  87       1.008  39.982 -33.279  1.00 57.72           C  
ATOM   1307  C   GLY A  87      -0.191  39.175 -33.811  1.00 50.85           C  
ATOM   1308  O   GLY A  87      -0.727  39.530 -34.858  1.00 59.58           O  
ATOM   1309  H   GLY A  87       1.745  39.802 -31.299  1.00  0.00           H  
ATOM   1310  HA3 GLY A  87       1.684  40.188 -34.110  1.00  0.00           H  
ATOM   1311  HA2 GLY A  87       0.646  40.946 -32.922  1.00  0.00           H  
ATOM   1312  N   GLY A  88      -0.601  38.099 -33.121  1.00 54.71           N  
ATOM   1313  CA  GLY A  88      -1.661  37.180 -33.530  1.00 65.20           C  
ATOM   1314  C   GLY A  88      -1.121  35.985 -34.334  1.00 62.43           C  
ATOM   1315  O   GLY A  88      -1.884  35.046 -34.560  1.00 77.98           O  
ATOM   1316  H   GLY A  88      -0.139  37.871 -32.248  1.00  0.00           H  
ATOM   1317  HA3 GLY A  88      -2.427  37.694 -34.113  1.00  0.00           H  
ATOM   1318  HA2 GLY A  88      -2.150  36.805 -32.631  1.00  0.00           H  
ATOM   1319  N   TRP A  89       0.165  35.986 -34.734  1.00 61.52           N  
ATOM   1320  CA  TRP A  89       0.792  34.877 -35.458  1.00 63.91           C  
ATOM   1321  C   TRP A  89       1.595  33.969 -34.515  1.00 55.31           C  
ATOM   1322  O   TRP A  89       1.916  34.347 -33.383  1.00 66.08           O  
ATOM   1323  CB  TRP A  89       1.661  35.375 -36.642  1.00 49.18           C  
ATOM   1324  CG  TRP A  89       2.728  36.400 -36.392  1.00 60.07           C  
ATOM   1325  CD1 TRP A  89       2.600  37.715 -36.662  1.00 57.13           C  
ATOM   1326  CD2 TRP A  89       4.059  36.247 -35.805  1.00 67.19           C  
ATOM   1327  NE1 TRP A  89       3.736  38.389 -36.283  1.00 69.22           N  
ATOM   1328  CE2 TRP A  89       4.673  37.536 -35.738  1.00 71.76           C  
ATOM   1329  CE3 TRP A  89       4.810  35.154 -35.311  1.00 54.31           C  
ATOM   1330  CZ2 TRP A  89       5.951  37.726 -35.192  1.00 62.33           C  
ATOM   1331  CZ3 TRP A  89       6.095  35.333 -34.767  1.00 50.61           C  
ATOM   1332  CH2 TRP A  89       6.662  36.619 -34.698  1.00 55.34           C  
ATOM   1333  H   TRP A  89       0.803  36.702 -34.403  1.00  0.00           H  
ATOM   1334  HA  TRP A  89       0.009  34.255 -35.890  1.00  0.00           H  
ATOM   1335  HB3 TRP A  89       1.001  35.786 -37.400  1.00  0.00           H  
ATOM   1336  HB2 TRP A  89       2.142  34.526 -37.128  1.00  0.00           H  
ATOM   1337  HD1 TRP A  89       1.724  38.166 -37.090  1.00  0.00           H  
ATOM   1338  HE1 TRP A  89       3.767  39.407 -36.337  1.00  0.00           H  
ATOM   1339  HE3 TRP A  89       4.387  34.164 -35.347  1.00  0.00           H  
ATOM   1340  HZ2 TRP A  89       6.392  38.708 -35.161  1.00  0.00           H  
ATOM   1341  HZ3 TRP A  89       6.642  34.479 -34.400  1.00  0.00           H  
ATOM   1342  HH2 TRP A  89       7.646  36.761 -34.277  1.00  0.00           H  
ATOM   1343  N   MET A  90       1.921  32.777 -35.028  1.00 39.93           N  
ATOM   1344  CA  MET A  90       2.800  31.803 -34.391  1.00 58.97           C  
ATOM   1345  C   MET A  90       3.852  31.299 -35.392  1.00 63.69           C  
ATOM   1346  O   MET A  90       3.530  31.033 -36.551  1.00 56.73           O  
ATOM   1347  CB  MET A  90       1.963  30.653 -33.789  1.00 52.32           C  
ATOM   1348  CG  MET A  90       2.799  29.576 -33.072  1.00 46.02           C  
ATOM   1349  SD  MET A  90       1.824  28.353 -32.159  1.00 53.05           S  
ATOM   1350  CE  MET A  90       3.173  27.371 -31.453  1.00 54.61           C  
ATOM   1351  H   MET A  90       1.571  32.521 -35.943  1.00  0.00           H  
ATOM   1352  HA  MET A  90       3.327  32.293 -33.574  1.00  0.00           H  
ATOM   1353  HB3 MET A  90       1.377  30.178 -34.577  1.00  0.00           H  
ATOM   1354  HB2 MET A  90       1.238  31.067 -33.087  1.00  0.00           H  
ATOM   1355  HG3 MET A  90       3.484  30.051 -32.368  1.00  0.00           H  
ATOM   1356  HG2 MET A  90       3.417  29.033 -33.788  1.00  0.00           H  
ATOM   1357  HE1 MET A  90       2.773  26.563 -30.840  1.00  0.00           H  
ATOM   1358  HE2 MET A  90       3.780  26.935 -32.246  1.00  0.00           H  
ATOM   1359  HE3 MET A  90       3.813  27.994 -30.828  1.00  0.00           H  
ATOM   1360  N   GLY A  91       5.087  31.154 -34.896  1.00 58.10           N  
ATOM   1361  CA  GLY A  91       6.200  30.558 -35.620  1.00 59.12           C  
ATOM   1362  C   GLY A  91       7.188  29.980 -34.602  1.00 55.59           C  
ATOM   1363  O   GLY A  91       6.872  29.836 -33.421  1.00 53.25           O  
ATOM   1364  H   GLY A  91       5.259  31.391 -33.926  1.00  0.00           H  
ATOM   1365  HA3 GLY A  91       6.685  31.310 -36.242  1.00  0.00           H  
ATOM   1366  HA2 GLY A  91       5.858  29.746 -36.262  1.00  0.00           H  
ATOM   1367  N   ALA A  92       8.390  29.641 -35.086  1.00 61.98           N  
ATOM   1368  CA  ALA A  92       9.510  29.147 -34.289  1.00 57.57           C  
ATOM   1369  C   ALA A  92      10.805  29.801 -34.775  1.00 62.71           C  
ATOM   1370  O   ALA A  92      10.954  30.026 -35.976  1.00 70.87           O  
ATOM   1371  CB  ALA A  92       9.591  27.617 -34.411  1.00 60.09           C  
ATOM   1372  H   ALA A  92       8.581  29.770 -36.072  1.00  0.00           H  
ATOM   1373  HA  ALA A  92       9.371  29.420 -33.243  1.00  0.00           H  
ATOM   1374  HB1 ALA A  92      10.389  27.215 -33.786  1.00  0.00           H  
ATOM   1375  HB2 ALA A  92       8.661  27.146 -34.094  1.00  0.00           H  
ATOM   1376  HB3 ALA A  92       9.784  27.307 -35.440  1.00  0.00           H  
ATOM   1377  N   MET A  93      11.719  30.066 -33.833  1.00 66.40           N  
ATOM   1378  CA  MET A  93      13.031  30.645 -34.102  1.00 60.95           C  
ATOM   1379  C   MET A  93      14.133  29.769 -33.490  1.00 58.46           C  
ATOM   1380  O   MET A  93      13.889  29.064 -32.509  1.00 66.55           O  
ATOM   1381  CB  MET A  93      13.098  32.092 -33.558  1.00 67.29           C  
ATOM   1382  CG  MET A  93      13.053  32.239 -32.025  1.00 66.38           C  
ATOM   1383  SD  MET A  93      13.216  33.951 -31.458  1.00 98.49           S  
ATOM   1384  CE  MET A  93      15.022  34.078 -31.380  1.00 72.73           C  
ATOM   1385  H   MET A  93      11.559  29.794 -32.864  1.00  0.00           H  
ATOM   1386  HA  MET A  93      13.185  30.687 -35.176  1.00  0.00           H  
ATOM   1387  HB3 MET A  93      12.290  32.679 -33.993  1.00  0.00           H  
ATOM   1388  HB2 MET A  93      14.015  32.556 -33.921  1.00  0.00           H  
ATOM   1389  HG3 MET A  93      13.844  31.662 -31.547  1.00  0.00           H  
ATOM   1390  HG2 MET A  93      12.118  31.836 -31.640  1.00  0.00           H  
ATOM   1391  HE1 MET A  93      15.317  35.116 -31.233  1.00  0.00           H  
ATOM   1392  HE2 MET A  93      15.406  33.489 -30.547  1.00  0.00           H  
ATOM   1393  HE3 MET A  93      15.481  33.718 -32.301  1.00  0.00           H  
ATOM   1394  N   CYS A  94      15.337  29.889 -34.054  1.00 74.96           N  
ATOM   1395  CA  CYS A  94      16.582  29.349 -33.524  1.00 69.10           C  
ATOM   1396  C   CYS A  94      17.635  30.451 -33.671  1.00 66.60           C  
ATOM   1397  O   CYS A  94      18.091  30.713 -34.786  1.00 67.92           O  
ATOM   1398  CB  CYS A  94      16.976  28.016 -34.193  1.00 59.44           C  
ATOM   1399  SG  CYS A  94      18.569  27.378 -33.594  1.00 66.02           S  
ATOM   1400  H   CYS A  94      15.422  30.434 -34.902  1.00  0.00           H  
ATOM   1401  HA  CYS A  94      16.463  29.156 -32.457  1.00  0.00           H  
ATOM   1402  HB3 CYS A  94      17.024  28.122 -35.278  1.00  0.00           H  
ATOM   1403  HB2 CYS A  94      16.219  27.266 -33.977  1.00  0.00           H  
ATOM   1404  HG  CYS A  94      18.564  26.269 -34.339  1.00  0.00           H  
ATOM   1405  N   LEU A  95      17.941  31.122 -32.551  1.00 63.78           N  
ATOM   1406  CA  LEU A  95      18.908  32.214 -32.473  1.00 62.77           C  
ATOM   1407  C   LEU A  95      20.329  31.714 -32.756  1.00 61.91           C  
ATOM   1408  O   LEU A  95      20.773  30.764 -32.115  1.00 70.53           O  
ATOM   1409  CB  LEU A  95      18.838  32.882 -31.081  1.00 66.52           C  
ATOM   1410  CG  LEU A  95      19.512  34.274 -31.004  1.00 62.59           C  
ATOM   1411  CD1 LEU A  95      18.706  35.338 -31.777  1.00 66.33           C  
ATOM   1412  CD2 LEU A  95      19.780  34.689 -29.543  1.00 52.54           C  
ATOM   1413  H   LEU A  95      17.570  30.799 -31.671  1.00  0.00           H  
ATOM   1414  HA  LEU A  95      18.636  32.947 -33.227  1.00  0.00           H  
ATOM   1415  HB3 LEU A  95      19.316  32.210 -30.365  1.00  0.00           H  
ATOM   1416  HB2 LEU A  95      17.804  32.972 -30.749  1.00  0.00           H  
ATOM   1417  HG  LEU A  95      20.493  34.206 -31.474  1.00  0.00           H  
ATOM   1418 HD11 LEU A  95      18.569  36.260 -31.217  1.00  0.00           H  
ATOM   1419 HD12 LEU A  95      19.211  35.609 -32.703  1.00  0.00           H  
ATOM   1420 HD13 LEU A  95      17.713  34.980 -32.042  1.00  0.00           H  
ATOM   1421 HD21 LEU A  95      20.829  34.955 -29.402  1.00  0.00           H  
ATOM   1422 HD22 LEU A  95      19.179  35.539 -29.223  1.00  0.00           H  
ATOM   1423 HD23 LEU A  95      19.570  33.879 -28.848  1.00  0.00           H  
ATOM   1424  N   LEU A  96      21.008  32.389 -33.684  1.00 60.09           N  
ATOM   1425  CA  LEU A  96      22.409  32.144 -34.022  1.00 62.63           C  
ATOM   1426  C   LEU A  96      23.307  33.181 -33.338  1.00 64.58           C  
ATOM   1427  O   LEU A  96      24.384  32.820 -32.878  1.00 61.41           O  
ATOM   1428  CB  LEU A  96      22.613  32.193 -35.554  1.00 47.05           C  
ATOM   1429  CG  LEU A  96      21.664  31.293 -36.376  1.00 48.01           C  
ATOM   1430  CD1 LEU A  96      22.002  31.367 -37.880  1.00 47.80           C  
ATOM   1431  CD2 LEU A  96      21.622  29.845 -35.857  1.00 51.90           C  
ATOM   1432  H   LEU A  96      20.560  33.148 -34.179  1.00  0.00           H  
ATOM   1433  HA  LEU A  96      22.717  31.160 -33.664  1.00  0.00           H  
ATOM   1434  HB3 LEU A  96      23.645  31.913 -35.772  1.00  0.00           H  
ATOM   1435  HB2 LEU A  96      22.503  33.219 -35.909  1.00  0.00           H  
ATOM   1436  HG  LEU A  96      20.654  31.687 -36.271  1.00  0.00           H  
ATOM   1437 HD11 LEU A  96      22.215  30.390 -38.314  1.00  0.00           H  
ATOM   1438 HD12 LEU A  96      21.172  31.796 -38.440  1.00  0.00           H  
ATOM   1439 HD13 LEU A  96      22.872  31.996 -38.075  1.00  0.00           H  
ATOM   1440 HD21 LEU A  96      21.387  29.137 -36.647  1.00  0.00           H  
ATOM   1441 HD22 LEU A  96      22.574  29.546 -35.420  1.00  0.00           H  
ATOM   1442 HD23 LEU A  96      20.852  29.726 -35.094  1.00  0.00           H  
ATOM   1443  N   HIS A  97      22.865  34.444 -33.311  1.00 62.21           N  
ATOM   1444  CA  HIS A  97      23.614  35.588 -32.803  1.00 53.42           C  
ATOM   1445  C   HIS A  97      22.623  36.581 -32.194  1.00 56.86           C  
ATOM   1446  O   HIS A  97      21.535  36.746 -32.748  1.00 65.68           O  
ATOM   1447  CB  HIS A  97      24.362  36.259 -33.972  1.00 55.11           C  
ATOM   1448  CG  HIS A  97      24.989  37.590 -33.650  1.00 62.20           C  
ATOM   1449  ND1 HIS A  97      24.434  38.808 -34.066  1.00 70.94           N  
ATOM   1450  CD2 HIS A  97      26.113  37.851 -32.905  1.00 66.83           C  
ATOM   1451  CE1 HIS A  97      25.258  39.736 -33.596  1.00 74.80           C  
ATOM   1452  NE2 HIS A  97      26.270  39.224 -32.899  1.00 71.75           N  
ATOM   1453  H   HIS A  97      21.957  34.677 -33.705  1.00  0.00           H  
ATOM   1454  HA  HIS A  97      24.323  35.276 -32.033  1.00  0.00           H  
ATOM   1455  HB3 HIS A  97      23.675  36.437 -34.795  1.00  0.00           H  
ATOM   1456  HB2 HIS A  97      25.132  35.594 -34.360  1.00  0.00           H  
ATOM   1457  HD2 HIS A  97      26.801  37.188 -32.402  1.00  0.00           H  
ATOM   1458  HE1 HIS A  97      25.130  40.794 -33.764  1.00  0.00           H  
ATOM   1459  HE2 HIS A  97      27.029  39.725 -32.445  1.00  0.00           H  
ATOM   1460  N   ALA A  98      23.036  37.290 -31.140  1.00 52.30           N  
ATOM   1461  CA  ALA A  98      22.300  38.432 -30.625  1.00 52.45           C  
ATOM   1462  C   ALA A  98      23.230  39.369 -29.856  1.00 59.63           C  
ATOM   1463  O   ALA A  98      24.213  38.932 -29.265  1.00 63.01           O  
ATOM   1464  CB  ALA A  98      21.130  37.971 -29.750  1.00 64.27           C  
ATOM   1465  H   ALA A  98      23.970  37.189 -30.761  1.00  0.00           H  
ATOM   1466  HA  ALA A  98      21.903  38.998 -31.467  1.00  0.00           H  
ATOM   1467  HB1 ALA A  98      20.589  38.837 -29.387  1.00  0.00           H  
ATOM   1468  HB2 ALA A  98      20.426  37.368 -30.319  1.00  0.00           H  
ATOM   1469  HB3 ALA A  98      21.462  37.397 -28.886  1.00  0.00           H  
ATOM   1470  N   SER A  99      22.851  40.641 -29.858  1.00 59.42           N  
ATOM   1471  CA  SER A  99      23.469  41.760 -29.164  1.00 48.93           C  
ATOM   1472  C   SER A  99      22.395  42.846 -28.946  1.00 70.65           C  
ATOM   1473  O   SER A  99      21.229  42.655 -29.305  1.00 87.09           O  
ATOM   1474  CB  SER A  99      24.730  42.227 -29.934  1.00 51.46           C  
ATOM   1475  OG  SER A  99      24.428  42.986 -31.088  1.00 52.68           O  
ATOM   1476  H   SER A  99      22.057  40.898 -30.431  1.00  0.00           H  
ATOM   1477  HA  SER A  99      23.792  41.412 -28.184  1.00  0.00           H  
ATOM   1478  HB3 SER A  99      25.348  41.376 -30.223  1.00  0.00           H  
ATOM   1479  HB2 SER A  99      25.348  42.846 -29.283  1.00  0.00           H  
ATOM   1480  HG  SER A  99      25.251  43.194 -31.540  1.00  0.00           H  
ATOM   1481  N   LEU A 100      22.804  43.980 -28.357  1.00 73.26           N  
ATOM   1482  CA  LEU A 100      21.952  45.163 -28.196  1.00 72.81           C  
ATOM   1483  C   LEU A 100      21.717  45.919 -29.521  1.00 74.09           C  
ATOM   1484  O   LEU A 100      20.750  46.677 -29.601  1.00 73.41           O  
ATOM   1485  CB  LEU A 100      22.585  46.104 -27.146  1.00 66.57           C  
ATOM   1486  CG  LEU A 100      22.664  45.517 -25.717  1.00 71.77           C  
ATOM   1487  CD1 LEU A 100      23.494  46.431 -24.789  1.00 95.54           C  
ATOM   1488  CD2 LEU A 100      21.268  45.208 -25.135  1.00 75.93           C  
ATOM   1489  H   LEU A 100      23.765  44.076 -28.064  1.00  0.00           H  
ATOM   1490  HA  LEU A 100      20.973  44.840 -27.840  1.00  0.00           H  
ATOM   1491  HB3 LEU A 100      22.023  47.039 -27.103  1.00  0.00           H  
ATOM   1492  HB2 LEU A 100      23.587  46.376 -27.482  1.00  0.00           H  
ATOM   1493  HG  LEU A 100      23.207  44.573 -25.774  1.00  0.00           H  
ATOM   1494 HD11 LEU A 100      24.307  45.872 -24.323  1.00  0.00           H  
ATOM   1495 HD12 LEU A 100      23.948  47.261 -25.331  1.00  0.00           H  
ATOM   1496 HD13 LEU A 100      22.901  46.869 -23.987  1.00  0.00           H  
ATOM   1497 HD21 LEU A 100      21.164  45.514 -24.095  1.00  0.00           H  
ATOM   1498 HD22 LEU A 100      20.482  45.711 -25.696  1.00  0.00           H  
ATOM   1499 HD23 LEU A 100      21.057  44.140 -25.174  1.00  0.00           H  
ATOM   1500  N   SER A 101      22.598  45.701 -30.515  1.00 74.85           N  
ATOM   1501  CA  SER A 101      22.623  46.403 -31.796  1.00 74.42           C  
ATOM   1502  C   SER A 101      22.197  45.533 -32.996  1.00 73.22           C  
ATOM   1503  O   SER A 101      21.817  46.108 -34.012  1.00 75.11           O  
ATOM   1504  CB  SER A 101      24.032  47.007 -31.987  1.00 81.67           C  
ATOM   1505  OG  SER A 101      25.030  46.035 -32.249  1.00100.43           O  
ATOM   1506  H   SER A 101      23.351  45.042 -30.369  1.00  0.00           H  
ATOM   1507  HA  SER A 101      21.935  47.247 -31.752  1.00  0.00           H  
ATOM   1508  HB3 SER A 101      24.322  47.583 -31.107  1.00  0.00           H  
ATOM   1509  HB2 SER A 101      24.017  47.711 -32.817  1.00  0.00           H  
ATOM   1510  HG  SER A 101      24.894  45.678 -33.130  1.00  0.00           H  
ATOM   1511  N   GLU A 102      22.288  44.197 -32.882  1.00 68.02           N  
ATOM   1512  CA  GLU A 102      22.074  43.235 -33.970  1.00 63.86           C  
ATOM   1513  C   GLU A 102      21.494  41.910 -33.445  1.00 59.19           C  
ATOM   1514  O   GLU A 102      21.549  41.640 -32.247  1.00 62.37           O  
ATOM   1515  CB  GLU A 102      23.422  42.942 -34.671  1.00 81.38           C  
ATOM   1516  CG  GLU A 102      23.963  44.042 -35.602  1.00 84.15           C  
ATOM   1517  CD  GLU A 102      25.330  43.653 -36.180  1.00 72.84           C  
ATOM   1518  OE1 GLU A 102      26.295  43.582 -35.387  1.00 72.07           O  
ATOM   1519  OE2 GLU A 102      25.401  43.439 -37.409  1.00 72.12           O1-
ATOM   1520  H   GLU A 102      22.607  43.793 -32.012  1.00  0.00           H  
ATOM   1521  HA  GLU A 102      21.360  43.640 -34.685  1.00  0.00           H  
ATOM   1522  HB3 GLU A 102      23.365  42.013 -35.243  1.00  0.00           H  
ATOM   1523  HB2 GLU A 102      24.161  42.760 -33.891  1.00  0.00           H  
ATOM   1524  HG3 GLU A 102      24.078  44.982 -35.065  1.00  0.00           H  
ATOM   1525  HG2 GLU A 102      23.247  44.230 -36.404  1.00  0.00           H  
ATOM   1526  N   TYR A 103      21.000  41.078 -34.370  1.00 59.53           N  
ATOM   1527  CA  TYR A 103      20.774  39.646 -34.167  1.00 56.60           C  
ATOM   1528  C   TYR A 103      20.721  38.942 -35.531  1.00 58.70           C  
ATOM   1529  O   TYR A 103      20.301  39.562 -36.511  1.00 63.39           O  
ATOM   1530  CB  TYR A 103      19.500  39.373 -33.319  1.00 61.95           C  
ATOM   1531  CG  TYR A 103      18.166  39.756 -33.948  1.00 64.91           C  
ATOM   1532  CD1 TYR A 103      17.545  38.906 -34.889  1.00 61.35           C  
ATOM   1533  CD2 TYR A 103      17.544  40.971 -33.599  1.00 64.18           C  
ATOM   1534  CE1 TYR A 103      16.343  39.293 -35.509  1.00 56.38           C  
ATOM   1535  CE2 TYR A 103      16.327  41.347 -34.202  1.00 61.59           C  
ATOM   1536  CZ  TYR A 103      15.733  40.513 -35.167  1.00 68.25           C  
ATOM   1537  OH  TYR A 103      14.567  40.891 -35.761  1.00 87.63           O  
ATOM   1538  H   TYR A 103      20.903  41.378 -35.337  1.00  0.00           H  
ATOM   1539  HA  TYR A 103      21.648  39.252 -33.648  1.00  0.00           H  
ATOM   1540  HB3 TYR A 103      19.588  39.857 -32.346  1.00  0.00           H  
ATOM   1541  HB2 TYR A 103      19.451  38.306 -33.097  1.00  0.00           H  
ATOM   1542  HD1 TYR A 103      17.998  37.964 -35.160  1.00  0.00           H  
ATOM   1543  HD2 TYR A 103      18.008  41.618 -32.871  1.00  0.00           H  
ATOM   1544  HE1 TYR A 103      15.895  38.637 -36.240  1.00  0.00           H  
ATOM   1545  HE2 TYR A 103      15.851  42.278 -33.933  1.00  0.00           H  
ATOM   1546  HH  TYR A 103      14.208  40.228 -36.368  1.00  0.00           H  
ATOM   1547  N   VAL A 104      21.073  37.651 -35.552  1.00 49.37           N  
ATOM   1548  CA  VAL A 104      20.829  36.734 -36.667  1.00 54.26           C  
ATOM   1549  C   VAL A 104      20.107  35.504 -36.092  1.00 58.07           C  
ATOM   1550  O   VAL A 104      20.517  34.996 -35.047  1.00 62.89           O  
ATOM   1551  CB  VAL A 104      22.141  36.253 -37.363  1.00 51.36           C  
ATOM   1552  CG1 VAL A 104      21.908  35.233 -38.499  1.00 54.17           C  
ATOM   1553  CG2 VAL A 104      22.968  37.427 -37.916  1.00 51.22           C  
ATOM   1554  H   VAL A 104      21.380  37.216 -34.691  1.00  0.00           H  
ATOM   1555  HA  VAL A 104      20.183  37.205 -37.407  1.00  0.00           H  
ATOM   1556  HB  VAL A 104      22.760  35.748 -36.623  1.00  0.00           H  
ATOM   1557 HG11 VAL A 104      22.845  34.979 -38.995  1.00  0.00           H  
ATOM   1558 HG12 VAL A 104      21.484  34.297 -38.136  1.00  0.00           H  
ATOM   1559 HG13 VAL A 104      21.234  35.634 -39.257  1.00  0.00           H  
ATOM   1560 HG21 VAL A 104      23.906  37.077 -38.348  1.00  0.00           H  
ATOM   1561 HG22 VAL A 104      22.423  37.950 -38.700  1.00  0.00           H  
ATOM   1562 HG23 VAL A 104      23.225  38.148 -37.139  1.00  0.00           H  
ATOM   1563  N   LEU A 105      19.063  35.031 -36.781  1.00 55.08           N  
ATOM   1564  CA  LEU A 105      18.294  33.859 -36.377  1.00 60.09           C  
ATOM   1565  C   LEU A 105      17.635  33.196 -37.593  1.00 53.80           C  
ATOM   1566  O   LEU A 105      17.453  33.830 -38.635  1.00 54.00           O  
ATOM   1567  CB  LEU A 105      17.315  34.224 -35.230  1.00 66.85           C  
ATOM   1568  CG  LEU A 105      16.130  35.152 -35.576  1.00 59.17           C  
ATOM   1569  CD1 LEU A 105      14.940  34.391 -36.183  1.00 59.32           C  
ATOM   1570  CD2 LEU A 105      15.680  35.962 -34.348  1.00 51.20           C  
ATOM   1571  H   LEU A 105      18.793  35.452 -37.669  1.00  0.00           H  
ATOM   1572  HA  LEU A 105      18.995  33.126 -35.979  1.00  0.00           H  
ATOM   1573  HB3 LEU A 105      17.911  34.696 -34.453  1.00  0.00           H  
ATOM   1574  HB2 LEU A 105      16.930  33.313 -34.772  1.00  0.00           H  
ATOM   1575  HG  LEU A 105      16.479  35.882 -36.309  1.00  0.00           H  
ATOM   1576 HD11 LEU A 105      14.899  34.556 -37.258  1.00  0.00           H  
ATOM   1577 HD12 LEU A 105      15.006  33.316 -36.026  1.00  0.00           H  
ATOM   1578 HD13 LEU A 105      13.982  34.718 -35.777  1.00  0.00           H  
ATOM   1579 HD21 LEU A 105      15.330  36.941 -34.661  1.00  0.00           H  
ATOM   1580 HD22 LEU A 105      14.860  35.484 -33.815  1.00  0.00           H  
ATOM   1581 HD23 LEU A 105      16.478  36.138 -33.628  1.00  0.00           H  
ATOM   1582  N   LEU A 106      17.295  31.918 -37.427  1.00 56.44           N  
ATOM   1583  CA  LEU A 106      16.577  31.109 -38.407  1.00 62.34           C  
ATOM   1584  C   LEU A 106      15.107  31.056 -37.977  1.00 59.35           C  
ATOM   1585  O   LEU A 106      14.841  30.542 -36.894  1.00 61.66           O  
ATOM   1586  CB  LEU A 106      17.187  29.689 -38.421  1.00 65.27           C  
ATOM   1587  CG  LEU A 106      18.696  29.629 -38.737  1.00 55.72           C  
ATOM   1588  CD1 LEU A 106      19.218  28.188 -38.581  1.00 59.89           C  
ATOM   1589  CD2 LEU A 106      19.034  30.239 -40.114  1.00 58.46           C  
ATOM   1590  H   LEU A 106      17.525  31.452 -36.559  1.00  0.00           H  
ATOM   1591  HA  LEU A 106      16.646  31.549 -39.404  1.00  0.00           H  
ATOM   1592  HB3 LEU A 106      16.640  29.072 -39.133  1.00  0.00           H  
ATOM   1593  HB2 LEU A 106      17.031  29.220 -37.448  1.00  0.00           H  
ATOM   1594  HG  LEU A 106      19.226  30.220 -37.990  1.00  0.00           H  
ATOM   1595 HD11 LEU A 106      19.955  27.921 -39.338  1.00  0.00           H  
ATOM   1596 HD12 LEU A 106      19.691  28.050 -37.611  1.00  0.00           H  
ATOM   1597 HD13 LEU A 106      18.409  27.459 -38.636  1.00  0.00           H  
ATOM   1598 HD21 LEU A 106      19.720  29.622 -40.693  1.00  0.00           H  
ATOM   1599 HD22 LEU A 106      18.145  30.381 -40.728  1.00  0.00           H  
ATOM   1600 HD23 LEU A 106      19.501  31.217 -40.000  1.00  0.00           H  
ATOM   1601  N   PHE A 107      14.189  31.567 -38.805  1.00 55.92           N  
ATOM   1602  CA  PHE A 107      12.759  31.657 -38.487  1.00 63.36           C  
ATOM   1603  C   PHE A 107      11.923  30.856 -39.493  1.00 58.22           C  
ATOM   1604  O   PHE A 107      12.397  30.534 -40.588  1.00 56.48           O  
ATOM   1605  CB  PHE A 107      12.330  33.147 -38.422  1.00 66.40           C  
ATOM   1606  CG  PHE A 107      10.871  33.427 -38.078  1.00 62.54           C  
ATOM   1607  CD1 PHE A 107      10.396  33.201 -36.768  1.00 60.40           C  
ATOM   1608  CD2 PHE A 107       9.947  33.774 -39.088  1.00 48.98           C  
ATOM   1609  CE1 PHE A 107       9.049  33.370 -36.475  1.00 55.91           C  
ATOM   1610  CE2 PHE A 107       8.604  33.929 -38.776  1.00 54.67           C  
ATOM   1611  CZ  PHE A 107       8.158  33.737 -37.475  1.00 58.28           C  
ATOM   1612  H   PHE A 107      14.446  31.802 -39.760  1.00  0.00           H  
ATOM   1613  HA  PHE A 107      12.569  31.220 -37.508  1.00  0.00           H  
ATOM   1614  HB3 PHE A 107      12.585  33.659 -39.352  1.00  0.00           H  
ATOM   1615  HB2 PHE A 107      12.908  33.637 -37.647  1.00  0.00           H  
ATOM   1616  HD1 PHE A 107      11.077  32.894 -35.988  1.00  0.00           H  
ATOM   1617  HD2 PHE A 107      10.278  33.917 -40.105  1.00  0.00           H  
ATOM   1618  HE1 PHE A 107       8.695  33.212 -35.466  1.00  0.00           H  
ATOM   1619  HE2 PHE A 107       7.903  34.199 -39.553  1.00  0.00           H  
ATOM   1620  HZ  PHE A 107       7.111  33.874 -37.243  1.00  0.00           H  
ATOM   1621  N   GLY A 108      10.671  30.583 -39.123  1.00 54.07           N  
ATOM   1622  CA  GLY A 108       9.683  30.026 -40.032  1.00 65.35           C  
ATOM   1623  C   GLY A 108       8.480  29.489 -39.256  1.00 58.34           C  
ATOM   1624  O   GLY A 108       8.300  29.761 -38.068  1.00 57.21           O  
ATOM   1625  H   GLY A 108      10.344  30.857 -38.206  1.00  0.00           H  
ATOM   1626  HA3 GLY A 108      10.118  29.218 -40.614  1.00  0.00           H  
ATOM   1627  HA2 GLY A 108       9.351  30.796 -40.729  1.00  0.00           H  
ATOM   1628  N   THR A 109       7.652  28.722 -39.976  1.00 51.65           N  
ATOM   1629  CA  THR A 109       6.446  28.063 -39.490  1.00 55.46           C  
ATOM   1630  C   THR A 109       6.080  26.911 -40.446  1.00 59.12           C  
ATOM   1631  O   THR A 109       6.034  27.107 -41.662  1.00 60.59           O  
ATOM   1632  CB  THR A 109       5.252  29.052 -39.314  1.00 57.37           C  
ATOM   1633  OG1 THR A 109       4.065  28.370 -38.948  1.00 57.82           O  
ATOM   1634  CG2 THR A 109       4.924  29.913 -40.548  1.00 49.31           C  
ATOM   1635  H   THR A 109       7.874  28.547 -40.949  1.00  0.00           H  
ATOM   1636  HA  THR A 109       6.678  27.631 -38.514  1.00  0.00           H  
ATOM   1637  HB  THR A 109       5.484  29.732 -38.495  1.00  0.00           H  
ATOM   1638  HG1 THR A 109       3.377  29.021 -38.785  1.00  0.00           H  
ATOM   1639 HG21 THR A 109       4.062  30.552 -40.357  1.00  0.00           H  
ATOM   1640 HG22 THR A 109       5.758  30.566 -40.806  1.00  0.00           H  
ATOM   1641 HG23 THR A 109       4.699  29.310 -41.426  1.00  0.00           H  
ATOM   1642  N   ALA A 110       5.839  25.723 -39.868  1.00 56.98           N  
ATOM   1643  CA  ALA A 110       5.487  24.503 -40.598  1.00 60.17           C  
ATOM   1644  C   ALA A 110       4.034  24.482 -41.103  1.00 65.90           C  
ATOM   1645  O   ALA A 110       3.769  23.834 -42.115  1.00 69.53           O  
ATOM   1646  CB  ALA A 110       5.756  23.290 -39.696  1.00 55.59           C  
ATOM   1647  H   ALA A 110       5.902  25.637 -38.864  1.00  0.00           H  
ATOM   1648  HA  ALA A 110       6.144  24.422 -41.465  1.00  0.00           H  
ATOM   1649  HB1 ALA A 110       5.536  22.356 -40.214  1.00  0.00           H  
ATOM   1650  HB2 ALA A 110       6.802  23.252 -39.391  1.00  0.00           H  
ATOM   1651  HB3 ALA A 110       5.146  23.320 -38.791  1.00  0.00           H  
ATOM   1652  N   LEU A 111       3.130  25.179 -40.396  1.00 53.77           N  
ATOM   1653  CA  LEU A 111       1.692  25.198 -40.676  1.00 58.42           C  
ATOM   1654  C   LEU A 111       1.270  26.421 -41.507  1.00 68.95           C  
ATOM   1655  O   LEU A 111       0.230  26.359 -42.163  1.00 67.14           O  
ATOM   1656  CB  LEU A 111       0.919  25.200 -39.336  1.00 53.91           C  
ATOM   1657  CG  LEU A 111       1.209  24.004 -38.398  1.00 53.53           C  
ATOM   1658  CD1 LEU A 111       0.467  24.168 -37.054  1.00 52.83           C  
ATOM   1659  CD2 LEU A 111       0.917  22.642 -39.064  1.00 68.65           C  
ATOM   1660  H   LEU A 111       3.431  25.701 -39.585  1.00  0.00           H  
ATOM   1661  HA  LEU A 111       1.412  24.311 -41.246  1.00  0.00           H  
ATOM   1662  HB3 LEU A 111      -0.153  25.231 -39.540  1.00  0.00           H  
ATOM   1663  HB2 LEU A 111       1.144  26.126 -38.802  1.00  0.00           H  
ATOM   1664  HG  LEU A 111       2.273  24.021 -38.159  1.00  0.00           H  
ATOM   1665 HD11 LEU A 111       1.162  24.094 -36.218  1.00  0.00           H  
ATOM   1666 HD12 LEU A 111      -0.026  25.137 -36.975  1.00  0.00           H  
ATOM   1667 HD13 LEU A 111      -0.303  23.412 -36.904  1.00  0.00           H  
ATOM   1668 HD21 LEU A 111       0.446  21.934 -38.383  1.00  0.00           H  
ATOM   1669 HD22 LEU A 111       0.260  22.742 -39.928  1.00  0.00           H  
ATOM   1670 HD23 LEU A 111       1.843  22.180 -39.409  1.00  0.00           H  
ATOM   1671  N   GLY A 112       2.051  27.513 -41.436  1.00 61.54           N  
ATOM   1672  CA  GLY A 112       1.662  28.830 -41.932  1.00 56.81           C  
ATOM   1673  C   GLY A 112       0.922  29.594 -40.823  1.00 50.87           C  
ATOM   1674  O   GLY A 112       0.327  28.993 -39.926  1.00 56.61           O  
ATOM   1675  H   GLY A 112       2.899  27.471 -40.888  1.00  0.00           H  
ATOM   1676  HA3 GLY A 112       1.026  28.754 -42.816  1.00  0.00           H  
ATOM   1677  HA2 GLY A 112       2.556  29.377 -42.228  1.00  0.00           H  
ATOM   1678  N   SER A 113       0.952  30.934 -40.895  1.00 39.70           N  
ATOM   1679  CA  SER A 113       0.311  31.823 -39.923  1.00 49.29           C  
ATOM   1680  C   SER A 113       0.231  33.256 -40.479  1.00 51.78           C  
ATOM   1681  O   SER A 113       0.992  33.598 -41.384  1.00 53.27           O  
ATOM   1682  CB  SER A 113       1.069  31.766 -38.576  1.00 48.63           C  
ATOM   1683  OG  SER A 113       0.301  32.350 -37.549  1.00 69.51           O  
ATOM   1684  H   SER A 113       1.417  31.389 -41.670  1.00  0.00           H  
ATOM   1685  HA  SER A 113      -0.711  31.468 -39.779  1.00  0.00           H  
ATOM   1686  HB3 SER A 113       2.029  32.279 -38.644  1.00  0.00           H  
ATOM   1687  HB2 SER A 113       1.285  30.743 -38.270  1.00  0.00           H  
ATOM   1688  HG  SER A 113      -0.428  31.760 -37.339  1.00  0.00           H  
ATOM   1689  N   ARG A 114      -0.697  34.060 -39.928  1.00 52.34           N  
ATOM   1690  CA  ARG A 114      -0.970  35.443 -40.334  1.00 55.64           C  
ATOM   1691  C   ARG A 114      -1.119  36.343 -39.098  1.00 59.75           C  
ATOM   1692  O   ARG A 114      -1.635  35.883 -38.078  1.00 70.00           O  
ATOM   1693  CB  ARG A 114      -2.255  35.503 -41.194  1.00 60.52           C  
ATOM   1694  CG  ARG A 114      -2.267  34.537 -42.395  1.00 56.56           C  
ATOM   1695  CD  ARG A 114      -3.461  34.710 -43.350  1.00 69.54           C  
ATOM   1696  NE  ARG A 114      -4.742  34.298 -42.746  1.00 62.74           N  
ATOM   1697  CZ  ARG A 114      -5.931  34.193 -43.370  1.00 73.14           C  
ATOM   1698  NH1 ARG A 114      -6.078  34.474 -44.675  1.00 77.24           N  
ATOM   1699  NH2 ARG A 114      -6.999  33.795 -42.667  1.00 82.78           N1+
ATOM   1700  H   ARG A 114      -1.251  33.720 -39.154  1.00  0.00           H  
ATOM   1701  HA  ARG A 114      -0.132  35.815 -40.923  1.00  0.00           H  
ATOM   1702  HB3 ARG A 114      -2.387  36.524 -41.557  1.00  0.00           H  
ATOM   1703  HB2 ARG A 114      -3.121  35.293 -40.565  1.00  0.00           H  
ATOM   1704  HG3 ARG A 114      -2.311  33.524 -41.995  1.00  0.00           H  
ATOM   1705  HG2 ARG A 114      -1.332  34.581 -42.950  1.00  0.00           H  
ATOM   1706  HD3 ARG A 114      -3.275  34.201 -44.295  1.00  0.00           H  
ATOM   1707  HD2 ARG A 114      -3.572  35.770 -43.582  1.00  0.00           H  
ATOM   1708  HE  ARG A 114      -4.701  34.076 -41.762  1.00  0.00           H  
ATOM   1709 HH12 ARG A 114      -6.976  34.390 -45.127  1.00  0.00           H  
ATOM   1710 HH11 ARG A 114      -5.277  34.769 -45.217  1.00  0.00           H  
ATOM   1711 HH22 ARG A 114      -7.901  33.708 -43.113  1.00  0.00           H  
ATOM   1712 HH21 ARG A 114      -6.913  33.577 -41.685  1.00  0.00           H  
ATOM   1713  N   GLY A 115      -0.699  37.614 -39.217  1.00 40.11           N  
ATOM   1714  CA  GLY A 115      -0.822  38.583 -38.129  1.00 45.94           C  
ATOM   1715  C   GLY A 115      -0.025  39.859 -38.440  1.00 43.44           C  
ATOM   1716  O   GLY A 115       0.370  40.105 -39.579  1.00 47.95           O  
ATOM   1717  H   GLY A 115      -0.281  37.938 -40.080  1.00  0.00           H  
ATOM   1718  HA3 GLY A 115      -0.472  38.145 -37.194  1.00  0.00           H  
ATOM   1719  HA2 GLY A 115      -1.872  38.845 -37.992  1.00  0.00           H  
ATOM   1720  N   HIS A 116       0.192  40.685 -37.411  1.00 49.06           N  
ATOM   1721  CA  HIS A 116       0.859  41.986 -37.507  1.00 58.68           C  
ATOM   1722  C   HIS A 116       2.388  41.873 -37.370  1.00 64.32           C  
ATOM   1723  O   HIS A 116       2.880  41.050 -36.598  1.00 57.18           O  
ATOM   1724  CB  HIS A 116       0.289  42.901 -36.404  1.00 56.04           C  
ATOM   1725  CG  HIS A 116       0.494  44.366 -36.667  1.00 54.31           C  
ATOM   1726  ND1 HIS A 116       1.646  45.054 -36.271  1.00 52.38           N  
ATOM   1727  CD2 HIS A 116      -0.348  45.249 -37.306  1.00 57.06           C  
ATOM   1728  CE1 HIS A 116       1.466  46.300 -36.684  1.00 49.36           C  
ATOM   1729  NE2 HIS A 116       0.295  46.475 -37.298  1.00 47.60           N  
ATOM   1730  H   HIS A 116      -0.084  40.381 -36.480  1.00  0.00           H  
ATOM   1731  HA  HIS A 116       0.618  42.421 -38.480  1.00  0.00           H  
ATOM   1732  HB3 HIS A 116       0.722  42.651 -35.434  1.00  0.00           H  
ATOM   1733  HB2 HIS A 116      -0.785  42.741 -36.304  1.00  0.00           H  
ATOM   1734  HD2 HIS A 116      -1.320  45.098 -37.753  1.00  0.00           H  
ATOM   1735  HE1 HIS A 116       2.194  47.085 -36.538  1.00  0.00           H  
ATOM   1736  HE2 HIS A 116      -0.051  47.337 -37.695  1.00  0.00           H  
ATOM   1737  N   SER A 117       3.115  42.748 -38.071  1.00 62.85           N  
ATOM   1738  CA  SER A 117       4.572  42.848 -38.023  1.00 61.17           C  
ATOM   1739  C   SER A 117       5.155  43.289 -36.669  1.00 55.75           C  
ATOM   1740  O   SER A 117       6.288  42.930 -36.355  1.00 59.31           O  
ATOM   1741  CB  SER A 117       5.010  43.831 -39.122  1.00 58.41           C  
ATOM   1742  OG  SER A 117       4.519  45.147 -38.880  1.00 59.88           O  
ATOM   1743  H   SER A 117       2.670  43.392 -38.722  1.00  0.00           H  
ATOM   1744  HA  SER A 117       4.968  41.863 -38.261  1.00  0.00           H  
ATOM   1745  HB3 SER A 117       4.672  43.480 -40.096  1.00  0.00           H  
ATOM   1746  HB2 SER A 117       6.100  43.870 -39.167  1.00  0.00           H  
ATOM   1747  HG  SER A 117       5.038  45.515 -38.143  1.00  0.00           H  
ATOM   1748  N   GLY A 118       4.406  44.134 -35.951  1.00 57.53           N  
ATOM   1749  CA  GLY A 118       4.899  44.948 -34.850  1.00 60.07           C  
ATOM   1750  C   GLY A 118       5.535  46.243 -35.396  1.00 69.78           C  
ATOM   1751  O   GLY A 118       5.984  46.313 -36.543  1.00 68.42           O  
ATOM   1752  H   GLY A 118       3.471  44.349 -36.288  1.00  0.00           H  
ATOM   1753  HA3 GLY A 118       5.627  44.399 -34.253  1.00  0.00           H  
ATOM   1754  HA2 GLY A 118       4.059  45.183 -34.197  1.00  0.00           H  
ATOM   1755  N   ARG A 119       5.541  47.276 -34.545  1.00 70.16           N  
ATOM   1756  CA  ARG A 119       6.320  48.511 -34.649  1.00 71.40           C  
ATOM   1757  C   ARG A 119       7.415  48.475 -33.576  1.00 73.66           C  
ATOM   1758  O   ARG A 119       7.112  48.317 -32.393  1.00 88.39           O  
ATOM   1759  CB  ARG A 119       5.439  49.757 -34.426  1.00 75.42           C  
ATOM   1760  CG  ARG A 119       4.340  49.994 -35.473  1.00 68.57           C  
ATOM   1761  CD  ARG A 119       3.691  51.375 -35.268  1.00 82.79           C  
ATOM   1762  NE  ARG A 119       2.475  51.573 -36.075  1.00 81.54           N  
ATOM   1763  CZ  ARG A 119       2.360  52.053 -37.329  1.00 63.94           C  
ATOM   1764  NH1 ARG A 119       3.413  52.396 -38.085  1.00 72.25           N  
ATOM   1765  NH2 ARG A 119       1.132  52.197 -37.841  1.00 78.07           N1+
ATOM   1766  H   ARG A 119       5.002  47.176 -33.697  1.00  0.00           H  
ATOM   1767  HA  ARG A 119       6.785  48.594 -35.634  1.00  0.00           H  
ATOM   1768  HB3 ARG A 119       6.087  50.636 -34.413  1.00  0.00           H  
ATOM   1769  HB2 ARG A 119       4.978  49.711 -33.438  1.00  0.00           H  
ATOM   1770  HG3 ARG A 119       3.603  49.189 -35.497  1.00  0.00           H  
ATOM   1771  HG2 ARG A 119       4.830  49.991 -36.446  1.00  0.00           H  
ATOM   1772  HD3 ARG A 119       4.401  52.137 -35.589  1.00  0.00           H  
ATOM   1773  HD2 ARG A 119       3.506  51.581 -34.213  1.00  0.00           H  
ATOM   1774  HE  ARG A 119       1.620  51.306 -35.608  1.00  0.00           H  
ATOM   1775 HH12 ARG A 119       3.264  52.714 -39.036  1.00  0.00           H  
ATOM   1776 HH11 ARG A 119       4.357  52.315 -37.730  1.00  0.00           H  
ATOM   1777 HH22 ARG A 119       1.016  52.564 -38.780  1.00  0.00           H  
ATOM   1778 HH21 ARG A 119       0.311  51.968 -37.301  1.00  0.00           H  
ATOM   1779  N   TYR A 120       8.662  48.662 -34.007  1.00 65.49           N  
ATOM   1780  CA  TYR A 120       9.857  48.683 -33.169  1.00 69.81           C  
ATOM   1781  C   TYR A 120      10.971  49.406 -33.937  1.00 62.44           C  
ATOM   1782  O   TYR A 120      10.909  49.517 -35.166  1.00 61.88           O  
ATOM   1783  CB  TYR A 120      10.258  47.252 -32.721  1.00 66.24           C  
ATOM   1784  CG  TYR A 120       9.991  46.141 -33.729  1.00 60.72           C  
ATOM   1785  CD1 TYR A 120      10.748  46.051 -34.918  1.00 75.18           C  
ATOM   1786  CD2 TYR A 120       8.939  45.226 -33.504  1.00 60.40           C  
ATOM   1787  CE1 TYR A 120      10.418  45.094 -35.895  1.00 67.79           C  
ATOM   1788  CE2 TYR A 120       8.613  44.268 -34.482  1.00 69.91           C  
ATOM   1789  CZ  TYR A 120       9.331  44.224 -35.691  1.00 64.16           C  
ATOM   1790  OH  TYR A 120       8.952  43.364 -36.676  1.00 66.69           O  
ATOM   1791  H   TYR A 120       8.867  48.735 -34.994  1.00  0.00           H  
ATOM   1792  HA  TYR A 120       9.636  49.276 -32.279  1.00  0.00           H  
ATOM   1793  HB3 TYR A 120       9.687  47.018 -31.821  1.00  0.00           H  
ATOM   1794  HB2 TYR A 120      11.302  47.221 -32.403  1.00  0.00           H  
ATOM   1795  HD1 TYR A 120      11.564  46.733 -35.112  1.00  0.00           H  
ATOM   1796  HD2 TYR A 120       8.351  45.276 -32.599  1.00  0.00           H  
ATOM   1797  HE1 TYR A 120      10.980  45.055 -36.816  1.00  0.00           H  
ATOM   1798  HE2 TYR A 120       7.795  43.585 -34.309  1.00  0.00           H  
ATOM   1799  HH  TYR A 120       8.031  43.075 -36.552  1.00  0.00           H  
ATOM   1800  N   TRP A 121      11.957  49.915 -33.195  1.00 57.99           N  
ATOM   1801  CA  TRP A 121      13.108  50.658 -33.709  1.00 67.57           C  
ATOM   1802  C   TRP A 121      14.228  49.711 -34.172  1.00 66.00           C  
ATOM   1803  O   TRP A 121      15.307  49.700 -33.580  1.00 66.29           O  
ATOM   1804  CB  TRP A 121      13.588  51.660 -32.636  1.00 61.89           C  
ATOM   1805  CG  TRP A 121      12.610  52.703 -32.179  1.00 66.06           C  
ATOM   1806  CD1 TRP A 121      11.706  53.341 -32.960  1.00 79.30           C  
ATOM   1807  CD2 TRP A 121      12.499  53.319 -30.859  1.00 73.30           C  
ATOM   1808  NE1 TRP A 121      11.029  54.281 -32.213  1.00 80.41           N  
ATOM   1809  CE2 TRP A 121      11.479  54.318 -30.910  1.00 76.27           C  
ATOM   1810  CE3 TRP A 121      13.160  53.140 -29.619  1.00 81.87           C  
ATOM   1811  CZ2 TRP A 121      11.130  55.096 -29.791  1.00 84.15           C  
ATOM   1812  CZ3 TRP A 121      12.819  53.914 -28.491  1.00 79.20           C  
ATOM   1813  CH2 TRP A 121      11.806  54.890 -28.575  1.00 79.34           C  
ATOM   1814  H   TRP A 121      11.929  49.796 -32.191  1.00  0.00           H  
ATOM   1815  HA  TRP A 121      12.803  51.229 -34.588  1.00  0.00           H  
ATOM   1816  HB3 TRP A 121      14.467  52.194 -33.001  1.00  0.00           H  
ATOM   1817  HB2 TRP A 121      13.914  51.116 -31.749  1.00  0.00           H  
ATOM   1818  HD1 TRP A 121      11.549  53.139 -34.009  1.00  0.00           H  
ATOM   1819  HE1 TRP A 121      10.307  54.870 -32.602  1.00  0.00           H  
ATOM   1820  HE3 TRP A 121      13.939  52.397 -29.537  1.00  0.00           H  
ATOM   1821  HZ2 TRP A 121      10.354  55.843 -29.865  1.00  0.00           H  
ATOM   1822  HZ3 TRP A 121      13.337  53.757 -27.557  1.00  0.00           H  
ATOM   1823  HH2 TRP A 121      11.549  55.479 -27.707  1.00  0.00           H  
ATOM   1824  N   ALA A 122      13.953  48.943 -35.236  1.00 68.37           N  
ATOM   1825  CA  ALA A 122      14.911  48.053 -35.878  1.00 61.61           C  
ATOM   1826  C   ALA A 122      14.478  47.763 -37.317  1.00 65.85           C  
ATOM   1827  O   ALA A 122      13.311  47.448 -37.556  1.00 70.76           O  
ATOM   1828  CB  ALA A 122      15.074  46.755 -35.064  1.00 58.02           C  
ATOM   1829  H   ALA A 122      13.036  48.986 -35.662  1.00  0.00           H  
ATOM   1830  HA  ALA A 122      15.873  48.566 -35.920  1.00  0.00           H  
ATOM   1831  HB1 ALA A 122      15.770  46.071 -35.552  1.00  0.00           H  
ATOM   1832  HB2 ALA A 122      15.468  46.956 -34.067  1.00  0.00           H  
ATOM   1833  HB3 ALA A 122      14.123  46.234 -34.947  1.00  0.00           H  
ATOM   1834  N   GLU A 123      15.457  47.833 -38.234  1.00 73.33           N  
ATOM   1835  CA  GLU A 123      15.355  47.342 -39.605  1.00 63.38           C  
ATOM   1836  C   GLU A 123      15.543  45.819 -39.590  1.00 63.28           C  
ATOM   1837  O   GLU A 123      16.528  45.349 -39.023  1.00 72.34           O  
ATOM   1838  CB  GLU A 123      16.442  48.021 -40.467  1.00 58.76           C  
ATOM   1839  CG  GLU A 123      16.403  47.623 -41.963  1.00 58.14           C  
ATOM   1840  CD  GLU A 123      17.546  48.217 -42.801  1.00 88.68           C  
ATOM   1841  OE1 GLU A 123      18.715  48.127 -42.358  1.00 89.92           O  
ATOM   1842  OE2 GLU A 123      17.239  48.732 -43.899  1.00106.83           O1-
ATOM   1843  H   GLU A 123      16.391  48.078 -37.935  1.00  0.00           H  
ATOM   1844  HA  GLU A 123      14.373  47.598 -40.006  1.00  0.00           H  
ATOM   1845  HB3 GLU A 123      17.421  47.783 -40.046  1.00  0.00           H  
ATOM   1846  HB2 GLU A 123      16.347  49.103 -40.385  1.00  0.00           H  
ATOM   1847  HG3 GLU A 123      15.439  47.915 -42.384  1.00  0.00           H  
ATOM   1848  HG2 GLU A 123      16.463  46.540 -42.077  1.00  0.00           H  
ATOM   1849  N   ILE A 124      14.614  45.082 -40.205  1.00 75.76           N  
ATOM   1850  CA  ILE A 124      14.657  43.624 -40.297  1.00 64.05           C  
ATOM   1851  C   ILE A 124      14.807  43.241 -41.784  1.00 63.68           C  
ATOM   1852  O   ILE A 124      14.242  43.923 -42.642  1.00 68.40           O  
ATOM   1853  CB  ILE A 124      13.347  42.962 -39.763  1.00 45.70           C  
ATOM   1854  CG1 ILE A 124      12.726  43.667 -38.531  1.00 67.95           C  
ATOM   1855  CG2 ILE A 124      13.556  41.467 -39.457  1.00 40.65           C  
ATOM   1856  CD1 ILE A 124      13.615  43.711 -37.276  1.00 63.16           C  
ATOM   1857  H   ILE A 124      13.826  45.538 -40.659  1.00  0.00           H  
ATOM   1858  HA  ILE A 124      15.510  43.221 -39.752  1.00  0.00           H  
ATOM   1859  HB  ILE A 124      12.589  43.012 -40.548  1.00  0.00           H  
ATOM   1860 HG13 ILE A 124      11.785  43.174 -38.280  1.00  0.00           H  
ATOM   1861 HG12 ILE A 124      12.439  44.686 -38.797  1.00  0.00           H  
ATOM   1862 HG21 ILE A 124      12.646  41.018 -39.063  1.00  0.00           H  
ATOM   1863 HG22 ILE A 124      13.836  40.904 -40.346  1.00  0.00           H  
ATOM   1864 HG23 ILE A 124      14.340  41.312 -38.716  1.00  0.00           H  
ATOM   1865 HD11 ILE A 124      13.169  43.137 -36.463  1.00  0.00           H  
ATOM   1866 HD12 ILE A 124      14.615  43.313 -37.451  1.00  0.00           H  
ATOM   1867 HD13 ILE A 124      13.733  44.735 -36.925  1.00  0.00           H  
ATOM   1868  N   SER A 125      15.561  42.169 -42.055  1.00 60.60           N  
ATOM   1869  CA  SER A 125      15.857  41.636 -43.383  1.00 55.13           C  
ATOM   1870  C   SER A 125      15.656  40.114 -43.352  1.00 57.62           C  
ATOM   1871  O   SER A 125      16.526  39.407 -42.843  1.00 61.74           O  
ATOM   1872  CB  SER A 125      17.310  41.999 -43.765  1.00 70.05           C  
ATOM   1873  OG  SER A 125      17.430  43.376 -44.059  1.00 88.64           O  
ATOM   1874  H   SER A 125      15.993  41.676 -41.284  1.00  0.00           H  
ATOM   1875  HA  SER A 125      15.180  42.049 -44.133  1.00  0.00           H  
ATOM   1876  HB3 SER A 125      17.618  41.447 -44.654  1.00  0.00           H  
ATOM   1877  HB2 SER A 125      18.013  41.738 -42.972  1.00  0.00           H  
ATOM   1878  HG  SER A 125      17.248  43.874 -43.258  1.00  0.00           H  
ATOM   1879  N   ASP A 126      14.545  39.631 -43.921  1.00 62.79           N  
ATOM   1880  CA  ASP A 126      14.251  38.202 -44.034  1.00 57.45           C  
ATOM   1881  C   ASP A 126      14.473  37.755 -45.476  1.00 62.61           C  
ATOM   1882  O   ASP A 126      13.823  38.264 -46.391  1.00 66.47           O  
ATOM   1883  CB  ASP A 126      12.816  37.859 -43.588  1.00 52.53           C  
ATOM   1884  CG  ASP A 126      12.593  38.137 -42.108  1.00 57.54           C  
ATOM   1885  OD1 ASP A 126      12.373  39.251 -41.654  1.00 57.78           O  
ATOM   1886  OD2 ASP A 126      12.705  37.022 -41.340  1.00 54.66           O  
ATOM   1887  H   ASP A 126      13.943  40.247 -44.465  1.00  0.00           H  
ATOM   1888  HA  ASP A 126      14.921  37.622 -43.399  1.00  0.00           H  
ATOM   1889  HB3 ASP A 126      12.606  36.808 -43.785  1.00  0.00           H  
ATOM   1890  HB2 ASP A 126      12.090  38.436 -44.159  1.00  0.00           H  
ATOM   1891  HD2 ASP A 126      12.624  37.214 -40.398  1.00  0.00           H  
ATOM   1892  N   THR A 127      15.366  36.786 -45.638  1.00 56.54           N  
ATOM   1893  CA  THR A 127      15.680  36.129 -46.906  1.00 48.20           C  
ATOM   1894  C   THR A 127      15.213  34.667 -46.848  1.00 50.82           C  
ATOM   1895  O   THR A 127      15.662  33.912 -45.985  1.00 58.62           O  
ATOM   1896  CB  THR A 127      17.197  36.132 -47.212  1.00 62.18           C  
ATOM   1897  OG1 THR A 127      17.684  37.457 -47.151  1.00 59.49           O  
ATOM   1898  CG2 THR A 127      17.530  35.557 -48.604  1.00 62.66           C  
ATOM   1899  H   THR A 127      15.837  36.410 -44.823  1.00  0.00           H  
ATOM   1900  HA  THR A 127      15.166  36.624 -47.729  1.00  0.00           H  
ATOM   1901  HB  THR A 127      17.736  35.569 -46.448  1.00  0.00           H  
ATOM   1902  HG1 THR A 127      17.397  37.931 -47.939  1.00  0.00           H  
ATOM   1903 HG21 THR A 127      18.576  35.716 -48.857  1.00  0.00           H  
ATOM   1904 HG22 THR A 127      17.350  34.483 -48.656  1.00  0.00           H  
ATOM   1905 HG23 THR A 127      16.933  36.029 -49.385  1.00  0.00           H  
ATOM   1906  N   ILE A 128      14.293  34.314 -47.755  1.00 57.12           N  
ATOM   1907  CA  ILE A 128      13.525  33.071 -47.722  1.00 64.10           C  
ATOM   1908  C   ILE A 128      14.333  31.883 -48.283  1.00 59.51           C  
ATOM   1909  O   ILE A 128      14.976  32.024 -49.322  1.00 55.02           O  
ATOM   1910  CB  ILE A 128      12.204  33.247 -48.528  1.00 51.12           C  
ATOM   1911  CG1 ILE A 128      11.353  34.403 -47.946  1.00 42.63           C  
ATOM   1912  CG2 ILE A 128      11.328  31.978 -48.617  1.00 52.43           C  
ATOM   1913  CD1 ILE A 128      10.290  34.927 -48.914  1.00 55.53           C  
ATOM   1914  H   ILE A 128      14.006  34.986 -48.454  1.00  0.00           H  
ATOM   1915  HA  ILE A 128      13.262  32.851 -46.688  1.00  0.00           H  
ATOM   1916  HB  ILE A 128      12.483  33.523 -49.547  1.00  0.00           H  
ATOM   1917 HG13 ILE A 128      11.971  35.256 -47.667  1.00  0.00           H  
ATOM   1918 HG12 ILE A 128      10.877  34.079 -47.019  1.00  0.00           H  
ATOM   1919 HG21 ILE A 128      10.427  32.155 -49.203  1.00  0.00           H  
ATOM   1920 HG22 ILE A 128      11.838  31.140 -49.086  1.00  0.00           H  
ATOM   1921 HG23 ILE A 128      11.017  31.662 -47.622  1.00  0.00           H  
ATOM   1922 HD11 ILE A 128      10.073  35.970 -48.692  1.00  0.00           H  
ATOM   1923 HD12 ILE A 128      10.624  34.879 -49.949  1.00  0.00           H  
ATOM   1924 HD13 ILE A 128       9.363  34.361 -48.831  1.00  0.00           H  
ATOM   1925  N   ILE A 129      14.258  30.735 -47.587  1.00 61.23           N  
ATOM   1926  CA  ILE A 129      14.825  29.452 -48.015  1.00 63.35           C  
ATOM   1927  C   ILE A 129      13.754  28.569 -48.685  1.00 69.90           C  
ATOM   1928  O   ILE A 129      14.069  27.903 -49.668  1.00 69.34           O  
ATOM   1929  CB  ILE A 129      15.458  28.663 -46.823  1.00 57.43           C  
ATOM   1930  CG1 ILE A 129      16.727  29.381 -46.308  1.00 63.45           C  
ATOM   1931  CG2 ILE A 129      15.782  27.174 -47.118  1.00 52.88           C  
ATOM   1932  CD1 ILE A 129      17.314  28.746 -45.036  1.00 80.75           C  
ATOM   1933  H   ILE A 129      13.699  30.704 -46.745  1.00  0.00           H  
ATOM   1934  HA  ILE A 129      15.609  29.633 -48.751  1.00  0.00           H  
ATOM   1935  HB  ILE A 129      14.734  28.670 -46.006  1.00  0.00           H  
ATOM   1936 HG13 ILE A 129      16.510  30.430 -46.108  1.00  0.00           H  
ATOM   1937 HG12 ILE A 129      17.486  29.377 -47.091  1.00  0.00           H  
ATOM   1938 HG21 ILE A 129      16.259  26.694 -46.267  1.00  0.00           H  
ATOM   1939 HG22 ILE A 129      14.892  26.579 -47.322  1.00  0.00           H  
ATOM   1940 HG23 ILE A 129      16.459  27.069 -47.965  1.00  0.00           H  
ATOM   1941 HD11 ILE A 129      17.711  29.492 -44.355  1.00  0.00           H  
ATOM   1942 HD12 ILE A 129      16.560  28.183 -44.487  1.00  0.00           H  
ATOM   1943 HD13 ILE A 129      18.128  28.063 -45.276  1.00  0.00           H  
ATOM   1944  N   SER A 130      12.522  28.569 -48.148  1.00 73.26           N  
ATOM   1945  CA  SER A 130      11.408  27.752 -48.632  1.00 60.40           C  
ATOM   1946  C   SER A 130      10.063  28.423 -48.309  1.00 58.31           C  
ATOM   1947  O   SER A 130       9.999  29.279 -47.426  1.00 62.02           O  
ATOM   1948  CB  SER A 130      11.525  26.314 -48.070  1.00 74.06           C  
ATOM   1949  OG  SER A 130      11.179  26.227 -46.702  1.00 73.59           O  
ATOM   1950  H   SER A 130      12.325  29.142 -47.338  1.00  0.00           H  
ATOM   1951  HA  SER A 130      11.481  27.694 -49.719  1.00  0.00           H  
ATOM   1952  HB3 SER A 130      12.531  25.917 -48.209  1.00  0.00           H  
ATOM   1953  HB2 SER A 130      10.858  25.651 -48.621  1.00  0.00           H  
ATOM   1954  HG  SER A 130      10.220  26.252 -46.620  1.00  0.00           H  
ATOM   1955  N   GLY A 131       9.012  28.001 -49.031  1.00 63.56           N  
ATOM   1956  CA  GLY A 131       7.647  28.516 -48.901  1.00 56.32           C  
ATOM   1957  C   GLY A 131       7.536  29.949 -49.442  1.00 50.41           C  
ATOM   1958  O   GLY A 131       8.268  30.330 -50.355  1.00 49.61           O  
ATOM   1959  H   GLY A 131       9.156  27.295 -49.738  1.00  0.00           H  
ATOM   1960  HA3 GLY A 131       7.313  28.466 -47.867  1.00  0.00           H  
ATOM   1961  HA2 GLY A 131       6.979  27.875 -49.475  1.00  0.00           H  
ATOM   1962  N   THR A 132       6.573  30.715 -48.906  1.00 47.02           N  
ATOM   1963  CA  THR A 132       6.253  32.072 -49.351  1.00 52.37           C  
ATOM   1964  C   THR A 132       6.066  33.011 -48.147  1.00 55.93           C  
ATOM   1965  O   THR A 132       5.605  32.584 -47.088  1.00 53.63           O  
ATOM   1966  CB  THR A 132       4.942  32.101 -50.191  1.00 55.42           C  
ATOM   1967  OG1 THR A 132       3.794  31.752 -49.435  1.00 68.68           O  
ATOM   1968  CG2 THR A 132       4.993  31.228 -51.452  1.00 65.69           C  
ATOM   1969  H   THR A 132       6.012  30.363 -48.142  1.00  0.00           H  
ATOM   1970  HA  THR A 132       7.069  32.469 -49.956  1.00  0.00           H  
ATOM   1971  HB  THR A 132       4.784  33.128 -50.526  1.00  0.00           H  
ATOM   1972  HG1 THR A 132       3.071  31.578 -50.043  1.00  0.00           H  
ATOM   1973 HG21 THR A 132       4.107  31.378 -52.071  1.00  0.00           H  
ATOM   1974 HG22 THR A 132       5.863  31.481 -52.057  1.00  0.00           H  
ATOM   1975 HG23 THR A 132       5.053  30.167 -51.209  1.00  0.00           H  
ATOM   1976  N   PHE A 133       6.402  34.289 -48.359  1.00 58.36           N  
ATOM   1977  CA  PHE A 133       6.145  35.388 -47.435  1.00 56.44           C  
ATOM   1978  C   PHE A 133       5.293  36.378 -48.242  1.00 66.95           C  
ATOM   1979  O   PHE A 133       5.750  36.864 -49.278  1.00 68.71           O  
ATOM   1980  CB  PHE A 133       7.509  35.981 -46.988  1.00 61.41           C  
ATOM   1981  CG  PHE A 133       7.553  36.858 -45.738  1.00 61.80           C  
ATOM   1982  CD1 PHE A 133       6.651  37.927 -45.543  1.00 77.30           C  
ATOM   1983  CD2 PHE A 133       8.625  36.714 -44.828  1.00 57.29           C  
ATOM   1984  CE1 PHE A 133       6.773  38.754 -44.436  1.00 72.54           C  
ATOM   1985  CE2 PHE A 133       8.730  37.551 -43.723  1.00 69.26           C  
ATOM   1986  CZ  PHE A 133       7.798  38.559 -43.520  1.00 64.88           C  
ATOM   1987  H   PHE A 133       6.761  34.567 -49.269  1.00  0.00           H  
ATOM   1988  HA  PHE A 133       5.590  35.043 -46.562  1.00  0.00           H  
ATOM   1989  HB3 PHE A 133       7.955  36.557 -47.797  1.00  0.00           H  
ATOM   1990  HB2 PHE A 133       8.188  35.147 -46.810  1.00  0.00           H  
ATOM   1991  HD1 PHE A 133       5.861  38.128 -46.247  1.00  0.00           H  
ATOM   1992  HD2 PHE A 133       9.374  35.950 -44.982  1.00  0.00           H  
ATOM   1993  HE1 PHE A 133       6.069  39.562 -44.305  1.00  0.00           H  
ATOM   1994  HE2 PHE A 133       9.544  37.420 -43.022  1.00  0.00           H  
ATOM   1995  HZ  PHE A 133       7.886  39.206 -42.659  1.00  0.00           H  
ATOM   1996  N   HIS A 134       4.072  36.638 -47.771  1.00 57.01           N  
ATOM   1997  CA  HIS A 134       3.190  37.696 -48.253  1.00 51.52           C  
ATOM   1998  C   HIS A 134       3.273  38.889 -47.294  1.00 42.89           C  
ATOM   1999  O   HIS A 134       3.271  38.693 -46.078  1.00 40.87           O  
ATOM   2000  CB  HIS A 134       1.744  37.177 -48.350  1.00 55.18           C  
ATOM   2001  CG  HIS A 134       1.517  36.128 -49.408  1.00 54.28           C  
ATOM   2002  ND1 HIS A 134       1.764  34.781 -49.203  1.00 47.29           N  
ATOM   2003  CD2 HIS A 134       1.023  36.224 -50.690  1.00 48.84           C  
ATOM   2004  CE1 HIS A 134       1.423  34.145 -50.326  1.00 57.48           C  
ATOM   2005  NE2 HIS A 134       0.971  34.957 -51.274  1.00 58.79           N  
ATOM   2006  H   HIS A 134       3.761  36.156 -46.936  1.00  0.00           H  
ATOM   2007  HA  HIS A 134       3.503  38.019 -49.244  1.00  0.00           H  
ATOM   2008  HB3 HIS A 134       1.063  38.005 -48.556  1.00  0.00           H  
ATOM   2009  HB2 HIS A 134       1.438  36.757 -47.396  1.00  0.00           H  
ATOM   2010  HD1 HIS A 134       2.121  34.356 -48.359  1.00  0.00           H  
ATOM   2011  HD2 HIS A 134       0.702  37.101 -51.232  1.00  0.00           H  
ATOM   2012  HE1 HIS A 134       1.502  33.075 -50.452  1.00  0.00           H  
ATOM   2013  N   GLN A 135       3.321  40.099 -47.857  1.00 48.36           N  
ATOM   2014  CA  GLN A 135       3.370  41.340 -47.096  1.00 58.25           C  
ATOM   2015  C   GLN A 135       2.310  42.278 -47.687  1.00 66.22           C  
ATOM   2016  O   GLN A 135       2.269  42.473 -48.902  1.00 82.34           O  
ATOM   2017  CB  GLN A 135       4.797  41.931 -47.174  1.00 63.10           C  
ATOM   2018  CG  GLN A 135       5.064  43.079 -46.176  1.00 67.47           C  
ATOM   2019  CD  GLN A 135       6.501  43.598 -46.269  1.00 74.19           C  
ATOM   2020  OE1 GLN A 135       7.029  43.777 -47.359  1.00 73.55           O  
ATOM   2021  NE2 GLN A 135       7.142  43.882 -45.141  1.00 61.34           N  
ATOM   2022  H   GLN A 135       3.235  40.198 -48.864  1.00  0.00           H  
ATOM   2023  HA  GLN A 135       3.126  41.155 -46.047  1.00  0.00           H  
ATOM   2024  HB3 GLN A 135       4.993  42.276 -48.192  1.00  0.00           H  
ATOM   2025  HB2 GLN A 135       5.523  41.138 -46.984  1.00  0.00           H  
ATOM   2026  HG3 GLN A 135       4.860  42.740 -45.160  1.00  0.00           H  
ATOM   2027  HG2 GLN A 135       4.393  43.915 -46.374  1.00  0.00           H  
ATOM   2028 HE22 GLN A 135       8.112  44.190 -45.194  1.00  0.00           H  
ATOM   2029 HE21 GLN A 135       6.695  43.791 -44.240  1.00  0.00           H  
ATOM   2030  N   TRP A 136       1.475  42.836 -46.811  1.00 62.37           N  
ATOM   2031  CA  TRP A 136       0.499  43.879 -47.100  1.00 58.93           C  
ATOM   2032  C   TRP A 136       0.862  45.101 -46.246  1.00 54.84           C  
ATOM   2033  O   TRP A 136       0.684  45.059 -45.029  1.00 54.18           O  
ATOM   2034  CB  TRP A 136      -0.917  43.328 -46.815  1.00 56.27           C  
ATOM   2035  CG  TRP A 136      -2.051  44.314 -46.777  1.00 58.24           C  
ATOM   2036  CD1 TRP A 136      -2.186  45.388 -47.587  1.00 65.12           C  
ATOM   2037  CD2 TRP A 136      -3.240  44.310 -45.926  1.00 49.06           C  
ATOM   2038  NE1 TRP A 136      -3.329  46.080 -47.256  1.00 58.19           N  
ATOM   2039  CE2 TRP A 136      -4.024  45.463 -46.241  1.00 49.81           C  
ATOM   2040  CE3 TRP A 136      -3.737  43.460 -44.909  1.00 53.13           C  
ATOM   2041  CZ2 TRP A 136      -5.221  45.768 -45.571  1.00 52.13           C  
ATOM   2042  CZ3 TRP A 136      -4.937  43.755 -44.230  1.00 53.33           C  
ATOM   2043  CH2 TRP A 136      -5.677  44.908 -44.556  1.00 49.76           C  
ATOM   2044  H   TRP A 136       1.539  42.556 -45.841  1.00  0.00           H  
ATOM   2045  HA  TRP A 136       0.538  44.184 -48.148  1.00  0.00           H  
ATOM   2046  HB3 TRP A 136      -0.915  42.810 -45.858  1.00  0.00           H  
ATOM   2047  HB2 TRP A 136      -1.162  42.568 -47.556  1.00  0.00           H  
ATOM   2048  HD1 TRP A 136      -1.473  45.670 -48.343  1.00  0.00           H  
ATOM   2049  HE1 TRP A 136      -3.590  46.950 -47.706  1.00  0.00           H  
ATOM   2050  HE3 TRP A 136      -3.188  42.569 -44.647  1.00  0.00           H  
ATOM   2051  HZ2 TRP A 136      -5.784  46.652 -45.835  1.00  0.00           H  
ATOM   2052  HZ3 TRP A 136      -5.291  43.091 -43.455  1.00  0.00           H  
ATOM   2053  HH2 TRP A 136      -6.596  45.129 -44.032  1.00  0.00           H  
ATOM   2054  N   ARG A 137       1.384  46.154 -46.896  1.00 54.73           N  
ATOM   2055  CA  ARG A 137       1.828  47.384 -46.234  1.00 69.20           C  
ATOM   2056  C   ARG A 137       0.667  48.271 -45.753  1.00 64.67           C  
ATOM   2057  O   ARG A 137      -0.441  48.191 -46.286  1.00 71.52           O  
ATOM   2058  CB  ARG A 137       2.750  48.199 -47.165  1.00 85.52           C  
ATOM   2059  CG  ARG A 137       3.888  47.407 -47.840  1.00 95.87           C  
ATOM   2060  CD  ARG A 137       5.041  48.277 -48.382  1.00 92.35           C  
ATOM   2061  NE  ARG A 137       4.596  49.399 -49.238  1.00 99.03           N  
ATOM   2062  CZ  ARG A 137       4.304  49.407 -50.553  1.00 99.93           C  
ATOM   2063  NH1 ARG A 137       4.371  48.309 -51.317  1.00 92.90           N  
ATOM   2064  NH2 ARG A 137       3.933  50.562 -51.121  1.00105.42           N1+
ATOM   2065  H   ARG A 137       1.495  46.118 -47.900  1.00  0.00           H  
ATOM   2066  HA  ARG A 137       2.406  47.086 -45.360  1.00  0.00           H  
ATOM   2067  HB3 ARG A 137       3.179  49.027 -46.597  1.00  0.00           H  
ATOM   2068  HB2 ARG A 137       2.147  48.654 -47.951  1.00  0.00           H  
ATOM   2069  HG3 ARG A 137       3.525  46.709 -48.592  1.00  0.00           H  
ATOM   2070  HG2 ARG A 137       4.320  46.784 -47.056  1.00  0.00           H  
ATOM   2071  HD3 ARG A 137       5.666  47.648 -49.016  1.00  0.00           H  
ATOM   2072  HD2 ARG A 137       5.698  48.612 -47.579  1.00  0.00           H  
ATOM   2073  HE  ARG A 137       4.475  50.268 -48.737  1.00  0.00           H  
ATOM   2074 HH12 ARG A 137       4.152  48.343 -52.301  1.00  0.00           H  
ATOM   2075 HH11 ARG A 137       4.604  47.416 -50.898  1.00  0.00           H  
ATOM   2076 HH22 ARG A 137       3.716  50.601 -52.106  1.00  0.00           H  
ATOM   2077 HH21 ARG A 137       3.879  51.407 -50.571  1.00  0.00           H  
ATOM   2078  N   GLU A 138       0.980  49.148 -44.785  1.00 62.85           N  
ATOM   2079  CA  GLU A 138       0.112  50.216 -44.289  1.00 55.72           C  
ATOM   2080  C   GLU A 138      -0.297  51.209 -45.394  1.00 61.45           C  
ATOM   2081  O   GLU A 138       0.559  51.658 -46.157  1.00 57.42           O  
ATOM   2082  CB  GLU A 138       0.833  50.911 -43.113  1.00 53.60           C  
ATOM   2083  CG  GLU A 138       0.147  52.177 -42.541  1.00 60.52           C  
ATOM   2084  CD  GLU A 138       0.875  52.827 -41.353  1.00 62.53           C  
ATOM   2085  OE1 GLU A 138       2.044  52.468 -41.077  1.00 65.30           O  
ATOM   2086  OE2 GLU A 138       0.236  53.688 -40.712  1.00 56.31           O1-
ATOM   2087  H   GLU A 138       1.912  49.135 -44.394  1.00  0.00           H  
ATOM   2088  HA  GLU A 138      -0.793  49.745 -43.899  1.00  0.00           H  
ATOM   2089  HB3 GLU A 138       1.854  51.152 -43.417  1.00  0.00           H  
ATOM   2090  HB2 GLU A 138       0.922  50.188 -42.301  1.00  0.00           H  
ATOM   2091  HG3 GLU A 138      -0.870  51.925 -42.237  1.00  0.00           H  
ATOM   2092  HG2 GLU A 138       0.061  52.944 -43.311  1.00  0.00           H  
ATOM   2093  N   GLY A 139      -1.598  51.539 -45.435  1.00 72.27           N  
ATOM   2094  CA  GLY A 139      -2.183  52.520 -46.353  1.00 69.06           C  
ATOM   2095  C   GLY A 139      -2.422  51.976 -47.773  1.00 69.28           C  
ATOM   2096  O   GLY A 139      -3.011  52.691 -48.583  1.00 68.88           O  
ATOM   2097  H   GLY A 139      -2.229  51.116 -44.770  1.00  0.00           H  
ATOM   2098  HA3 GLY A 139      -1.547  53.405 -46.410  1.00  0.00           H  
ATOM   2099  HA2 GLY A 139      -3.137  52.847 -45.940  1.00  0.00           H  
ATOM   2100  N   THR A 140      -1.991  50.740 -48.079  1.00 70.67           N  
ATOM   2101  CA  THR A 140      -2.203  50.073 -49.366  1.00 66.44           C  
ATOM   2102  C   THR A 140      -3.408  49.113 -49.283  1.00 71.53           C  
ATOM   2103  O   THR A 140      -3.840  48.755 -48.186  1.00 74.51           O  
ATOM   2104  CB  THR A 140      -0.938  49.278 -49.807  1.00 69.36           C  
ATOM   2105  OG1 THR A 140      -0.762  48.044 -49.140  1.00 74.28           O  
ATOM   2106  CG2 THR A 140       0.365  50.089 -49.737  1.00 77.63           C  
ATOM   2107  H   THR A 140      -1.526  50.192 -47.369  1.00  0.00           H  
ATOM   2108  HA  THR A 140      -2.418  50.813 -50.139  1.00  0.00           H  
ATOM   2109  HB  THR A 140      -1.077  49.012 -50.856  1.00  0.00           H  
ATOM   2110  HG1 THR A 140      -0.642  48.206 -48.199  1.00  0.00           H  
ATOM   2111 HG21 THR A 140       1.202  49.513 -50.131  1.00  0.00           H  
ATOM   2112 HG22 THR A 140       0.287  51.003 -50.325  1.00  0.00           H  
ATOM   2113 HG23 THR A 140       0.613  50.372 -48.714  1.00  0.00           H  
ATOM   2114  N   THR A 141      -3.926  48.725 -50.457  1.00 75.03           N  
ATOM   2115  CA  THR A 141      -5.067  47.817 -50.616  1.00 73.63           C  
ATOM   2116  C   THR A 141      -4.676  46.515 -51.358  1.00 75.87           C  
ATOM   2117  O   THR A 141      -5.552  45.679 -51.581  1.00 78.94           O  
ATOM   2118  CB  THR A 141      -6.211  48.519 -51.400  1.00 67.39           C  
ATOM   2119  OG1 THR A 141      -5.865  48.767 -52.752  1.00 88.29           O  
ATOM   2120  CG2 THR A 141      -6.685  49.832 -50.754  1.00 57.19           C  
ATOM   2121  H   THR A 141      -3.541  49.087 -51.317  1.00  0.00           H  
ATOM   2122  HA  THR A 141      -5.455  47.513 -49.642  1.00  0.00           H  
ATOM   2123  HB  THR A 141      -7.072  47.849 -51.420  1.00  0.00           H  
ATOM   2124  HG1 THR A 141      -6.574  49.267 -53.162  1.00  0.00           H  
ATOM   2125 HG21 THR A 141      -7.545  50.243 -51.284  1.00  0.00           H  
ATOM   2126 HG22 THR A 141      -6.985  49.669 -49.718  1.00  0.00           H  
ATOM   2127 HG23 THR A 141      -5.903  50.592 -50.757  1.00  0.00           H  
ATOM   2128  N   LYS A 142      -3.386  46.353 -51.699  1.00 70.37           N  
ATOM   2129  CA  LYS A 142      -2.832  45.181 -52.379  1.00 67.97           C  
ATOM   2130  C   LYS A 142      -1.679  44.590 -51.554  1.00 70.41           C  
ATOM   2131  O   LYS A 142      -1.024  45.317 -50.807  1.00 81.05           O  
ATOM   2132  CB  LYS A 142      -2.371  45.591 -53.800  1.00  0.00           C  
ATOM   2133  CG  LYS A 142      -1.141  46.523 -53.867  1.00  0.00           C  
ATOM   2134  CD  LYS A 142      -0.724  46.848 -55.307  1.00  0.00           C  
ATOM   2135  CE  LYS A 142       0.559  47.693 -55.361  1.00  0.00           C  
ATOM   2136  NZ  LYS A 142       0.973  47.970 -56.748  1.00  0.00           N1+
ATOM   2137  H   LYS A 142      -2.713  47.057 -51.432  1.00  0.00           H  
ATOM   2138  HA  LYS A 142      -3.594  44.406 -52.477  1.00  0.00           H  
ATOM   2139  HB2 LYS A 142      -2.134  44.681 -54.354  1.00  0.00           H  
ATOM   2140  HB3 LYS A 142      -3.208  46.047 -54.331  1.00  0.00           H  
ATOM   2141  HG2 LYS A 142      -1.349  47.448 -53.328  1.00  0.00           H  
ATOM   2142  HG3 LYS A 142      -0.290  46.062 -53.365  1.00  0.00           H  
ATOM   2143  HD2 LYS A 142      -0.580  45.917 -55.857  1.00  0.00           H  
ATOM   2144  HD3 LYS A 142      -1.539  47.376 -55.804  1.00  0.00           H  
ATOM   2145  HE2 LYS A 142       0.411  48.641 -54.842  1.00  0.00           H  
ATOM   2146  HE3 LYS A 142       1.374  47.174 -54.855  1.00  0.00           H  
ATOM   2147  HZ1 LYS A 142       0.241  48.477 -57.225  1.00  0.00           H  
ATOM   2148  HZ2 LYS A 142       1.818  48.523 -56.746  1.00  0.00           H  
ATOM   2149  HZ3 LYS A 142       1.145  47.098 -57.228  1.00  0.00           H  
ATOM   2150  N   SER A 143      -1.429  43.289 -51.754  1.00 63.73           N  
ATOM   2151  CA  SER A 143      -0.318  42.559 -51.148  1.00 57.67           C  
ATOM   2152  C   SER A 143       0.765  42.234 -52.191  1.00 68.06           C  
ATOM   2153  O   SER A 143       0.457  41.998 -53.360  1.00 77.24           O  
ATOM   2154  CB  SER A 143      -0.872  41.285 -50.471  1.00 57.68           C  
ATOM   2155  OG  SER A 143      -1.346  40.328 -51.401  1.00 77.01           O  
ATOM   2156  H   SER A 143      -2.001  42.756 -52.393  1.00  0.00           H  
ATOM   2157  HA  SER A 143       0.138  43.168 -50.367  1.00  0.00           H  
ATOM   2158  HB3 SER A 143      -1.679  41.539 -49.783  1.00  0.00           H  
ATOM   2159  HB2 SER A 143      -0.091  40.816 -49.871  1.00  0.00           H  
ATOM   2160  HG  SER A 143      -0.599  39.984 -51.897  1.00  0.00           H  
ATOM   2161  N   GLU A 144       2.013  42.177 -51.708  1.00 71.20           N  
ATOM   2162  CA  GLU A 144       3.169  41.607 -52.394  1.00 70.68           C  
ATOM   2163  C   GLU A 144       3.335  40.136 -51.982  1.00 66.10           C  
ATOM   2164  O   GLU A 144       2.805  39.721 -50.950  1.00 63.24           O  
ATOM   2165  CB  GLU A 144       4.438  42.398 -52.005  1.00 66.24           C  
ATOM   2166  CG  GLU A 144       4.382  43.903 -52.345  1.00 74.37           C  
ATOM   2167  CD  GLU A 144       4.253  44.786 -51.100  1.00 97.38           C  
ATOM   2168  OE1 GLU A 144       5.299  45.046 -50.463  1.00107.40           O  
ATOM   2169  OE2 GLU A 144       3.114  45.218 -50.816  1.00 94.72           O1-
ATOM   2170  H   GLU A 144       2.168  42.412 -50.734  1.00  0.00           H  
ATOM   2171  HA  GLU A 144       3.030  41.660 -53.476  1.00  0.00           H  
ATOM   2172  HB3 GLU A 144       5.296  41.969 -52.527  1.00  0.00           H  
ATOM   2173  HB2 GLU A 144       4.653  42.248 -50.945  1.00  0.00           H  
ATOM   2174  HG3 GLU A 144       3.570  44.114 -53.044  1.00  0.00           H  
ATOM   2175  HG2 GLU A 144       5.295  44.186 -52.871  1.00  0.00           H  
ATOM   2176  N   VAL A 145       4.113  39.396 -52.783  1.00 63.57           N  
ATOM   2177  CA  VAL A 145       4.549  38.035 -52.487  1.00 53.25           C  
ATOM   2178  C   VAL A 145       6.047  37.906 -52.811  1.00 62.89           C  
ATOM   2179  O   VAL A 145       6.519  38.469 -53.800  1.00 78.27           O  
ATOM   2180  CB  VAL A 145       3.723  36.970 -53.268  1.00 60.38           C  
ATOM   2181  CG1 VAL A 145       3.804  37.100 -54.802  1.00 68.61           C  
ATOM   2182  CG2 VAL A 145       4.058  35.526 -52.840  1.00 51.51           C  
ATOM   2183  H   VAL A 145       4.527  39.813 -53.604  1.00  0.00           H  
ATOM   2184  HA  VAL A 145       4.428  37.843 -51.420  1.00  0.00           H  
ATOM   2185  HB  VAL A 145       2.679  37.133 -52.997  1.00  0.00           H  
ATOM   2186 HG11 VAL A 145       3.151  36.374 -55.288  1.00  0.00           H  
ATOM   2187 HG12 VAL A 145       3.490  38.089 -55.134  1.00  0.00           H  
ATOM   2188 HG13 VAL A 145       4.813  36.929 -55.175  1.00  0.00           H  
ATOM   2189 HG21 VAL A 145       3.370  34.813 -53.295  1.00  0.00           H  
ATOM   2190 HG22 VAL A 145       5.066  35.232 -53.134  1.00  0.00           H  
ATOM   2191 HG23 VAL A 145       3.980  35.408 -51.759  1.00  0.00           H  
ATOM   2192  N   PHE A 146       6.751  37.164 -51.947  1.00 63.26           N  
ATOM   2193  CA  PHE A 146       8.173  36.868 -52.042  1.00 62.84           C  
ATOM   2194  C   PHE A 146       8.336  35.344 -51.978  1.00 57.63           C  
ATOM   2195  O   PHE A 146       7.752  34.701 -51.104  1.00 65.32           O  
ATOM   2196  CB  PHE A 146       8.924  37.561 -50.885  1.00 48.50           C  
ATOM   2197  CG  PHE A 146       8.819  39.076 -50.862  1.00 63.18           C  
ATOM   2198  CD1 PHE A 146       9.637  39.856 -51.706  1.00 81.56           C  
ATOM   2199  CD2 PHE A 146       7.795  39.709 -50.124  1.00 74.15           C  
ATOM   2200  CE1 PHE A 146       9.469  41.234 -51.753  1.00 80.78           C  
ATOM   2201  CE2 PHE A 146       7.639  41.086 -50.192  1.00 77.85           C  
ATOM   2202  CZ  PHE A 146       8.476  41.846 -50.998  1.00 70.74           C  
ATOM   2203  H   PHE A 146       6.282  36.767 -51.144  1.00  0.00           H  
ATOM   2204  HA  PHE A 146       8.576  37.231 -52.989  1.00  0.00           H  
ATOM   2205  HB3 PHE A 146       9.982  37.299 -50.935  1.00  0.00           H  
ATOM   2206  HB2 PHE A 146       8.561  37.183 -49.931  1.00  0.00           H  
ATOM   2207  HD1 PHE A 146      10.395  39.385 -52.316  1.00  0.00           H  
ATOM   2208  HD2 PHE A 146       7.128  39.128 -49.505  1.00  0.00           H  
ATOM   2209  HE1 PHE A 146      10.106  41.830 -52.390  1.00  0.00           H  
ATOM   2210  HE2 PHE A 146       6.862  41.570 -49.621  1.00  0.00           H  
ATOM   2211  HZ  PHE A 146       8.346  42.917 -51.046  1.00  0.00           H  
ATOM   2212  N   TYR A 147       9.129  34.812 -52.916  1.00 45.15           N  
ATOM   2213  CA  TYR A 147       9.420  33.390 -53.109  1.00 44.24           C  
ATOM   2214  C   TYR A 147      10.860  33.060 -52.644  1.00 58.47           C  
ATOM   2215  O   TYR A 147      11.592  33.983 -52.282  1.00 69.91           O  
ATOM   2216  CB  TYR A 147       9.166  33.080 -54.604  1.00 61.92           C  
ATOM   2217  CG  TYR A 147       7.694  33.041 -54.976  1.00 51.44           C  
ATOM   2218  CD1 TYR A 147       7.075  34.160 -55.574  1.00 47.34           C  
ATOM   2219  CD2 TYR A 147       6.935  31.881 -54.716  1.00 57.60           C  
ATOM   2220  CE1 TYR A 147       5.708  34.114 -55.911  1.00 62.06           C  
ATOM   2221  CE2 TYR A 147       5.567  31.839 -55.045  1.00 68.85           C  
ATOM   2222  CZ  TYR A 147       4.951  32.956 -55.641  1.00 72.38           C  
ATOM   2223  OH  TYR A 147       3.624  32.915 -55.954  1.00 64.86           O  
ATOM   2224  H   TYR A 147       9.564  35.432 -53.591  1.00  0.00           H  
ATOM   2225  HA  TYR A 147       8.732  32.802 -52.499  1.00  0.00           H  
ATOM   2226  HB3 TYR A 147       9.578  32.120 -54.898  1.00  0.00           H  
ATOM   2227  HB2 TYR A 147       9.685  33.804 -55.233  1.00  0.00           H  
ATOM   2228  HD1 TYR A 147       7.647  35.055 -55.774  1.00  0.00           H  
ATOM   2229  HD2 TYR A 147       7.400  31.022 -54.254  1.00  0.00           H  
ATOM   2230  HE1 TYR A 147       5.243  34.970 -56.375  1.00  0.00           H  
ATOM   2231  HE2 TYR A 147       4.990  30.950 -54.835  1.00  0.00           H  
ATOM   2232  HH  TYR A 147       3.304  33.728 -56.351  1.00  0.00           H  
ATOM   2233  N   PRO A 148      11.262  31.762 -52.641  1.00 56.51           N  
ATOM   2234  CA  PRO A 148      12.609  31.337 -52.201  1.00 64.77           C  
ATOM   2235  C   PRO A 148      13.782  31.996 -52.948  1.00 63.24           C  
ATOM   2236  O   PRO A 148      13.804  32.005 -54.178  1.00 62.20           O  
ATOM   2237  CB  PRO A 148      12.590  29.810 -52.368  1.00 66.12           C  
ATOM   2238  CG  PRO A 148      11.127  29.445 -52.202  1.00 65.22           C  
ATOM   2239  CD  PRO A 148      10.437  30.585 -52.933  1.00 53.00           C  
ATOM   2240  HA  PRO A 148      12.683  31.571 -51.139  1.00  0.00           H  
ATOM   2241  HB3 PRO A 148      13.231  29.305 -51.648  1.00  0.00           H  
ATOM   2242  HB2 PRO A 148      12.927  29.520 -53.365  1.00  0.00           H  
ATOM   2243  HG3 PRO A 148      10.858  29.474 -51.146  1.00  0.00           H  
ATOM   2244  HG2 PRO A 148      10.876  28.459 -52.593  1.00  0.00           H  
ATOM   2245  HD2 PRO A 148      10.469  30.382 -54.002  1.00  0.00           H  
ATOM   2246  HD3 PRO A 148       9.396  30.678 -52.633  1.00  0.00           H  
ATOM   2247  N   GLY A 149      14.713  32.552 -52.159  1.00 54.43           N  
ATOM   2248  CA  GLY A 149      15.902  33.268 -52.612  1.00 55.76           C  
ATOM   2249  C   GLY A 149      15.707  34.791 -52.539  1.00 65.70           C  
ATOM   2250  O   GLY A 149      16.704  35.506 -52.426  1.00 68.90           O  
ATOM   2251  H   GLY A 149      14.607  32.471 -51.155  1.00  0.00           H  
ATOM   2252  HA3 GLY A 149      16.179  32.985 -53.629  1.00  0.00           H  
ATOM   2253  HA2 GLY A 149      16.734  32.986 -51.967  1.00  0.00           H  
ATOM   2254  N   GLU A 150      14.457  35.293 -52.577  1.00 71.68           N  
ATOM   2255  CA  GLU A 150      14.142  36.721 -52.475  1.00 80.05           C  
ATOM   2256  C   GLU A 150      14.204  37.215 -51.024  1.00 61.78           C  
ATOM   2257  O   GLU A 150      13.918  36.453 -50.097  1.00 53.72           O  
ATOM   2258  CB  GLU A 150      12.760  37.025 -53.089  1.00 66.01           C  
ATOM   2259  CG  GLU A 150      12.640  36.611 -54.569  1.00 63.69           C  
ATOM   2260  CD  GLU A 150      11.386  37.194 -55.230  1.00 69.41           C  
ATOM   2261  OE1 GLU A 150      10.311  36.579 -55.065  1.00 76.45           O  
ATOM   2262  OE2 GLU A 150      11.521  38.246 -55.892  1.00 94.48           O1-
ATOM   2263  H   GLU A 150      13.666  34.668 -52.649  1.00  0.00           H  
ATOM   2264  HA  GLU A 150      14.885  37.274 -53.053  1.00  0.00           H  
ATOM   2265  HB3 GLU A 150      12.565  38.096 -53.002  1.00  0.00           H  
ATOM   2266  HB2 GLU A 150      11.975  36.540 -52.508  1.00  0.00           H  
ATOM   2267  HG3 GLU A 150      12.620  35.523 -54.656  1.00  0.00           H  
ATOM   2268  HG2 GLU A 150      13.523  36.942 -55.119  1.00  0.00           H  
ATOM   2269  N   THR A 151      14.565  38.500 -50.879  1.00 61.49           N  
ATOM   2270  CA  THR A 151      14.679  39.190 -49.599  1.00 66.97           C  
ATOM   2271  C   THR A 151      13.608  40.286 -49.501  1.00 68.64           C  
ATOM   2272  O   THR A 151      13.488  41.102 -50.416  1.00 71.44           O  
ATOM   2273  CB  THR A 151      16.071  39.860 -49.439  1.00 72.20           C  
ATOM   2274  OG1 THR A 151      17.071  38.872 -49.585  1.00 71.15           O  
ATOM   2275  CG2 THR A 151      16.300  40.566 -48.087  1.00 63.59           C  
ATOM   2276  H   THR A 151      14.739  39.065 -51.698  1.00  0.00           H  
ATOM   2277  HA  THR A 151      14.541  38.488 -48.781  1.00  0.00           H  
ATOM   2278  HB  THR A 151      16.226  40.585 -50.240  1.00  0.00           H  
ATOM   2279  HG1 THR A 151      16.976  38.476 -50.455  1.00  0.00           H  
ATOM   2280 HG21 THR A 151      17.329  40.918 -47.999  1.00  0.00           H  
ATOM   2281 HG22 THR A 151      15.655  41.436 -47.966  1.00  0.00           H  
ATOM   2282 HG23 THR A 151      16.109  39.894 -47.250  1.00  0.00           H  
ATOM   2283  N   VAL A 152      12.843  40.196 -48.410  1.00 62.71           N  
ATOM   2284  CA  VAL A 152      11.832  41.137 -47.971  1.00 70.18           C  
ATOM   2285  C   VAL A 152      12.374  41.797 -46.691  1.00 56.13           C  
ATOM   2286  O   VAL A 152      13.139  41.178 -45.943  1.00 64.33           O  
ATOM   2287  CB  VAL A 152      10.481  40.411 -47.688  1.00 73.76           C  
ATOM   2288  CG1 VAL A 152      10.562  39.237 -46.693  1.00 72.30           C  
ATOM   2289  CG2 VAL A 152       9.347  41.363 -47.257  1.00 77.54           C  
ATOM   2290  H   VAL A 152      13.092  39.517 -47.693  1.00  0.00           H  
ATOM   2291  HA  VAL A 152      11.678  41.903 -48.734  1.00  0.00           H  
ATOM   2292  HB  VAL A 152      10.174  39.985 -48.641  1.00  0.00           H  
ATOM   2293 HG11 VAL A 152       9.591  38.752 -46.596  1.00  0.00           H  
ATOM   2294 HG12 VAL A 152      11.266  38.473 -47.022  1.00  0.00           H  
ATOM   2295 HG13 VAL A 152      10.857  39.570 -45.699  1.00  0.00           H  
ATOM   2296 HG21 VAL A 152       8.389  40.843 -47.227  1.00  0.00           H  
ATOM   2297 HG22 VAL A 152       9.511  41.785 -46.265  1.00  0.00           H  
ATOM   2298 HG23 VAL A 152       9.238  42.191 -47.957  1.00  0.00           H  
ATOM   2299  N   VAL A 153      11.999  43.056 -46.481  1.00 57.06           N  
ATOM   2300  CA  VAL A 153      12.461  43.854 -45.361  1.00 65.19           C  
ATOM   2301  C   VAL A 153      11.254  44.464 -44.637  1.00 67.59           C  
ATOM   2302  O   VAL A 153      10.144  44.514 -45.180  1.00 61.40           O  
ATOM   2303  CB  VAL A 153      13.411  44.993 -45.838  1.00 48.43           C  
ATOM   2304  CG1 VAL A 153      14.712  44.431 -46.440  1.00 58.93           C  
ATOM   2305  CG2 VAL A 153      12.768  46.016 -46.799  1.00 72.87           C  
ATOM   2306  H   VAL A 153      11.276  43.483 -47.042  1.00  0.00           H  
ATOM   2307  HA  VAL A 153      12.980  43.225 -44.638  1.00  0.00           H  
ATOM   2308  HB  VAL A 153      13.719  45.549 -44.950  1.00  0.00           H  
ATOM   2309 HG11 VAL A 153      15.417  45.229 -46.673  1.00  0.00           H  
ATOM   2310 HG12 VAL A 153      15.208  43.759 -45.740  1.00  0.00           H  
ATOM   2311 HG13 VAL A 153      14.526  43.872 -47.358  1.00  0.00           H  
ATOM   2312 HG21 VAL A 153      13.491  46.775 -47.099  1.00  0.00           H  
ATOM   2313 HG22 VAL A 153      12.401  45.537 -47.706  1.00  0.00           H  
ATOM   2314 HG23 VAL A 153      11.931  46.543 -46.339  1.00  0.00           H  
ATOM   2315  N   HIS A 154      11.517  44.931 -43.419  1.00 61.03           N  
ATOM   2316  CA  HIS A 154      10.595  45.704 -42.609  1.00 57.24           C  
ATOM   2317  C   HIS A 154      11.427  46.833 -42.004  1.00 60.91           C  
ATOM   2318  O   HIS A 154      12.353  46.542 -41.244  1.00 71.65           O  
ATOM   2319  CB  HIS A 154       9.980  44.782 -41.546  1.00 61.02           C  
ATOM   2320  CG  HIS A 154       8.880  45.425 -40.757  1.00 71.82           C  
ATOM   2321  ND1 HIS A 154       7.610  45.653 -41.308  1.00 78.03           N  
ATOM   2322  CD2 HIS A 154       8.901  45.883 -39.459  1.00 72.85           C  
ATOM   2323  CE1 HIS A 154       6.957  46.297 -40.354  1.00 81.97           C  
ATOM   2324  NE2 HIS A 154       7.654  46.433 -39.229  1.00 85.61           N  
ATOM   2325  H   HIS A 154      12.458  44.834 -43.043  1.00  0.00           H  
ATOM   2326  HA  HIS A 154       9.800  46.128 -43.227  1.00  0.00           H  
ATOM   2327  HB3 HIS A 154      10.739  44.424 -40.850  1.00  0.00           H  
ATOM   2328  HB2 HIS A 154       9.572  43.903 -42.036  1.00  0.00           H  
ATOM   2329  HD2 HIS A 154       9.690  45.883 -38.720  1.00  0.00           H  
ATOM   2330  HE1 HIS A 154       5.950  46.667 -40.469  1.00  0.00           H  
ATOM   2331  HE2 HIS A 154       7.327  46.909 -38.391  1.00  0.00           H  
ATOM   2332  N   GLY A 155      11.148  48.081 -42.398  1.00 58.80           N  
ATOM   2333  CA  GLY A 155      11.876  49.240 -41.883  1.00 55.26           C  
ATOM   2334  C   GLY A 155      11.503  49.571 -40.424  1.00 65.00           C  
ATOM   2335  O   GLY A 155      10.488  49.090 -39.915  1.00 73.29           O  
ATOM   2336  H   GLY A 155      10.428  48.273 -43.083  1.00  0.00           H  
ATOM   2337  HA3 GLY A 155      11.656  50.101 -42.512  1.00  0.00           H  
ATOM   2338  HA2 GLY A 155      12.945  49.044 -41.972  1.00  0.00           H  
ATOM   2339  N   PRO A 156      12.320  50.411 -39.748  1.00 72.92           N  
ATOM   2340  CA  PRO A 156      12.098  50.819 -38.350  1.00 77.55           C  
ATOM   2341  C   PRO A 156      10.869  51.732 -38.187  1.00 74.61           C  
ATOM   2342  O   PRO A 156      10.769  52.758 -38.862  1.00 64.72           O  
ATOM   2343  CB  PRO A 156      13.409  51.530 -37.975  1.00 66.08           C  
ATOM   2344  CG  PRO A 156      13.940  52.087 -39.286  1.00 69.16           C  
ATOM   2345  CD  PRO A 156      13.531  51.025 -40.299  1.00 77.20           C  
ATOM   2346  HA  PRO A 156      11.976  49.934 -37.722  1.00  0.00           H  
ATOM   2347  HB3 PRO A 156      14.115  50.798 -37.580  1.00  0.00           H  
ATOM   2348  HB2 PRO A 156      13.287  52.302 -37.213  1.00  0.00           H  
ATOM   2349  HG3 PRO A 156      15.012  52.283 -39.274  1.00  0.00           H  
ATOM   2350  HG2 PRO A 156      13.431  53.024 -39.516  1.00  0.00           H  
ATOM   2351  HD2 PRO A 156      13.378  51.462 -41.286  1.00  0.00           H  
ATOM   2352  HD3 PRO A 156      14.303  50.260 -40.377  1.00  0.00           H  
ATOM   2353  N   GLY A 157       9.956  51.325 -37.292  1.00 72.63           N  
ATOM   2354  CA  GLY A 157       8.739  52.062 -36.951  1.00 79.05           C  
ATOM   2355  C   GLY A 157       7.588  51.833 -37.947  1.00 82.36           C  
ATOM   2356  O   GLY A 157       6.527  52.429 -37.763  1.00 74.02           O  
ATOM   2357  H   GLY A 157      10.127  50.470 -36.779  1.00  0.00           H  
ATOM   2358  HA3 GLY A 157       8.948  53.131 -36.877  1.00  0.00           H  
ATOM   2359  HA2 GLY A 157       8.411  51.737 -35.964  1.00  0.00           H  
ATOM   2360  N   GLU A 158       7.771  50.984 -38.974  1.00 79.91           N  
ATOM   2361  CA  GLU A 158       6.740  50.612 -39.945  1.00 71.76           C  
ATOM   2362  C   GLU A 158       5.810  49.522 -39.391  1.00 68.40           C  
ATOM   2363  O   GLU A 158       6.197  48.779 -38.487  1.00 68.57           O  
ATOM   2364  CB  GLU A 158       7.409  50.137 -41.253  1.00 61.89           C  
ATOM   2365  CG  GLU A 158       8.275  51.226 -41.928  1.00 79.45           C  
ATOM   2366  CD  GLU A 158       8.877  50.848 -43.293  1.00 91.29           C  
ATOM   2367  OE1 GLU A 158       8.672  49.704 -43.760  1.00 88.47           O  
ATOM   2368  OE2 GLU A 158       9.561  51.731 -43.855  1.00 90.63           O1-
ATOM   2369  H   GLU A 158       8.663  50.521 -39.080  1.00  0.00           H  
ATOM   2370  HA  GLU A 158       6.134  51.492 -40.173  1.00  0.00           H  
ATOM   2371  HB3 GLU A 158       6.636  49.809 -41.950  1.00  0.00           H  
ATOM   2372  HB2 GLU A 158       8.022  49.257 -41.052  1.00  0.00           H  
ATOM   2373  HG3 GLU A 158       9.098  51.502 -41.267  1.00  0.00           H  
ATOM   2374  HG2 GLU A 158       7.675  52.127 -42.061  1.00  0.00           H  
ATOM   2375  N   ALA A 159       4.609  49.434 -39.982  1.00 74.91           N  
ATOM   2376  CA  ALA A 159       3.635  48.378 -39.726  1.00 57.31           C  
ATOM   2377  C   ALA A 159       3.183  47.775 -41.059  1.00 49.80           C  
ATOM   2378  O   ALA A 159       2.860  48.509 -41.993  1.00 67.24           O  
ATOM   2379  CB  ALA A 159       2.439  48.948 -38.953  1.00 49.10           C  
ATOM   2380  H   ALA A 159       4.367  50.077 -40.723  1.00  0.00           H  
ATOM   2381  HA  ALA A 159       4.082  47.585 -39.123  1.00  0.00           H  
ATOM   2382  HB1 ALA A 159       1.673  48.188 -38.795  1.00  0.00           H  
ATOM   2383  HB2 ALA A 159       2.748  49.307 -37.973  1.00  0.00           H  
ATOM   2384  HB3 ALA A 159       1.976  49.780 -39.487  1.00  0.00           H  
ATOM   2385  N   THR A 160       3.166  46.439 -41.108  1.00 42.31           N  
ATOM   2386  CA  THR A 160       2.689  45.629 -42.223  1.00 57.19           C  
ATOM   2387  C   THR A 160       1.935  44.398 -41.648  1.00 56.69           C  
ATOM   2388  O   THR A 160       2.118  44.053 -40.476  1.00 53.81           O  
ATOM   2389  CB  THR A 160       3.878  45.187 -43.145  1.00 54.89           C  
ATOM   2390  OG1 THR A 160       4.804  44.290 -42.550  1.00 54.61           O  
ATOM   2391  CG2 THR A 160       4.726  46.356 -43.679  1.00 64.90           C  
ATOM   2392  H   THR A 160       3.456  45.884 -40.300  1.00  0.00           H  
ATOM   2393  HA  THR A 160       1.971  46.204 -42.812  1.00  0.00           H  
ATOM   2394  HB  THR A 160       3.445  44.672 -44.005  1.00  0.00           H  
ATOM   2395  HG1 THR A 160       5.431  44.800 -42.018  1.00  0.00           H  
ATOM   2396 HG21 THR A 160       5.390  46.031 -44.480  1.00  0.00           H  
ATOM   2397 HG22 THR A 160       4.112  47.163 -44.069  1.00  0.00           H  
ATOM   2398 HG23 THR A 160       5.352  46.794 -42.900  1.00  0.00           H  
ATOM   2399  N   ALA A 161       1.060  43.781 -42.454  1.00 55.13           N  
ATOM   2400  CA  ALA A 161       0.429  42.502 -42.161  1.00 53.64           C  
ATOM   2401  C   ALA A 161       1.214  41.409 -42.894  1.00 64.20           C  
ATOM   2402  O   ALA A 161       1.233  41.396 -44.125  1.00 63.18           O  
ATOM   2403  CB  ALA A 161      -1.037  42.548 -42.605  1.00 41.68           C  
ATOM   2404  H   ALA A 161       0.938  44.129 -43.398  1.00  0.00           H  
ATOM   2405  HA  ALA A 161       0.442  42.297 -41.089  1.00  0.00           H  
ATOM   2406  HB1 ALA A 161      -1.518  41.575 -42.497  1.00  0.00           H  
ATOM   2407  HB2 ALA A 161      -1.602  43.263 -42.007  1.00  0.00           H  
ATOM   2408  HB3 ALA A 161      -1.123  42.855 -43.645  1.00  0.00           H  
ATOM   2409  N   VAL A 162       1.814  40.513 -42.106  1.00 54.97           N  
ATOM   2410  CA  VAL A 162       2.561  39.365 -42.594  1.00 51.90           C  
ATOM   2411  C   VAL A 162       1.648  38.147 -42.765  1.00 47.72           C  
ATOM   2412  O   VAL A 162       0.643  37.998 -42.059  1.00 52.92           O  
ATOM   2413  CB  VAL A 162       3.697  38.953 -41.620  1.00 60.63           C  
ATOM   2414  CG1 VAL A 162       4.760  40.043 -41.553  1.00 56.89           C  
ATOM   2415  CG2 VAL A 162       3.264  38.555 -40.191  1.00 57.28           C  
ATOM   2416  H   VAL A 162       1.575  40.483 -41.120  1.00  0.00           H  
ATOM   2417  HA  VAL A 162       3.000  39.608 -43.565  1.00  0.00           H  
ATOM   2418  HB  VAL A 162       4.190  38.078 -42.053  1.00  0.00           H  
ATOM   2419 HG11 VAL A 162       5.653  39.627 -41.092  1.00  0.00           H  
ATOM   2420 HG12 VAL A 162       5.034  40.411 -42.540  1.00  0.00           H  
ATOM   2421 HG13 VAL A 162       4.412  40.895 -40.969  1.00  0.00           H  
ATOM   2422 HG21 VAL A 162       4.121  38.244 -39.596  1.00  0.00           H  
ATOM   2423 HG22 VAL A 162       2.808  39.390 -39.661  1.00  0.00           H  
ATOM   2424 HG23 VAL A 162       2.562  37.721 -40.178  1.00  0.00           H  
ATOM   2425  N   GLU A 163       2.065  37.277 -43.681  1.00 43.09           N  
ATOM   2426  CA  GLU A 163       1.416  36.002 -43.952  1.00 50.98           C  
ATOM   2427  C   GLU A 163       2.457  35.019 -44.494  1.00 49.64           C  
ATOM   2428  O   GLU A 163       3.179  35.360 -45.428  1.00 55.39           O  
ATOM   2429  CB  GLU A 163       0.171  36.201 -44.855  1.00 53.58           C  
ATOM   2430  CG  GLU A 163      -0.280  34.953 -45.662  1.00 56.38           C  
ATOM   2431  CD  GLU A 163      -1.595  35.096 -46.447  1.00 60.68           C  
ATOM   2432  OE1 GLU A 163      -2.006  34.066 -47.025  1.00 70.63           O  
ATOM   2433  OE2 GLU A 163      -2.188  36.199 -46.453  1.00 61.88           O1-
ATOM   2434  H   GLU A 163       2.843  37.501 -44.287  1.00  0.00           H  
ATOM   2435  HA  GLU A 163       1.066  35.595 -43.004  1.00  0.00           H  
ATOM   2436  HB3 GLU A 163       0.329  37.045 -45.525  1.00  0.00           H  
ATOM   2437  HB2 GLU A 163      -0.652  36.510 -44.208  1.00  0.00           H  
ATOM   2438  HG3 GLU A 163      -0.373  34.096 -44.994  1.00  0.00           H  
ATOM   2439  HG2 GLU A 163       0.489  34.688 -46.389  1.00  0.00           H  
ATOM   2440  N   TRP A 164       2.503  33.818 -43.913  1.00 42.68           N  
ATOM   2441  CA  TRP A 164       3.435  32.751 -44.273  1.00 56.40           C  
ATOM   2442  C   TRP A 164       2.628  31.484 -44.603  1.00 59.24           C  
ATOM   2443  O   TRP A 164       1.667  31.191 -43.887  1.00 52.01           O  
ATOM   2444  CB  TRP A 164       4.408  32.530 -43.093  1.00 51.65           C  
ATOM   2445  CG  TRP A 164       5.185  33.746 -42.666  1.00 42.69           C  
ATOM   2446  CD1 TRP A 164       5.964  34.486 -43.482  1.00 44.82           C  
ATOM   2447  CD2 TRP A 164       5.261  34.394 -41.354  1.00 41.47           C  
ATOM   2448  NE1 TRP A 164       6.477  35.561 -42.787  1.00 34.96           N  
ATOM   2449  CE2 TRP A 164       6.093  35.552 -41.466  1.00 42.78           C  
ATOM   2450  CE3 TRP A 164       4.705  34.131 -40.081  1.00 54.64           C  
ATOM   2451  CZ2 TRP A 164       6.366  36.398 -40.376  1.00 47.94           C  
ATOM   2452  CZ3 TRP A 164       4.978  34.967 -38.979  1.00 54.79           C  
ATOM   2453  CH2 TRP A 164       5.809  36.096 -39.121  1.00 47.34           C  
ATOM   2454  H   TRP A 164       1.878  33.615 -43.139  1.00  0.00           H  
ATOM   2455  HA  TRP A 164       4.010  33.031 -45.156  1.00  0.00           H  
ATOM   2456  HB3 TRP A 164       5.121  31.748 -43.350  1.00  0.00           H  
ATOM   2457  HB2 TRP A 164       3.856  32.166 -42.227  1.00  0.00           H  
ATOM   2458  HD1 TRP A 164       6.122  34.272 -44.529  1.00  0.00           H  
ATOM   2459  HE1 TRP A 164       7.052  36.273 -43.234  1.00  0.00           H  
ATOM   2460  HE3 TRP A 164       4.062  33.275 -39.949  1.00  0.00           H  
ATOM   2461  HZ2 TRP A 164       7.001  37.265 -40.494  1.00  0.00           H  
ATOM   2462  HZ3 TRP A 164       4.546  34.735 -38.018  1.00  0.00           H  
ATOM   2463  HH2 TRP A 164       6.015  36.728 -38.267  1.00  0.00           H  
ATOM   2464  N   GLY A 165       3.018  30.762 -45.665  1.00 59.48           N  
ATOM   2465  CA  GLY A 165       2.369  29.536 -46.128  1.00 58.40           C  
ATOM   2466  C   GLY A 165       2.857  28.309 -45.329  1.00 53.16           C  
ATOM   2467  O   GLY A 165       3.771  28.427 -44.509  1.00 59.36           O  
ATOM   2468  H   GLY A 165       3.860  31.046 -46.147  1.00  0.00           H  
ATOM   2469  HA3 GLY A 165       2.610  29.394 -47.182  1.00  0.00           H  
ATOM   2470  HA2 GLY A 165       1.287  29.648 -46.056  1.00  0.00           H  
ATOM   2471  N   PRO A 166       2.277  27.113 -45.582  1.00 41.94           N  
ATOM   2472  CA  PRO A 166       2.788  25.824 -45.069  1.00 58.14           C  
ATOM   2473  C   PRO A 166       4.243  25.533 -45.483  1.00 66.32           C  
ATOM   2474  O   PRO A 166       4.567  25.627 -46.667  1.00 69.34           O  
ATOM   2475  CB  PRO A 166       1.813  24.782 -45.650  1.00 54.03           C  
ATOM   2476  CG  PRO A 166       0.548  25.560 -45.967  1.00 65.33           C  
ATOM   2477  CD  PRO A 166       1.082  26.916 -46.402  1.00 54.48           C  
ATOM   2478  HA  PRO A 166       2.697  25.842 -43.982  1.00  0.00           H  
ATOM   2479  HB3 PRO A 166       1.625  23.959 -44.960  1.00  0.00           H  
ATOM   2480  HB2 PRO A 166       2.202  24.350 -46.574  1.00  0.00           H  
ATOM   2481  HG3 PRO A 166      -0.041  25.677 -45.056  1.00  0.00           H  
ATOM   2482  HG2 PRO A 166      -0.082  25.080 -46.717  1.00  0.00           H  
ATOM   2483  HD2 PRO A 166       1.373  26.902 -47.453  1.00  0.00           H  
ATOM   2484  HD3 PRO A 166       0.320  27.682 -46.262  1.00  0.00           H  
ATOM   2485  N   ASN A 167       5.082  25.208 -44.485  1.00 61.87           N  
ATOM   2486  CA  ASN A 167       6.516  24.914 -44.604  1.00 65.09           C  
ATOM   2487  C   ASN A 167       7.328  26.106 -45.156  1.00 63.36           C  
ATOM   2488  O   ASN A 167       8.172  25.934 -46.038  1.00 51.95           O  
ATOM   2489  CB  ASN A 167       6.754  23.595 -45.388  1.00 69.01           C  
ATOM   2490  CG  ASN A 167       8.090  22.926 -45.040  1.00 98.80           C  
ATOM   2491  OD1 ASN A 167       8.317  22.536 -43.897  1.00114.41           O  
ATOM   2492  ND2 ASN A 167       8.981  22.799 -46.025  1.00 91.30           N  
ATOM   2493  H   ASN A 167       4.709  25.140 -43.548  1.00  0.00           H  
ATOM   2494  HA  ASN A 167       6.920  24.800 -43.598  1.00  0.00           H  
ATOM   2495  HB3 ASN A 167       6.648  23.742 -46.464  1.00  0.00           H  
ATOM   2496  HB2 ASN A 167       5.985  22.873 -45.108  1.00  0.00           H  
ATOM   2497 HD22 ASN A 167       9.885  22.385 -45.843  1.00  0.00           H  
ATOM   2498 HD21 ASN A 167       8.772  23.143 -46.951  1.00  0.00           H  
ATOM   2499  N   THR A 168       7.060  27.299 -44.604  1.00 63.24           N  
ATOM   2500  CA  THR A 168       7.833  28.503 -44.882  1.00 58.29           C  
ATOM   2501  C   THR A 168       8.985  28.604 -43.874  1.00 54.48           C  
ATOM   2502  O   THR A 168       8.739  28.541 -42.671  1.00 60.37           O  
ATOM   2503  CB  THR A 168       6.959  29.777 -44.789  1.00 58.35           C  
ATOM   2504  OG1 THR A 168       5.991  29.724 -45.815  1.00 60.87           O  
ATOM   2505  CG2 THR A 168       7.717  31.106 -44.943  1.00 50.76           C  
ATOM   2506  H   THR A 168       6.365  27.368 -43.873  1.00  0.00           H  
ATOM   2507  HA  THR A 168       8.249  28.446 -45.883  1.00  0.00           H  
ATOM   2508  HB  THR A 168       6.427  29.782 -43.837  1.00  0.00           H  
ATOM   2509  HG1 THR A 168       5.370  29.023 -45.598  1.00  0.00           H  
ATOM   2510 HG21 THR A 168       7.034  31.955 -44.926  1.00  0.00           H  
ATOM   2511 HG22 THR A 168       8.421  31.251 -44.128  1.00  0.00           H  
ATOM   2512 HG23 THR A 168       8.272  31.143 -45.882  1.00  0.00           H  
ATOM   2513  N   TRP A 169      10.212  28.754 -44.394  1.00 63.58           N  
ATOM   2514  CA  TRP A 169      11.448  28.879 -43.622  1.00 59.92           C  
ATOM   2515  C   TRP A 169      12.352  29.933 -44.273  1.00 60.83           C  
ATOM   2516  O   TRP A 169      12.319  30.101 -45.492  1.00 67.73           O  
ATOM   2517  CB  TRP A 169      12.140  27.504 -43.488  1.00 57.60           C  
ATOM   2518  CG  TRP A 169      11.360  26.466 -42.728  1.00 63.30           C  
ATOM   2519  CD1 TRP A 169      10.612  25.482 -43.278  1.00 64.90           C  
ATOM   2520  CD2 TRP A 169      11.144  26.367 -41.285  1.00 60.29           C  
ATOM   2521  NE1 TRP A 169       9.949  24.789 -42.287  1.00 63.97           N  
ATOM   2522  CE2 TRP A 169      10.225  25.302 -41.036  1.00 62.88           C  
ATOM   2523  CE3 TRP A 169      11.613  27.081 -40.157  1.00 46.73           C  
ATOM   2524  CZ2 TRP A 169       9.783  24.977 -39.741  1.00 64.50           C  
ATOM   2525  CZ3 TRP A 169      11.168  26.774 -38.855  1.00 57.77           C  
ATOM   2526  CH2 TRP A 169      10.254  25.724 -38.645  1.00 68.23           C  
ATOM   2527  H   TRP A 169      10.321  28.816 -45.399  1.00  0.00           H  
ATOM   2528  HA  TRP A 169      11.212  29.245 -42.623  1.00  0.00           H  
ATOM   2529  HB3 TRP A 169      13.095  27.625 -42.982  1.00  0.00           H  
ATOM   2530  HB2 TRP A 169      12.384  27.107 -44.474  1.00  0.00           H  
ATOM   2531  HD1 TRP A 169      10.535  25.288 -44.336  1.00  0.00           H  
ATOM   2532  HE1 TRP A 169       9.335  24.011 -42.490  1.00  0.00           H  
ATOM   2533  HE3 TRP A 169      12.307  27.895 -40.296  1.00  0.00           H  
ATOM   2534  HZ2 TRP A 169       9.083  24.169 -39.590  1.00  0.00           H  
ATOM   2535  HZ3 TRP A 169      11.523  27.353 -38.016  1.00  0.00           H  
ATOM   2536  HH2 TRP A 169       9.916  25.494 -37.646  1.00  0.00           H  
ATOM   2537  N   MET A 170      13.123  30.643 -43.437  1.00 59.95           N  
ATOM   2538  CA  MET A 170      13.903  31.816 -43.828  1.00 62.95           C  
ATOM   2539  C   MET A 170      15.057  32.060 -42.847  1.00 65.62           C  
ATOM   2540  O   MET A 170      15.005  31.624 -41.697  1.00 65.58           O  
ATOM   2541  CB  MET A 170      12.959  33.044 -43.931  1.00 50.88           C  
ATOM   2542  CG  MET A 170      12.350  33.531 -42.602  1.00 51.01           C  
ATOM   2543  SD  MET A 170      10.950  34.665 -42.785  1.00 59.93           S  
ATOM   2544  CE  MET A 170       9.671  33.502 -43.312  1.00 54.41           C  
ATOM   2545  H   MET A 170      13.098  30.450 -42.443  1.00  0.00           H  
ATOM   2546  HA  MET A 170      14.347  31.624 -44.806  1.00  0.00           H  
ATOM   2547  HB3 MET A 170      12.164  32.831 -44.644  1.00  0.00           H  
ATOM   2548  HB2 MET A 170      13.510  33.877 -44.366  1.00  0.00           H  
ATOM   2549  HG3 MET A 170      13.112  34.040 -42.011  1.00  0.00           H  
ATOM   2550  HG2 MET A 170      12.009  32.688 -42.004  1.00  0.00           H  
ATOM   2551  HE1 MET A 170       8.713  34.011 -43.393  1.00  0.00           H  
ATOM   2552  HE2 MET A 170       9.915  33.080 -44.286  1.00  0.00           H  
ATOM   2553  HE3 MET A 170       9.571  32.693 -42.588  1.00  0.00           H  
ATOM   2554  N   VAL A 171      16.058  32.807 -43.329  1.00 59.89           N  
ATOM   2555  CA  VAL A 171      17.133  33.380 -42.524  1.00 51.13           C  
ATOM   2556  C   VAL A 171      16.790  34.858 -42.301  1.00 47.55           C  
ATOM   2557  O   VAL A 171      16.430  35.548 -43.255  1.00 51.98           O  
ATOM   2558  CB  VAL A 171      18.499  33.342 -43.262  1.00 48.57           C  
ATOM   2559  CG1 VAL A 171      19.667  33.861 -42.397  1.00 41.19           C  
ATOM   2560  CG2 VAL A 171      18.815  31.936 -43.786  1.00 64.57           C  
ATOM   2561  H   VAL A 171      16.010  33.139 -44.285  1.00  0.00           H  
ATOM   2562  HA  VAL A 171      17.224  32.865 -41.565  1.00  0.00           H  
ATOM   2563  HB  VAL A 171      18.444  33.990 -44.138  1.00  0.00           H  
ATOM   2564 HG11 VAL A 171      20.617  33.765 -42.923  1.00  0.00           H  
ATOM   2565 HG12 VAL A 171      19.555  34.914 -42.140  1.00  0.00           H  
ATOM   2566 HG13 VAL A 171      19.747  33.301 -41.465  1.00  0.00           H  
ATOM   2567 HG21 VAL A 171      19.813  31.885 -44.215  1.00  0.00           H  
ATOM   2568 HG22 VAL A 171      18.749  31.189 -42.995  1.00  0.00           H  
ATOM   2569 HG23 VAL A 171      18.122  31.661 -44.580  1.00  0.00           H  
ATOM   2570  N   GLU A 172      16.900  35.313 -41.047  1.00 40.79           N  
ATOM   2571  CA  GLU A 172      16.563  36.663 -40.613  1.00 41.67           C  
ATOM   2572  C   GLU A 172      17.805  37.341 -40.016  1.00 48.16           C  
ATOM   2573  O   GLU A 172      18.584  36.689 -39.316  1.00 53.72           O  
ATOM   2574  CB  GLU A 172      15.426  36.546 -39.579  1.00 59.49           C  
ATOM   2575  CG  GLU A 172      14.869  37.888 -39.037  1.00 61.45           C  
ATOM   2576  CD  GLU A 172      13.635  37.752 -38.132  1.00 58.82           C  
ATOM   2577  OE1 GLU A 172      12.971  36.694 -38.172  1.00 61.44           O  
ATOM   2578  OE2 GLU A 172      13.340  38.738 -37.423  1.00 66.50           O1-
ATOM   2579  H   GLU A 172      17.244  34.714 -40.299  1.00  0.00           H  
ATOM   2580  HA  GLU A 172      16.208  37.256 -41.455  1.00  0.00           H  
ATOM   2581  HB3 GLU A 172      15.792  35.969 -38.731  1.00  0.00           H  
ATOM   2582  HB2 GLU A 172      14.632  35.945 -40.021  1.00  0.00           H  
ATOM   2583  HG3 GLU A 172      14.606  38.538 -39.872  1.00  0.00           H  
ATOM   2584  HG2 GLU A 172      15.649  38.413 -38.486  1.00  0.00           H  
ATOM   2585  N   TYR A 173      17.925  38.649 -40.263  1.00 51.66           N  
ATOM   2586  CA  TYR A 173      18.942  39.528 -39.708  1.00 49.92           C  
ATOM   2587  C   TYR A 173      18.297  40.878 -39.385  1.00 59.34           C  
ATOM   2588  O   TYR A 173      17.778  41.528 -40.291  1.00 56.44           O  
ATOM   2589  CB  TYR A 173      20.134  39.623 -40.687  1.00 55.93           C  
ATOM   2590  CG  TYR A 173      21.101  40.771 -40.450  1.00 57.10           C  
ATOM   2591  CD1 TYR A 173      21.833  40.837 -39.249  1.00 60.16           C  
ATOM   2592  CD2 TYR A 173      21.255  41.787 -41.418  1.00 65.40           C  
ATOM   2593  CE1 TYR A 173      22.699  41.915 -39.002  1.00 57.72           C  
ATOM   2594  CE2 TYR A 173      22.135  42.858 -41.177  1.00 69.15           C  
ATOM   2595  CZ  TYR A 173      22.857  42.921 -39.972  1.00 65.64           C  
ATOM   2596  OH  TYR A 173      23.715  43.954 -39.752  1.00 77.03           O  
ATOM   2597  H   TYR A 173      17.241  39.097 -40.859  1.00  0.00           H  
ATOM   2598  HA  TYR A 173      19.305  39.094 -38.778  1.00  0.00           H  
ATOM   2599  HB3 TYR A 173      19.755  39.712 -41.707  1.00  0.00           H  
ATOM   2600  HB2 TYR A 173      20.695  38.690 -40.652  1.00  0.00           H  
ATOM   2601  HD1 TYR A 173      21.725  40.068 -38.503  1.00  0.00           H  
ATOM   2602  HD2 TYR A 173      20.698  41.750 -42.342  1.00  0.00           H  
ATOM   2603  HE1 TYR A 173      23.242  41.956 -38.070  1.00  0.00           H  
ATOM   2604  HE2 TYR A 173      22.264  43.631 -41.917  1.00  0.00           H  
ATOM   2605  HH  TYR A 173      24.261  43.818 -38.967  1.00  0.00           H  
ATOM   2606  N   GLY A 174      18.360  41.273 -38.105  1.00 64.66           N  
ATOM   2607  CA  GLY A 174      17.883  42.567 -37.633  1.00 58.64           C  
ATOM   2608  C   GLY A 174      19.076  43.433 -37.226  1.00 66.89           C  
ATOM   2609  O   GLY A 174      20.129  42.920 -36.843  1.00 66.84           O  
ATOM   2610  H   GLY A 174      18.832  40.687 -37.428  1.00  0.00           H  
ATOM   2611  HA3 GLY A 174      17.241  42.427 -36.768  1.00  0.00           H  
ATOM   2612  HA2 GLY A 174      17.284  43.073 -38.385  1.00  0.00           H  
ATOM   2613  N   ARG A 175      18.873  44.759 -37.267  1.00 69.10           N  
ATOM   2614  CA  ARG A 175      19.828  45.761 -36.805  1.00 75.42           C  
ATOM   2615  C   ARG A 175      19.081  47.033 -36.370  1.00 72.22           C  
ATOM   2616  O   ARG A 175      18.197  47.499 -37.087  1.00 72.21           O  
ATOM   2617  CB  ARG A 175      20.913  46.013 -37.881  1.00 78.00           C  
ATOM   2618  CG  ARG A 175      22.007  47.007 -37.439  1.00 77.69           C  
ATOM   2619  CD  ARG A 175      23.282  47.012 -38.296  1.00 75.54           C  
ATOM   2620  NE  ARG A 175      23.051  47.329 -39.715  1.00 71.49           N  
ATOM   2621  CZ  ARG A 175      23.959  47.256 -40.708  1.00 86.07           C  
ATOM   2622  NH1 ARG A 175      25.198  46.776 -40.525  1.00 82.32           N  
ATOM   2623  NH2 ARG A 175      23.616  47.690 -41.923  1.00110.08           N1+
ATOM   2624  H   ARG A 175      17.993  45.119 -37.616  1.00  0.00           H  
ATOM   2625  HA  ARG A 175      20.315  45.354 -35.920  1.00  0.00           H  
ATOM   2626  HB3 ARG A 175      20.441  46.374 -38.796  1.00  0.00           H  
ATOM   2627  HB2 ARG A 175      21.388  45.066 -38.139  1.00  0.00           H  
ATOM   2628  HG3 ARG A 175      22.330  46.649 -36.463  1.00  0.00           H  
ATOM   2629  HG2 ARG A 175      21.640  48.019 -37.265  1.00  0.00           H  
ATOM   2630  HD3 ARG A 175      23.897  46.129 -38.122  1.00  0.00           H  
ATOM   2631  HD2 ARG A 175      23.873  47.863 -37.967  1.00  0.00           H  
ATOM   2632  HE  ARG A 175      22.126  47.668 -39.935  1.00  0.00           H  
ATOM   2633 HH12 ARG A 175      25.856  46.717 -41.288  1.00  0.00           H  
ATOM   2634 HH11 ARG A 175      25.462  46.411 -39.621  1.00  0.00           H  
ATOM   2635 HH22 ARG A 175      24.284  47.660 -42.679  1.00  0.00           H  
ATOM   2636 HH21 ARG A 175      22.690  48.062 -42.080  1.00  0.00           H  
ATOM   2637  N   GLY A 176      19.475  47.570 -35.206  1.00 71.38           N  
ATOM   2638  CA  GLY A 176      18.859  48.727 -34.561  1.00 58.26           C  
ATOM   2639  C   GLY A 176      18.804  48.462 -33.052  1.00 66.24           C  
ATOM   2640  O   GLY A 176      19.584  47.669 -32.525  1.00 71.65           O  
ATOM   2641  H   GLY A 176      20.216  47.118 -34.684  1.00  0.00           H  
ATOM   2642  HA3 GLY A 176      17.855  48.919 -34.937  1.00  0.00           H  
ATOM   2643  HA2 GLY A 176      19.462  49.615 -34.754  1.00  0.00           H  
ATOM   2644  N   VAL A 177      17.890  49.148 -32.348  1.00 74.77           N  
ATOM   2645  CA  VAL A 177      17.650  48.983 -30.912  1.00 65.26           C  
ATOM   2646  C   VAL A 177      16.848  47.686 -30.678  1.00 65.02           C  
ATOM   2647  O   VAL A 177      15.621  47.684 -30.791  1.00 67.65           O  
ATOM   2648  CB  VAL A 177      16.874  50.197 -30.316  1.00 51.04           C  
ATOM   2649  CG1 VAL A 177      16.578  50.063 -28.807  1.00 52.52           C  
ATOM   2650  CG2 VAL A 177      17.617  51.522 -30.569  1.00 45.11           C  
ATOM   2651  H   VAL A 177      17.252  49.767 -32.830  1.00  0.00           H  
ATOM   2652  HA  VAL A 177      18.609  48.904 -30.396  1.00  0.00           H  
ATOM   2653  HB  VAL A 177      15.914  50.280 -30.826  1.00  0.00           H  
ATOM   2654 HG11 VAL A 177      16.066  50.949 -28.429  1.00  0.00           H  
ATOM   2655 HG12 VAL A 177      15.939  49.212 -28.577  1.00  0.00           H  
ATOM   2656 HG13 VAL A 177      17.499  49.947 -28.235  1.00  0.00           H  
ATOM   2657 HG21 VAL A 177      17.077  52.366 -30.139  1.00  0.00           H  
ATOM   2658 HG22 VAL A 177      18.614  51.507 -30.127  1.00  0.00           H  
ATOM   2659 HG23 VAL A 177      17.728  51.726 -31.634  1.00  0.00           H  
ATOM   2660  N   ILE A 178      17.574  46.593 -30.423  1.00 64.93           N  
ATOM   2661  CA  ILE A 178      16.988  45.269 -30.231  1.00 68.10           C  
ATOM   2662  C   ILE A 178      16.097  45.136 -28.963  1.00 76.74           C  
ATOM   2663  O   ILE A 178      15.018  44.552 -29.096  1.00 80.32           O  
ATOM   2664  CB  ILE A 178      18.043  44.123 -30.305  1.00 75.87           C  
ATOM   2665  CG1 ILE A 178      18.945  44.235 -31.561  1.00 66.94           C  
ATOM   2666  CG2 ILE A 178      17.436  42.705 -30.207  1.00 66.59           C  
ATOM   2667  CD1 ILE A 178      18.215  44.355 -32.911  1.00 56.89           C  
ATOM   2668  H   ILE A 178      18.588  46.649 -30.463  1.00  0.00           H  
ATOM   2669  HA  ILE A 178      16.310  45.119 -31.074  1.00  0.00           H  
ATOM   2670  HB  ILE A 178      18.714  44.226 -29.452  1.00  0.00           H  
ATOM   2671 HG13 ILE A 178      19.634  43.391 -31.590  1.00  0.00           H  
ATOM   2672 HG12 ILE A 178      19.588  45.107 -31.458  1.00  0.00           H  
ATOM   2673 HG21 ILE A 178      18.201  41.942 -30.351  1.00  0.00           H  
ATOM   2674 HG22 ILE A 178      16.985  42.513 -29.233  1.00  0.00           H  
ATOM   2675 HG23 ILE A 178      16.667  42.541 -30.963  1.00  0.00           H  
ATOM   2676 HD11 ILE A 178      18.782  43.865 -33.703  1.00  0.00           H  
ATOM   2677 HD12 ILE A 178      17.224  43.907 -32.888  1.00  0.00           H  
ATOM   2678 HD13 ILE A 178      18.096  45.400 -33.199  1.00  0.00           H  
ATOM   2679  N   PRO A 179      16.429  45.789 -27.814  1.00 82.50           N  
ATOM   2680  CA  PRO A 179      15.514  45.850 -26.654  1.00 79.20           C  
ATOM   2681  C   PRO A 179      14.109  46.440 -26.892  1.00 74.70           C  
ATOM   2682  O   PRO A 179      13.215  46.130 -26.106  1.00 83.21           O  
ATOM   2683  CB  PRO A 179      16.293  46.650 -25.599  1.00 82.65           C  
ATOM   2684  CG  PRO A 179      17.747  46.405 -25.949  1.00 68.57           C  
ATOM   2685  CD  PRO A 179      17.722  46.387 -27.470  1.00 77.21           C  
ATOM   2686  HA  PRO A 179      15.395  44.828 -26.294  1.00  0.00           H  
ATOM   2687  HB3 PRO A 179      16.055  46.345 -24.579  1.00  0.00           H  
ATOM   2688  HB2 PRO A 179      16.074  47.716 -25.686  1.00  0.00           H  
ATOM   2689  HG3 PRO A 179      18.049  45.424 -25.577  1.00  0.00           H  
ATOM   2690  HG2 PRO A 179      18.426  47.151 -25.535  1.00  0.00           H  
ATOM   2691  HD2 PRO A 179      17.760  47.408 -27.849  1.00  0.00           H  
ATOM   2692  HD3 PRO A 179      18.575  45.837 -27.867  1.00  0.00           H  
ATOM   2693  N   SER A 180      13.915  47.245 -27.955  1.00 56.86           N  
ATOM   2694  CA  SER A 180      12.596  47.770 -28.337  1.00 60.54           C  
ATOM   2695  C   SER A 180      11.688  46.699 -28.978  1.00 71.63           C  
ATOM   2696  O   SER A 180      10.469  46.786 -28.830  1.00 79.80           O  
ATOM   2697  CB  SER A 180      12.752  49.033 -29.216  1.00 53.98           C  
ATOM   2698  OG  SER A 180      13.029  48.745 -30.572  1.00 67.64           O  
ATOM   2699  H   SER A 180      14.687  47.471 -28.567  1.00  0.00           H  
ATOM   2700  HA  SER A 180      12.105  48.096 -27.418  1.00  0.00           H  
ATOM   2701  HB3 SER A 180      13.526  49.692 -28.821  1.00  0.00           H  
ATOM   2702  HB2 SER A 180      11.825  49.606 -29.194  1.00  0.00           H  
ATOM   2703  HG  SER A 180      13.929  48.408 -30.644  1.00  0.00           H  
ATOM   2704  N   THR A 181      12.281  45.692 -29.643  1.00 77.12           N  
ATOM   2705  CA  THR A 181      11.552  44.582 -30.263  1.00 66.09           C  
ATOM   2706  C   THR A 181      10.942  43.646 -29.193  1.00 74.88           C  
ATOM   2707  O   THR A 181       9.872  43.070 -29.402  1.00 77.18           O  
ATOM   2708  CB  THR A 181      12.472  43.757 -31.216  1.00 58.69           C  
ATOM   2709  OG1 THR A 181      13.401  42.919 -30.550  1.00 72.31           O  
ATOM   2710  CG2 THR A 181      13.247  44.610 -32.235  1.00 61.58           C  
ATOM   2711  H   THR A 181      13.289  45.633 -29.683  1.00  0.00           H  
ATOM   2712  HA  THR A 181      10.726  44.989 -30.850  1.00  0.00           H  
ATOM   2713  HB  THR A 181      11.825  43.088 -31.787  1.00  0.00           H  
ATOM   2714  HG1 THR A 181      14.049  43.456 -30.066  1.00  0.00           H  
ATOM   2715 HG21 THR A 181      13.834  43.979 -32.904  1.00  0.00           H  
ATOM   2716 HG22 THR A 181      12.566  45.185 -32.859  1.00  0.00           H  
ATOM   2717 HG23 THR A 181      13.932  45.312 -31.760  1.00  0.00           H  
ATOM   2718  N   LEU A 182      11.601  43.571 -28.028  1.00 90.29           N  
ATOM   2719  CA  LEU A 182      11.255  42.666 -26.941  1.00101.51           C  
ATOM   2720  C   LEU A 182       9.921  43.016 -26.251  1.00 87.42           C  
ATOM   2721  O   LEU A 182       9.300  42.112 -25.701  1.00 92.16           O  
ATOM   2722  CB  LEU A 182      12.441  42.556 -25.956  1.00 98.16           C  
ATOM   2723  CG  LEU A 182      13.763  42.045 -26.594  1.00101.05           C  
ATOM   2724  CD1 LEU A 182      14.925  42.065 -25.580  1.00 94.15           C  
ATOM   2725  CD2 LEU A 182      13.624  40.662 -27.267  1.00 70.08           C  
ATOM   2726  H   LEU A 182      12.463  44.085 -27.928  1.00  0.00           H  
ATOM   2727  HA  LEU A 182      11.107  41.687 -27.393  1.00  0.00           H  
ATOM   2728  HB3 LEU A 182      12.162  41.886 -25.140  1.00  0.00           H  
ATOM   2729  HB2 LEU A 182      12.609  43.530 -25.495  1.00  0.00           H  
ATOM   2730  HG  LEU A 182      14.043  42.748 -27.379  1.00  0.00           H  
ATOM   2731 HD11 LEU A 182      15.826  42.482 -26.032  1.00  0.00           H  
ATOM   2732 HD12 LEU A 182      14.693  42.668 -24.702  1.00  0.00           H  
ATOM   2733 HD13 LEU A 182      15.180  41.067 -25.224  1.00  0.00           H  
ATOM   2734 HD21 LEU A 182      14.500  40.030 -27.113  1.00  0.00           H  
ATOM   2735 HD22 LEU A 182      12.760  40.106 -26.902  1.00  0.00           H  
ATOM   2736 HD23 LEU A 182      13.510  40.767 -28.348  1.00  0.00           H  
ATOM   2737  N   ALA A 183       9.448  44.273 -26.361  1.00 83.58           N  
ATOM   2738  CA  ALA A 183       8.103  44.676 -25.933  1.00 88.30           C  
ATOM   2739  C   ALA A 183       6.984  43.962 -26.715  1.00 89.36           C  
ATOM   2740  O   ALA A 183       5.972  43.588 -26.122  1.00 86.24           O  
ATOM   2741  CB  ALA A 183       7.970  46.199 -26.065  1.00 85.93           C  
ATOM   2742  H   ALA A 183       9.992  44.970 -26.850  1.00  0.00           H  
ATOM   2743  HA  ALA A 183       7.992  44.414 -24.879  1.00  0.00           H  
ATOM   2744  HB1 ALA A 183       6.986  46.541 -25.739  1.00  0.00           H  
ATOM   2745  HB2 ALA A 183       8.713  46.712 -25.453  1.00  0.00           H  
ATOM   2746  HB3 ALA A 183       8.110  46.526 -27.096  1.00  0.00           H  
ATOM   2747  N   PHE A 184       7.230  43.719 -28.008  1.00 95.31           N  
ATOM   2748  CA  PHE A 184       6.372  42.934 -28.892  1.00 81.12           C  
ATOM   2749  C   PHE A 184       6.510  41.414 -28.655  1.00 87.63           C  
ATOM   2750  O   PHE A 184       5.508  40.702 -28.684  1.00 92.19           O  
ATOM   2751  CB  PHE A 184       6.624  43.416 -30.346  1.00 67.51           C  
ATOM   2752  CG  PHE A 184       6.135  42.577 -31.516  1.00 69.69           C  
ATOM   2753  CD1 PHE A 184       4.780  42.609 -31.908  1.00 70.00           C  
ATOM   2754  CD2 PHE A 184       7.022  41.701 -32.178  1.00 69.08           C  
ATOM   2755  CE1 PHE A 184       4.354  41.844 -32.986  1.00 74.03           C  
ATOM   2756  CE2 PHE A 184       6.575  40.944 -33.252  1.00 71.85           C  
ATOM   2757  CZ  PHE A 184       5.248  41.022 -33.659  1.00 73.86           C  
ATOM   2758  H   PHE A 184       8.141  43.958 -28.378  1.00  0.00           H  
ATOM   2759  HA  PHE A 184       5.332  43.170 -28.657  1.00  0.00           H  
ATOM   2760  HB3 PHE A 184       7.688  43.583 -30.504  1.00  0.00           H  
ATOM   2761  HB2 PHE A 184       6.170  44.401 -30.456  1.00  0.00           H  
ATOM   2762  HD1 PHE A 184       4.076  43.242 -31.388  1.00  0.00           H  
ATOM   2763  HD2 PHE A 184       8.057  41.632 -31.872  1.00  0.00           H  
ATOM   2764  HE1 PHE A 184       3.325  41.885 -33.311  1.00  0.00           H  
ATOM   2765  HE2 PHE A 184       7.263  40.296 -33.774  1.00  0.00           H  
ATOM   2766  HZ  PHE A 184       4.903  40.434 -34.497  1.00  0.00           H  
ATOM   2767  N   ALA A 185       7.740  40.955 -28.377  1.00 92.68           N  
ATOM   2768  CA  ALA A 185       8.104  39.538 -28.294  1.00 83.40           C  
ATOM   2769  C   ALA A 185       7.411  38.712 -27.192  1.00 88.59           C  
ATOM   2770  O   ALA A 185       7.178  37.529 -27.421  1.00 74.21           O  
ATOM   2771  CB  ALA A 185       9.627  39.408 -28.157  1.00 89.11           C  
ATOM   2772  H   ALA A 185       8.504  41.617 -28.365  1.00  0.00           H  
ATOM   2773  HA  ALA A 185       7.816  39.088 -29.248  1.00  0.00           H  
ATOM   2774  HB1 ALA A 185       9.935  38.366 -28.252  1.00  0.00           H  
ATOM   2775  HB2 ALA A 185      10.154  39.972 -28.927  1.00  0.00           H  
ATOM   2776  HB3 ALA A 185       9.968  39.753 -27.180  1.00  0.00           H  
ATOM   2777  N   LEU A 186       7.122  39.304 -26.021  1.00 95.96           N  
ATOM   2778  CA  LEU A 186       6.466  38.609 -24.909  1.00 96.63           C  
ATOM   2779  C   LEU A 186       4.985  38.996 -24.733  1.00 90.39           C  
ATOM   2780  O   LEU A 186       4.406  38.660 -23.700  1.00 94.94           O  
ATOM   2781  CB  LEU A 186       7.316  38.740 -23.614  1.00  0.00           C  
ATOM   2782  CG  LEU A 186       7.912  40.130 -23.283  1.00  0.00           C  
ATOM   2783  CD1 LEU A 186       6.866  41.257 -23.181  1.00  0.00           C  
ATOM   2784  CD2 LEU A 186       8.806  40.070 -22.027  1.00  0.00           C  
ATOM   2785  H   LEU A 186       7.417  40.252 -25.835  1.00  0.00           H  
ATOM   2786  HA  LEU A 186       6.436  37.542 -25.133  1.00  0.00           H  
ATOM   2787  HB2 LEU A 186       6.755  38.370 -22.756  1.00  0.00           H  
ATOM   2788  HB3 LEU A 186       8.155  38.052 -23.721  1.00  0.00           H  
ATOM   2789  HG  LEU A 186       8.584  40.378 -24.099  1.00  0.00           H  
ATOM   2790 HD11 LEU A 186       7.187  42.054 -22.511  1.00  0.00           H  
ATOM   2791 HD12 LEU A 186       6.695  41.714 -24.156  1.00  0.00           H  
ATOM   2792 HD13 LEU A 186       5.909  40.891 -22.811  1.00  0.00           H  
ATOM   2793 HD21 LEU A 186       9.789  40.496 -22.231  1.00  0.00           H  
ATOM   2794 HD22 LEU A 186       8.380  40.621 -21.189  1.00  0.00           H  
ATOM   2795 HD23 LEU A 186       8.967  39.049 -21.683  1.00  0.00           H  
ATOM   2796  N   ALA A 187       4.393  39.669 -25.738  1.00 89.64           N  
ATOM   2797  CA  ALA A 187       2.991  40.092 -25.771  1.00 84.42           C  
ATOM   2798  C   ALA A 187       2.012  38.909 -25.646  1.00 78.36           C  
ATOM   2799  O   ALA A 187       1.466  38.700 -24.564  1.00 81.97           O  
ATOM   2800  CB  ALA A 187       2.748  40.929 -27.039  1.00 72.29           C  
ATOM   2801  H   ALA A 187       4.939  39.897 -26.556  1.00  0.00           H  
ATOM   2802  HA  ALA A 187       2.827  40.742 -24.910  1.00  0.00           H  
ATOM   2803  HB1 ALA A 187       1.708  41.250 -27.108  1.00  0.00           H  
ATOM   2804  HB2 ALA A 187       3.367  41.827 -27.036  1.00  0.00           H  
ATOM   2805  HB3 ALA A 187       2.985  40.373 -27.947  1.00  0.00           H  
ATOM   2806  N   ASP A 188       1.838  38.132 -26.728  1.00 75.07           N  
ATOM   2807  CA  ASP A 188       0.965  36.949 -26.758  1.00 63.59           C  
ATOM   2808  C   ASP A 188       1.494  35.771 -25.921  1.00 71.48           C  
ATOM   2809  O   ASP A 188       0.696  34.917 -25.538  1.00 85.21           O  
ATOM   2810  CB  ASP A 188       0.648  36.450 -28.189  1.00 63.23           C  
ATOM   2811  CG  ASP A 188      -0.006  37.442 -29.163  1.00 69.65           C  
ATOM   2812  OD1 ASP A 188      -0.421  38.546 -28.749  1.00 83.51           O  
ATOM   2813  OD2 ASP A 188      -0.133  37.033 -30.337  1.00 62.68           O1-
ATOM   2814  H   ASP A 188       2.315  38.357 -27.589  1.00  0.00           H  
ATOM   2815  HA  ASP A 188       0.016  37.239 -26.301  1.00  0.00           H  
ATOM   2816  HB3 ASP A 188       0.009  35.568 -28.149  1.00  0.00           H  
ATOM   2817  HB2 ASP A 188       1.577  36.126 -28.649  1.00  0.00           H  
ATOM   2818  N   THR A 189       2.803  35.743 -25.618  1.00 79.27           N  
ATOM   2819  CA  THR A 189       3.416  34.733 -24.751  1.00 80.81           C  
ATOM   2820  C   THR A 189       2.905  34.790 -23.290  1.00 78.13           C  
ATOM   2821  O   THR A 189       2.813  33.746 -22.645  1.00 80.29           O  
ATOM   2822  CB  THR A 189       4.962  34.846 -24.735  1.00 78.54           C  
ATOM   2823  OG1 THR A 189       5.448  34.973 -26.058  1.00 89.69           O  
ATOM   2824  CG2 THR A 189       5.676  33.638 -24.106  1.00 74.49           C  
ATOM   2825  H   THR A 189       3.423  36.450 -25.987  1.00  0.00           H  
ATOM   2826  HA  THR A 189       3.155  33.757 -25.160  1.00  0.00           H  
ATOM   2827  HB  THR A 189       5.255  35.745 -24.191  1.00  0.00           H  
ATOM   2828  HG1 THR A 189       6.407  34.956 -26.039  1.00  0.00           H  
ATOM   2829 HG21 THR A 189       6.759  33.755 -24.150  1.00  0.00           H  
ATOM   2830 HG22 THR A 189       5.402  33.511 -23.060  1.00  0.00           H  
ATOM   2831 HG23 THR A 189       5.422  32.712 -24.623  1.00  0.00           H  
ATOM   2832  N   VAL A 190       2.541  35.998 -22.824  1.00 73.64           N  
ATOM   2833  CA  VAL A 190       1.959  36.249 -21.507  1.00 84.04           C  
ATOM   2834  C   VAL A 190       0.419  36.345 -21.576  1.00 88.26           C  
ATOM   2835  O   VAL A 190      -0.243  35.772 -20.711  1.00 90.99           O  
ATOM   2836  CB  VAL A 190       2.529  37.566 -20.894  1.00 74.43           C  
ATOM   2837  CG1 VAL A 190       1.811  38.069 -19.622  1.00 77.54           C  
ATOM   2838  CG2 VAL A 190       4.036  37.430 -20.604  1.00 87.89           C  
ATOM   2839  H   VAL A 190       2.649  36.808 -23.419  1.00  0.00           H  
ATOM   2840  HA  VAL A 190       2.208  35.427 -20.832  1.00  0.00           H  
ATOM   2841  HB  VAL A 190       2.425  38.354 -21.643  1.00  0.00           H  
ATOM   2842 HG11 VAL A 190       2.325  38.931 -19.196  1.00  0.00           H  
ATOM   2843 HG12 VAL A 190       0.789  38.390 -19.823  1.00  0.00           H  
ATOM   2844 HG13 VAL A 190       1.776  37.293 -18.857  1.00  0.00           H  
ATOM   2845 HG21 VAL A 190       4.455  38.370 -20.245  1.00  0.00           H  
ATOM   2846 HG22 VAL A 190       4.227  36.671 -19.844  1.00  0.00           H  
ATOM   2847 HG23 VAL A 190       4.599  37.148 -21.494  1.00  0.00           H  
ATOM   2848  N   PHE A 191      -0.115  37.073 -22.573  1.00 87.71           N  
ATOM   2849  CA  PHE A 191      -1.526  37.475 -22.638  1.00 79.03           C  
ATOM   2850  C   PHE A 191      -2.432  36.597 -23.524  1.00 72.09           C  
ATOM   2851  O   PHE A 191      -3.604  36.946 -23.671  1.00 81.36           O  
ATOM   2852  CB  PHE A 191      -1.621  38.970 -23.029  1.00 82.65           C  
ATOM   2853  CG  PHE A 191      -1.114  39.934 -21.970  1.00 77.07           C  
ATOM   2854  CD1 PHE A 191      -1.835  40.104 -20.769  1.00 88.55           C  
ATOM   2855  CD2 PHE A 191       0.123  40.596 -22.124  1.00 86.55           C  
ATOM   2856  CE1 PHE A 191      -1.341  40.936 -19.773  1.00 81.90           C  
ATOM   2857  CE2 PHE A 191       0.599  41.424 -21.117  1.00101.36           C  
ATOM   2858  CZ  PHE A 191      -0.131  41.595 -19.948  1.00 66.28           C  
ATOM   2859  H   PHE A 191       0.496  37.507 -23.253  1.00  0.00           H  
ATOM   2860  HA  PHE A 191      -1.962  37.386 -21.641  1.00  0.00           H  
ATOM   2861  HB3 PHE A 191      -2.657  39.248 -23.228  1.00  0.00           H  
ATOM   2862  HB2 PHE A 191      -1.088  39.149 -23.964  1.00  0.00           H  
ATOM   2863  HD1 PHE A 191      -2.771  39.585 -20.619  1.00  0.00           H  
ATOM   2864  HD2 PHE A 191       0.704  40.475 -23.024  1.00  0.00           H  
ATOM   2865  HE1 PHE A 191      -1.898  41.066 -18.857  1.00  0.00           H  
ATOM   2866  HE2 PHE A 191       1.543  41.935 -21.243  1.00  0.00           H  
ATOM   2867  HZ  PHE A 191       0.247  42.239 -19.168  1.00  0.00           H  
ATOM   2868  N   SER A 192      -1.924  35.483 -24.079  1.00 65.64           N  
ATOM   2869  CA  SER A 192      -2.719  34.578 -24.916  1.00 76.59           C  
ATOM   2870  C   SER A 192      -2.393  33.102 -24.645  1.00 69.88           C  
ATOM   2871  O   SER A 192      -3.322  32.332 -24.401  1.00 78.37           O  
ATOM   2872  CB  SER A 192      -2.584  34.968 -26.405  1.00 80.60           C  
ATOM   2873  OG  SER A 192      -3.414  34.185 -27.241  1.00 70.08           O  
ATOM   2874  H   SER A 192      -0.954  35.240 -23.934  1.00  0.00           H  
ATOM   2875  HA  SER A 192      -3.773  34.689 -24.653  1.00  0.00           H  
ATOM   2876  HB3 SER A 192      -1.559  34.844 -26.743  1.00  0.00           H  
ATOM   2877  HB2 SER A 192      -2.842  36.017 -26.553  1.00  0.00           H  
ATOM   2878  HG  SER A 192      -3.080  33.285 -27.253  1.00  0.00           H  
ATOM   2879  N   THR A 193      -1.105  32.724 -24.701  1.00 66.83           N  
ATOM   2880  CA  THR A 193      -0.672  31.333 -24.533  1.00 70.34           C  
ATOM   2881  C   THR A 193      -0.335  30.977 -23.074  1.00 82.69           C  
ATOM   2882  O   THR A 193      -0.533  29.822 -22.698  1.00 77.31           O  
ATOM   2883  CB  THR A 193       0.560  30.996 -25.418  1.00 72.05           C  
ATOM   2884  OG1 THR A 193       1.781  31.535 -24.943  1.00 80.26           O  
ATOM   2885  CG2 THR A 193       0.375  31.374 -26.892  1.00 68.49           C  
ATOM   2886  H   THR A 193      -0.382  33.397 -24.926  1.00  0.00           H  
ATOM   2887  HA  THR A 193      -1.477  30.667 -24.849  1.00  0.00           H  
ATOM   2888  HB  THR A 193       0.689  29.913 -25.387  1.00  0.00           H  
ATOM   2889  HG1 THR A 193       2.465  31.358 -25.593  1.00  0.00           H  
ATOM   2890 HG21 THR A 193       1.170  30.938 -27.494  1.00  0.00           H  
ATOM   2891 HG22 THR A 193      -0.570  30.995 -27.280  1.00  0.00           H  
ATOM   2892 HG23 THR A 193       0.391  32.455 -27.042  1.00  0.00           H  
ATOM   2893  N   GLN A 194       0.174  31.952 -22.293  1.00 92.68           N  
ATOM   2894  CA  GLN A 194       0.660  31.802 -20.912  1.00 98.29           C  
ATOM   2895  C   GLN A 194       1.829  30.795 -20.773  1.00 99.26           C  
ATOM   2896  O   GLN A 194       2.036  30.252 -19.687  1.00106.74           O  
ATOM   2897  CB  GLN A 194      -0.507  31.477 -19.945  1.00 89.89           C  
ATOM   2898  CG  GLN A 194      -1.616  32.551 -19.925  1.00 80.13           C  
ATOM   2899  CD  GLN A 194      -2.793  32.247 -18.990  1.00109.90           C  
ATOM   2900  OE1 GLN A 194      -3.634  33.115 -18.770  1.00124.27           O  
ATOM   2901  NE2 GLN A 194      -2.883  31.034 -18.436  1.00109.45           N  
ATOM   2902  H   GLN A 194       0.312  32.867 -22.698  1.00  0.00           H  
ATOM   2903  HA  GLN A 194       1.069  32.772 -20.626  1.00  0.00           H  
ATOM   2904  HB3 GLN A 194      -0.120  31.372 -18.930  1.00  0.00           H  
ATOM   2905  HB2 GLN A 194      -0.934  30.507 -20.206  1.00  0.00           H  
ATOM   2906  HG3 GLN A 194      -2.024  32.694 -20.927  1.00  0.00           H  
ATOM   2907  HG2 GLN A 194      -1.187  33.508 -19.626  1.00  0.00           H  
ATOM   2908 HE22 GLN A 194      -3.653  30.816 -17.822  1.00  0.00           H  
ATOM   2909 HE21 GLN A 194      -2.187  30.330 -18.632  1.00  0.00           H  
ATOM   2910  N   ASP A 195       2.563  30.553 -21.876  1.00102.56           N  
ATOM   2911  CA  ASP A 195       3.643  29.574 -21.977  1.00 98.82           C  
ATOM   2912  C   ASP A 195       4.936  30.215 -21.444  1.00 82.94           C  
ATOM   2913  O   ASP A 195       5.744  30.738 -22.214  1.00 80.32           O  
ATOM   2914  CB  ASP A 195       3.746  29.023 -23.424  1.00 83.71           C  
ATOM   2915  CG  ASP A 195       4.613  27.767 -23.645  1.00 76.36           C  
ATOM   2916  OD1 ASP A 195       5.436  27.412 -22.770  1.00 82.56           O  
ATOM   2917  OD2 ASP A 195       4.499  27.215 -24.761  1.00 76.96           O1-
ATOM   2918  H   ASP A 195       2.340  31.050 -22.728  1.00  0.00           H  
ATOM   2919  HA  ASP A 195       3.395  28.728 -21.330  1.00  0.00           H  
ATOM   2920  HB3 ASP A 195       4.102  29.810 -24.091  1.00  0.00           H  
ATOM   2921  HB2 ASP A 195       2.738  28.802 -23.780  1.00  0.00           H  
ATOM   2922  N   PHE A 196       5.076  30.172 -20.111  1.00 76.93           N  
ATOM   2923  CA  PHE A 196       6.176  30.778 -19.365  1.00 78.47           C  
ATOM   2924  C   PHE A 196       7.502  30.000 -19.466  1.00 76.99           C  
ATOM   2925  O   PHE A 196       8.545  30.567 -19.141  1.00 79.33           O  
ATOM   2926  CB  PHE A 196       5.741  30.997 -17.901  1.00 88.94           C  
ATOM   2927  CG  PHE A 196       4.502  31.868 -17.729  1.00 91.08           C  
ATOM   2928  CD1 PHE A 196       4.406  33.131 -18.356  1.00 85.37           C  
ATOM   2929  CD2 PHE A 196       3.457  31.449 -16.878  1.00105.87           C  
ATOM   2930  CE1 PHE A 196       3.270  33.910 -18.180  1.00 70.33           C  
ATOM   2931  CE2 PHE A 196       2.332  32.246 -16.712  1.00107.54           C  
ATOM   2932  CZ  PHE A 196       2.235  33.467 -17.367  1.00 88.64           C  
ATOM   2933  H   PHE A 196       4.338  29.760 -19.556  1.00  0.00           H  
ATOM   2934  HA  PHE A 196       6.350  31.756 -19.805  1.00  0.00           H  
ATOM   2935  HB3 PHE A 196       6.553  31.447 -17.328  1.00  0.00           H  
ATOM   2936  HB2 PHE A 196       5.550  30.027 -17.442  1.00  0.00           H  
ATOM   2937  HD1 PHE A 196       5.204  33.498 -18.984  1.00  0.00           H  
ATOM   2938  HD2 PHE A 196       3.516  30.500 -16.365  1.00  0.00           H  
ATOM   2939  HE1 PHE A 196       3.191  34.867 -18.674  1.00  0.00           H  
ATOM   2940  HE2 PHE A 196       1.526  31.913 -16.075  1.00  0.00           H  
ATOM   2941  HZ  PHE A 196       1.354  34.078 -17.239  1.00  0.00           H  
ATOM   2942  N   LEU A 197       7.454  28.744 -19.948  1.00 71.75           N  
ATOM   2943  CA  LEU A 197       8.629  27.936 -20.273  1.00 72.28           C  
ATOM   2944  C   LEU A 197       9.287  28.407 -21.584  1.00 73.13           C  
ATOM   2945  O   LEU A 197      10.511  28.525 -21.626  1.00 76.37           O  
ATOM   2946  CB  LEU A 197       8.223  26.445 -20.312  1.00 64.42           C  
ATOM   2947  CG  LEU A 197       9.385  25.450 -20.532  1.00 55.21           C  
ATOM   2948  CD1 LEU A 197      10.450  25.534 -19.418  1.00 66.74           C  
ATOM   2949  CD2 LEU A 197       8.863  24.012 -20.733  1.00 46.50           C  
ATOM   2950  H   LEU A 197       6.560  28.348 -20.203  1.00  0.00           H  
ATOM   2951  HA  LEU A 197       9.355  28.073 -19.470  1.00  0.00           H  
ATOM   2952  HB3 LEU A 197       7.482  26.305 -21.101  1.00  0.00           H  
ATOM   2953  HB2 LEU A 197       7.714  26.188 -19.381  1.00  0.00           H  
ATOM   2954  HG  LEU A 197       9.872  25.719 -21.467  1.00  0.00           H  
ATOM   2955 HD11 LEU A 197      10.825  24.555 -19.120  1.00  0.00           H  
ATOM   2956 HD12 LEU A 197      11.310  26.112 -19.755  1.00  0.00           H  
ATOM   2957 HD13 LEU A 197      10.066  26.018 -18.520  1.00  0.00           H  
ATOM   2958 HD21 LEU A 197       9.261  23.583 -21.653  1.00  0.00           H  
ATOM   2959 HD22 LEU A 197       9.144  23.345 -19.918  1.00  0.00           H  
ATOM   2960 HD23 LEU A 197       7.776  23.977 -20.808  1.00  0.00           H  
ATOM   2961  N   THR A 198       8.464  28.715 -22.603  1.00 71.45           N  
ATOM   2962  CA  THR A 198       8.891  29.306 -23.875  1.00 66.98           C  
ATOM   2963  C   THR A 198       9.378  30.762 -23.712  1.00 67.50           C  
ATOM   2964  O   THR A 198      10.328  31.143 -24.395  1.00 70.85           O  
ATOM   2965  CB  THR A 198       7.743  29.263 -24.921  1.00 71.21           C  
ATOM   2966  OG1 THR A 198       7.531  27.913 -25.285  1.00 56.05           O  
ATOM   2967  CG2 THR A 198       7.952  30.046 -26.226  1.00 72.65           C  
ATOM   2968  H   THR A 198       7.468  28.572 -22.495  1.00  0.00           H  
ATOM   2969  HA  THR A 198       9.729  28.718 -24.254  1.00  0.00           H  
ATOM   2970  HB  THR A 198       6.824  29.624 -24.459  1.00  0.00           H  
ATOM   2971  HG1 THR A 198       6.999  27.491 -24.602  1.00  0.00           H  
ATOM   2972 HG21 THR A 198       7.119  29.886 -26.911  1.00  0.00           H  
ATOM   2973 HG22 THR A 198       8.017  31.122 -26.062  1.00  0.00           H  
ATOM   2974 HG23 THR A 198       8.861  29.721 -26.727  1.00  0.00           H  
ATOM   2975  N   LEU A 199       8.774  31.517 -22.774  1.00 68.90           N  
ATOM   2976  CA  LEU A 199       9.221  32.846 -22.339  1.00 70.19           C  
ATOM   2977  C   LEU A 199      10.637  32.802 -21.741  1.00 80.71           C  
ATOM   2978  O   LEU A 199      11.484  33.602 -22.136  1.00 83.16           O  
ATOM   2979  CB  LEU A 199       8.186  33.410 -21.335  1.00 76.78           C  
ATOM   2980  CG  LEU A 199       8.416  34.826 -20.758  1.00 69.48           C  
ATOM   2981  CD1 LEU A 199       9.402  34.852 -19.574  1.00 77.65           C  
ATOM   2982  CD2 LEU A 199       8.718  35.889 -21.828  1.00 64.08           C  
ATOM   2983  H   LEU A 199       7.983  31.134 -22.275  1.00  0.00           H  
ATOM   2984  HA  LEU A 199       9.247  33.482 -23.225  1.00  0.00           H  
ATOM   2985  HB3 LEU A 199       8.108  32.723 -20.499  1.00  0.00           H  
ATOM   2986  HB2 LEU A 199       7.208  33.394 -21.806  1.00  0.00           H  
ATOM   2987  HG  LEU A 199       7.451  35.100 -20.327  1.00  0.00           H  
ATOM   2988 HD11 LEU A 199       9.076  35.561 -18.812  1.00  0.00           H  
ATOM   2989 HD12 LEU A 199       9.487  33.879 -19.090  1.00  0.00           H  
ATOM   2990 HD13 LEU A 199      10.403  35.138 -19.887  1.00  0.00           H  
ATOM   2991 HD21 LEU A 199       8.184  36.808 -21.596  1.00  0.00           H  
ATOM   2992 HD22 LEU A 199       9.780  36.130 -21.883  1.00  0.00           H  
ATOM   2993 HD23 LEU A 199       8.397  35.576 -22.821  1.00  0.00           H  
ATOM   2994  N   PHE A 200      10.859  31.838 -20.830  1.00 78.94           N  
ATOM   2995  CA  PHE A 200      12.148  31.539 -20.214  1.00 80.34           C  
ATOM   2996  C   PHE A 200      13.242  31.144 -21.221  1.00 74.55           C  
ATOM   2997  O   PHE A 200      14.355  31.651 -21.107  1.00 72.64           O  
ATOM   2998  CB  PHE A 200      11.955  30.529 -19.058  1.00 80.39           C  
ATOM   2999  CG  PHE A 200      13.204  29.817 -18.561  1.00 76.31           C  
ATOM   3000  CD1 PHE A 200      14.143  30.499 -17.758  1.00 64.02           C  
ATOM   3001  CD2 PHE A 200      13.515  28.524 -19.032  1.00 72.31           C  
ATOM   3002  CE1 PHE A 200      15.328  29.874 -17.395  1.00 71.09           C  
ATOM   3003  CE2 PHE A 200      14.704  27.915 -18.655  1.00 58.85           C  
ATOM   3004  CZ  PHE A 200      15.602  28.585 -17.834  1.00 68.21           C  
ATOM   3005  H   PHE A 200      10.093  31.237 -20.556  1.00  0.00           H  
ATOM   3006  HA  PHE A 200      12.494  32.469 -19.757  1.00  0.00           H  
ATOM   3007  HB3 PHE A 200      11.225  29.771 -19.341  1.00  0.00           H  
ATOM   3008  HB2 PHE A 200      11.515  31.055 -18.210  1.00  0.00           H  
ATOM   3009  HD1 PHE A 200      13.944  31.508 -17.428  1.00  0.00           H  
ATOM   3010  HD2 PHE A 200      12.830  28.006 -19.688  1.00  0.00           H  
ATOM   3011  HE1 PHE A 200      16.040  30.393 -16.771  1.00  0.00           H  
ATOM   3012  HE2 PHE A 200      14.935  26.920 -19.006  1.00  0.00           H  
ATOM   3013  HZ  PHE A 200      16.526  28.105 -17.544  1.00  0.00           H  
ATOM   3014  N   TYR A 201      12.900  30.288 -22.200  1.00 73.00           N  
ATOM   3015  CA  TYR A 201      13.797  29.875 -23.282  1.00 77.66           C  
ATOM   3016  C   TYR A 201      14.162  31.015 -24.248  1.00 75.83           C  
ATOM   3017  O   TYR A 201      15.292  31.021 -24.731  1.00 77.74           O  
ATOM   3018  CB  TYR A 201      13.180  28.699 -24.066  1.00 65.80           C  
ATOM   3019  CG  TYR A 201      12.997  27.366 -23.355  1.00 64.65           C  
ATOM   3020  CD1 TYR A 201      13.804  26.979 -22.261  1.00 70.12           C  
ATOM   3021  CD2 TYR A 201      12.021  26.471 -23.842  1.00 66.33           C  
ATOM   3022  CE1 TYR A 201      13.632  25.715 -21.664  1.00 71.29           C  
ATOM   3023  CE2 TYR A 201      11.858  25.203 -23.253  1.00 60.21           C  
ATOM   3024  CZ  TYR A 201      12.662  24.825 -22.162  1.00 69.21           C  
ATOM   3025  OH  TYR A 201      12.495  23.599 -21.586  1.00 76.03           O  
ATOM   3026  H   TYR A 201      11.969  29.891 -22.212  1.00  0.00           H  
ATOM   3027  HA  TYR A 201      14.736  29.551 -22.832  1.00  0.00           H  
ATOM   3028  HB3 TYR A 201      13.794  28.486 -24.943  1.00  0.00           H  
ATOM   3029  HB2 TYR A 201      12.207  29.008 -24.447  1.00  0.00           H  
ATOM   3030  HD1 TYR A 201      14.564  27.634 -21.864  1.00  0.00           H  
ATOM   3031  HD2 TYR A 201      11.400  26.749 -24.681  1.00  0.00           H  
ATOM   3032  HE1 TYR A 201      14.251  25.431 -20.826  1.00  0.00           H  
ATOM   3033  HE2 TYR A 201      11.110  24.524 -23.637  1.00  0.00           H  
ATOM   3034  HH  TYR A 201      13.067  23.451 -20.829  1.00  0.00           H  
ATOM   3035  N   THR A 202      13.224  31.933 -24.506  1.00 68.66           N  
ATOM   3036  CA  THR A 202      13.451  33.091 -25.366  1.00 73.64           C  
ATOM   3037  C   THR A 202      14.457  34.068 -24.721  1.00 77.98           C  
ATOM   3038  O   THR A 202      15.461  34.427 -25.342  1.00 83.88           O  
ATOM   3039  CB  THR A 202      12.123  33.838 -25.661  1.00 69.85           C  
ATOM   3040  OG1 THR A 202      11.209  32.951 -26.278  1.00 47.46           O  
ATOM   3041  CG2 THR A 202      12.256  35.051 -26.593  1.00 74.98           C  
ATOM   3042  H   THR A 202      12.293  31.833 -24.122  1.00  0.00           H  
ATOM   3043  HA  THR A 202      13.873  32.744 -26.313  1.00  0.00           H  
ATOM   3044  HB  THR A 202      11.669  34.173 -24.727  1.00  0.00           H  
ATOM   3045  HG1 THR A 202      10.918  32.268 -25.653  1.00  0.00           H  
ATOM   3046 HG21 THR A 202      11.276  35.471 -26.823  1.00  0.00           H  
ATOM   3047 HG22 THR A 202      12.852  35.850 -26.152  1.00  0.00           H  
ATOM   3048 HG23 THR A 202      12.724  34.765 -27.537  1.00  0.00           H  
ATOM   3049  N   LEU A 203      14.219  34.413 -23.446  1.00 68.04           N  
ATOM   3050  CA  LEU A 203      15.093  35.311 -22.694  1.00 70.11           C  
ATOM   3051  C   LEU A 203      16.456  34.674 -22.371  1.00 78.22           C  
ATOM   3052  O   LEU A 203      17.467  35.373 -22.432  1.00 69.22           O  
ATOM   3053  CB  LEU A 203      14.373  35.813 -21.424  1.00 67.42           C  
ATOM   3054  CG  LEU A 203      13.133  36.701 -21.695  1.00 62.24           C  
ATOM   3055  CD1 LEU A 203      12.464  37.122 -20.374  1.00 61.63           C  
ATOM   3056  CD2 LEU A 203      13.440  37.932 -22.576  1.00 50.74           C  
ATOM   3057  H   LEU A 203      13.387  34.075 -22.974  1.00  0.00           H  
ATOM   3058  HA  LEU A 203      15.313  36.168 -23.332  1.00  0.00           H  
ATOM   3059  HB3 LEU A 203      15.081  36.385 -20.821  1.00  0.00           H  
ATOM   3060  HB2 LEU A 203      14.087  34.955 -20.813  1.00  0.00           H  
ATOM   3061  HG  LEU A 203      12.403  36.093 -22.232  1.00  0.00           H  
ATOM   3062 HD11 LEU A 203      11.381  37.182 -20.486  1.00  0.00           H  
ATOM   3063 HD12 LEU A 203      12.669  36.417 -19.568  1.00  0.00           H  
ATOM   3064 HD13 LEU A 203      12.806  38.102 -20.038  1.00  0.00           H  
ATOM   3065 HD21 LEU A 203      12.895  38.818 -22.249  1.00  0.00           H  
ATOM   3066 HD22 LEU A 203      14.499  38.191 -22.571  1.00  0.00           H  
ATOM   3067 HD23 LEU A 203      13.149  37.749 -23.611  1.00  0.00           H  
ATOM   3068  N   ARG A 204      16.493  33.358 -22.102  1.00 81.69           N  
ATOM   3069  CA  ARG A 204      17.741  32.613 -21.925  1.00 79.91           C  
ATOM   3070  C   ARG A 204      18.576  32.557 -23.213  1.00 76.71           C  
ATOM   3071  O   ARG A 204      19.794  32.678 -23.122  1.00 87.63           O  
ATOM   3072  CB  ARG A 204      17.456  31.206 -21.357  1.00 60.44           C  
ATOM   3073  CG  ARG A 204      18.726  30.395 -21.018  1.00 70.74           C  
ATOM   3074  CD  ARG A 204      18.452  29.016 -20.396  1.00 62.43           C  
ATOM   3075  NE  ARG A 204      17.936  28.038 -21.374  1.00 68.46           N  
ATOM   3076  CZ  ARG A 204      17.724  26.724 -21.166  1.00 69.79           C  
ATOM   3077  NH1 ARG A 204      17.935  26.145 -19.974  1.00 73.41           N  
ATOM   3078  NH2 ARG A 204      17.293  25.967 -22.182  1.00 71.42           N1+
ATOM   3079  H   ARG A 204      15.640  32.815 -22.075  1.00  0.00           H  
ATOM   3080  HA  ARG A 204      18.328  33.148 -21.177  1.00  0.00           H  
ATOM   3081  HB3 ARG A 204      16.838  30.647 -22.061  1.00  0.00           H  
ATOM   3082  HB2 ARG A 204      16.865  31.308 -20.446  1.00  0.00           H  
ATOM   3083  HG3 ARG A 204      19.415  30.961 -20.390  1.00  0.00           H  
ATOM   3084  HG2 ARG A 204      19.262  30.227 -21.953  1.00  0.00           H  
ATOM   3085  HD3 ARG A 204      17.645  29.129 -19.673  1.00  0.00           H  
ATOM   3086  HD2 ARG A 204      19.316  28.651 -19.840  1.00  0.00           H  
ATOM   3087  HE  ARG A 204      17.740  28.409 -22.293  1.00  0.00           H  
ATOM   3088 HH12 ARG A 204      17.770  25.158 -19.841  1.00  0.00           H  
ATOM   3089 HH11 ARG A 204      18.257  26.701 -19.195  1.00  0.00           H  
ATOM   3090 HH22 ARG A 204      17.125  24.980 -22.050  1.00  0.00           H  
ATOM   3091 HH21 ARG A 204      17.131  26.369 -23.097  1.00  0.00           H  
ATOM   3092  N   SER A 205      17.922  32.403 -24.373  1.00 75.50           N  
ATOM   3093  CA  SER A 205      18.560  32.439 -25.688  1.00 74.38           C  
ATOM   3094  C   SER A 205      19.210  33.815 -25.953  1.00 74.26           C  
ATOM   3095  O   SER A 205      20.403  33.861 -26.253  1.00 86.08           O  
ATOM   3096  CB  SER A 205      17.549  31.987 -26.769  1.00 78.47           C  
ATOM   3097  OG  SER A 205      18.142  31.782 -28.034  1.00 98.85           O  
ATOM   3098  H   SER A 205      16.913  32.295 -24.384  1.00  0.00           H  
ATOM   3099  HA  SER A 205      19.368  31.705 -25.670  1.00  0.00           H  
ATOM   3100  HB3 SER A 205      16.738  32.709 -26.876  1.00  0.00           H  
ATOM   3101  HB2 SER A 205      17.092  31.040 -26.483  1.00  0.00           H  
ATOM   3102  HG  SER A 205      18.607  30.939 -28.039  1.00  0.00           H  
ATOM   3103  N   TYR A 206      18.471  34.914 -25.715  1.00 70.73           N  
ATOM   3104  CA  TYR A 206      19.013  36.276 -25.831  1.00 72.94           C  
ATOM   3105  C   TYR A 206      20.176  36.530 -24.846  1.00 76.84           C  
ATOM   3106  O   TYR A 206      21.209  37.055 -25.256  1.00 68.83           O  
ATOM   3107  CB  TYR A 206      17.884  37.329 -25.708  1.00 73.04           C  
ATOM   3108  CG  TYR A 206      18.266  38.759 -26.082  1.00 80.73           C  
ATOM   3109  CD1 TYR A 206      18.688  39.053 -27.396  1.00 82.86           C  
ATOM   3110  CD2 TYR A 206      18.186  39.809 -25.141  1.00 83.60           C  
ATOM   3111  CE1 TYR A 206      19.049  40.365 -27.760  1.00 79.58           C  
ATOM   3112  CE2 TYR A 206      18.546  41.125 -25.507  1.00 75.48           C  
ATOM   3113  CZ  TYR A 206      18.991  41.402 -26.814  1.00 82.36           C  
ATOM   3114  OH  TYR A 206      19.378  42.662 -27.168  1.00 80.65           O  
ATOM   3115  H   TYR A 206      17.491  34.817 -25.472  1.00  0.00           H  
ATOM   3116  HA  TYR A 206      19.434  36.357 -26.835  1.00  0.00           H  
ATOM   3117  HB3 TYR A 206      17.470  37.312 -24.698  1.00  0.00           H  
ATOM   3118  HB2 TYR A 206      17.061  37.048 -26.368  1.00  0.00           H  
ATOM   3119  HD1 TYR A 206      18.740  38.270 -28.136  1.00  0.00           H  
ATOM   3120  HD2 TYR A 206      17.855  39.614 -24.132  1.00  0.00           H  
ATOM   3121  HE1 TYR A 206      19.369  40.575 -28.770  1.00  0.00           H  
ATOM   3122  HE2 TYR A 206      18.492  41.922 -24.780  1.00  0.00           H  
ATOM   3123  HH  TYR A 206      19.865  42.659 -28.009  1.00  0.00           H  
ATOM   3124  N   ALA A 207      20.045  36.065 -23.593  1.00 80.29           N  
ATOM   3125  CA  ALA A 207      21.087  36.168 -22.568  1.00 76.44           C  
ATOM   3126  C   ALA A 207      22.372  35.384 -22.892  1.00 75.86           C  
ATOM   3127  O   ALA A 207      23.449  35.868 -22.556  1.00 79.08           O  
ATOM   3128  CB  ALA A 207      20.514  35.735 -21.211  1.00 88.97           C  
ATOM   3129  H   ALA A 207      19.196  35.592 -23.311  1.00  0.00           H  
ATOM   3130  HA  ALA A 207      21.360  37.223 -22.492  1.00  0.00           H  
ATOM   3131  HB1 ALA A 207      21.258  35.830 -20.419  1.00  0.00           H  
ATOM   3132  HB2 ALA A 207      19.662  36.354 -20.931  1.00  0.00           H  
ATOM   3133  HB3 ALA A 207      20.181  34.698 -21.230  1.00  0.00           H  
ATOM   3134  N   ARG A 208      22.249  34.223 -23.564  1.00 76.55           N  
ATOM   3135  CA  ARG A 208      23.366  33.443 -24.114  1.00 65.07           C  
ATOM   3136  C   ARG A 208      24.061  34.164 -25.283  1.00 70.57           C  
ATOM   3137  O   ARG A 208      25.275  34.023 -25.423  1.00 85.23           O  
ATOM   3138  CB  ARG A 208      22.860  32.069 -24.597  1.00 58.94           C  
ATOM   3139  CG  ARG A 208      22.596  31.040 -23.488  1.00 66.82           C  
ATOM   3140  CD  ARG A 208      21.794  29.848 -24.035  1.00 63.56           C  
ATOM   3141  NE  ARG A 208      21.762  28.708 -23.104  1.00 63.18           N  
ATOM   3142  CZ  ARG A 208      21.136  27.530 -23.300  1.00 76.91           C  
ATOM   3143  NH1 ARG A 208      20.402  27.283 -24.397  1.00 80.29           N  
ATOM   3144  NH2 ARG A 208      21.258  26.571 -22.375  1.00 71.08           N1+
ATOM   3145  H   ARG A 208      21.323  33.874 -23.772  1.00  0.00           H  
ATOM   3146  HA  ARG A 208      24.110  33.286 -23.331  1.00  0.00           H  
ATOM   3147  HB3 ARG A 208      23.608  31.619 -25.249  1.00  0.00           H  
ATOM   3148  HB2 ARG A 208      21.972  32.198 -25.216  1.00  0.00           H  
ATOM   3149  HG3 ARG A 208      22.001  31.533 -22.721  1.00  0.00           H  
ATOM   3150  HG2 ARG A 208      23.517  30.727 -22.995  1.00  0.00           H  
ATOM   3151  HD3 ARG A 208      22.105  29.566 -25.041  1.00  0.00           H  
ATOM   3152  HD2 ARG A 208      20.752  30.162 -24.113  1.00  0.00           H  
ATOM   3153  HE  ARG A 208      22.312  28.821 -22.266  1.00  0.00           H  
ATOM   3154 HH12 ARG A 208      19.965  26.383 -24.539  1.00  0.00           H  
ATOM   3155 HH11 ARG A 208      20.332  27.980 -25.126  1.00  0.00           H  
ATOM   3156 HH22 ARG A 208      20.828  25.668 -22.517  1.00  0.00           H  
ATOM   3157 HH21 ARG A 208      21.827  26.720 -21.554  1.00  0.00           H  
ATOM   3158  N   GLY A 209      23.298  34.931 -26.081  1.00 61.52           N  
ATOM   3159  CA  GLY A 209      23.822  35.742 -27.178  1.00 61.91           C  
ATOM   3160  C   GLY A 209      24.603  36.945 -26.633  1.00 64.51           C  
ATOM   3161  O   GLY A 209      25.711  37.197 -27.102  1.00 68.11           O  
ATOM   3162  H   GLY A 209      22.303  34.981 -25.912  1.00  0.00           H  
ATOM   3163  HA3 GLY A 209      22.992  36.096 -27.785  1.00  0.00           H  
ATOM   3164  HA2 GLY A 209      24.458  35.138 -27.828  1.00  0.00           H  
ATOM   3165  N   LEU A 210      24.058  37.647 -25.620  1.00 68.26           N  
ATOM   3166  CA  LEU A 210      24.718  38.757 -24.921  1.00 76.62           C  
ATOM   3167  C   LEU A 210      25.986  38.311 -24.169  1.00 76.77           C  
ATOM   3168  O   LEU A 210      26.976  39.040 -24.198  1.00 66.61           O  
ATOM   3169  CB  LEU A 210      23.745  39.439 -23.929  1.00 75.37           C  
ATOM   3170  CG  LEU A 210      22.506  40.139 -24.537  1.00 67.52           C  
ATOM   3171  CD1 LEU A 210      21.513  40.549 -23.428  1.00 75.14           C  
ATOM   3172  CD2 LEU A 210      22.859  41.313 -25.471  1.00 76.33           C  
ATOM   3173  H   LEU A 210      23.133  37.400 -25.291  1.00  0.00           H  
ATOM   3174  HA  LEU A 210      25.032  39.478 -25.678  1.00  0.00           H  
ATOM   3175  HB3 LEU A 210      24.292  40.178 -23.340  1.00  0.00           H  
ATOM   3176  HB2 LEU A 210      23.404  38.687 -23.215  1.00  0.00           H  
ATOM   3177  HG  LEU A 210      21.990  39.415 -25.161  1.00  0.00           H  
ATOM   3178 HD11 LEU A 210      20.625  39.918 -23.458  1.00  0.00           H  
ATOM   3179 HD12 LEU A 210      21.945  40.444 -22.433  1.00  0.00           H  
ATOM   3180 HD13 LEU A 210      21.173  41.581 -23.519  1.00  0.00           H  
ATOM   3181 HD21 LEU A 210      22.506  42.272 -25.096  1.00  0.00           H  
ATOM   3182 HD22 LEU A 210      23.931  41.419 -25.628  1.00  0.00           H  
ATOM   3183 HD23 LEU A 210      22.390  41.162 -26.442  1.00  0.00           H  
ATOM   3184  N   ARG A 211      25.940  37.118 -23.545  1.00 71.57           N  
ATOM   3185  CA  ARG A 211      27.065  36.448 -22.885  1.00 64.40           C  
ATOM   3186  C   ARG A 211      28.216  36.171 -23.861  1.00 67.29           C  
ATOM   3187  O   ARG A 211      29.346  36.544 -23.559  1.00 78.01           O  
ATOM   3188  CB  ARG A 211      26.568  35.139 -22.230  1.00 59.52           C  
ATOM   3189  CG  ARG A 211      27.645  34.262 -21.546  1.00 68.44           C  
ATOM   3190  CD  ARG A 211      27.250  32.777 -21.447  1.00 72.82           C  
ATOM   3191  NE  ARG A 211      26.124  32.545 -20.526  1.00 85.77           N  
ATOM   3192  CZ  ARG A 211      25.505  31.373 -20.288  1.00 98.75           C  
ATOM   3193  NH1 ARG A 211      25.852  30.237 -20.913  1.00 89.32           N  
ATOM   3194  NH2 ARG A 211      24.507  31.340 -19.397  1.00103.82           N1+
ATOM   3195  H   ARG A 211      25.070  36.602 -23.550  1.00  0.00           H  
ATOM   3196  HA  ARG A 211      27.436  37.110 -22.100  1.00  0.00           H  
ATOM   3197  HB3 ARG A 211      26.080  34.543 -22.999  1.00  0.00           H  
ATOM   3198  HB2 ARG A 211      25.791  35.372 -21.501  1.00  0.00           H  
ATOM   3199  HG3 ARG A 211      27.780  34.666 -20.542  1.00  0.00           H  
ATOM   3200  HG2 ARG A 211      28.631  34.326 -22.004  1.00  0.00           H  
ATOM   3201  HD3 ARG A 211      28.112  32.150 -21.218  1.00  0.00           H  
ATOM   3202  HD2 ARG A 211      26.892  32.454 -22.425  1.00  0.00           H  
ATOM   3203  HE  ARG A 211      25.803  33.362 -20.026  1.00  0.00           H  
ATOM   3204 HH12 ARG A 211      25.391  29.364 -20.706  1.00  0.00           H  
ATOM   3205 HH11 ARG A 211      26.565  30.246 -21.632  1.00  0.00           H  
ATOM   3206 HH22 ARG A 211      24.038  30.471 -19.186  1.00  0.00           H  
ATOM   3207 HH21 ARG A 211      24.227  32.181 -18.913  1.00  0.00           H  
ATOM   3208  N   LEU A 212      27.897  35.540 -25.005  1.00 67.08           N  
ATOM   3209  CA  LEU A 212      28.841  35.219 -26.076  1.00 64.91           C  
ATOM   3210  C   LEU A 212      29.562  36.465 -26.611  1.00 67.18           C  
ATOM   3211  O   LEU A 212      30.781  36.433 -26.745  1.00 73.59           O  
ATOM   3212  CB  LEU A 212      28.103  34.449 -27.198  1.00 74.04           C  
ATOM   3213  CG  LEU A 212      28.958  34.097 -28.439  1.00 55.15           C  
ATOM   3214  CD1 LEU A 212      30.143  33.168 -28.101  1.00 65.63           C  
ATOM   3215  CD2 LEU A 212      28.090  33.538 -29.577  1.00 73.54           C  
ATOM   3216  H   LEU A 212      26.938  35.263 -25.170  1.00  0.00           H  
ATOM   3217  HA  LEU A 212      29.597  34.561 -25.645  1.00  0.00           H  
ATOM   3218  HB3 LEU A 212      27.251  35.048 -27.524  1.00  0.00           H  
ATOM   3219  HB2 LEU A 212      27.677  33.531 -26.788  1.00  0.00           H  
ATOM   3220  HG  LEU A 212      29.370  35.023 -28.838  1.00  0.00           H  
ATOM   3221 HD11 LEU A 212      30.264  32.361 -28.824  1.00  0.00           H  
ATOM   3222 HD12 LEU A 212      31.078  33.729 -28.095  1.00  0.00           H  
ATOM   3223 HD13 LEU A 212      30.034  32.707 -27.119  1.00  0.00           H  
ATOM   3224 HD21 LEU A 212      28.363  33.999 -30.525  1.00  0.00           H  
ATOM   3225 HD22 LEU A 212      28.211  32.463 -29.683  1.00  0.00           H  
ATOM   3226 HD23 LEU A 212      27.029  33.732 -29.427  1.00  0.00           H  
ATOM   3227  N   GLU A 213      28.798  37.537 -26.873  1.00 77.07           N  
ATOM   3228  CA  GLU A 213      29.312  38.789 -27.420  1.00 81.28           C  
ATOM   3229  C   GLU A 213      30.190  39.558 -26.415  1.00 80.12           C  
ATOM   3230  O   GLU A 213      31.171  40.171 -26.834  1.00 70.55           O  
ATOM   3231  CB  GLU A 213      28.117  39.640 -27.912  1.00 81.93           C  
ATOM   3232  CG  GLU A 213      28.418  40.428 -29.203  1.00 66.31           C  
ATOM   3233  CD  GLU A 213      28.561  39.574 -30.478  1.00 84.46           C  
ATOM   3234  OE1 GLU A 213      28.361  38.339 -30.431  1.00 70.94           O  
ATOM   3235  OE2 GLU A 213      28.869  40.192 -31.519  1.00104.93           O1-
ATOM   3236  H   GLU A 213      27.796  37.481 -26.747  1.00  0.00           H  
ATOM   3237  HA  GLU A 213      29.952  38.523 -28.262  1.00  0.00           H  
ATOM   3238  HB3 GLU A 213      27.824  40.352 -27.140  1.00  0.00           H  
ATOM   3239  HB2 GLU A 213      27.229  39.027 -28.066  1.00  0.00           H  
ATOM   3240  HG3 GLU A 213      29.327  41.016 -29.068  1.00  0.00           H  
ATOM   3241  HG2 GLU A 213      27.614  41.145 -29.371  1.00  0.00           H  
ATOM   3242  N   LEU A 214      29.847  39.475 -25.117  1.00 79.48           N  
ATOM   3243  CA  LEU A 214      30.610  40.050 -24.012  1.00 82.46           C  
ATOM   3244  C   LEU A 214      31.965  39.347 -23.822  1.00 84.48           C  
ATOM   3245  O   LEU A 214      32.982  40.034 -23.784  1.00 91.52           O  
ATOM   3246  CB  LEU A 214      29.749  40.028 -22.726  1.00 77.68           C  
ATOM   3247  CG  LEU A 214      30.376  40.716 -21.492  1.00 72.27           C  
ATOM   3248  CD1 LEU A 214      30.607  42.222 -21.732  1.00 70.43           C  
ATOM   3249  CD2 LEU A 214      29.534  40.452 -20.225  1.00 75.21           C  
ATOM   3250  H   LEU A 214      29.015  38.961 -24.860  1.00  0.00           H  
ATOM   3251  HA  LEU A 214      30.811  41.091 -24.272  1.00  0.00           H  
ATOM   3252  HB3 LEU A 214      29.520  38.991 -22.477  1.00  0.00           H  
ATOM   3253  HB2 LEU A 214      28.788  40.501 -22.931  1.00  0.00           H  
ATOM   3254  HG  LEU A 214      31.350  40.264 -21.301  1.00  0.00           H  
ATOM   3255 HD11 LEU A 214      30.413  42.825 -20.845  1.00  0.00           H  
ATOM   3256 HD12 LEU A 214      31.641  42.407 -22.022  1.00  0.00           H  
ATOM   3257 HD13 LEU A 214      29.975  42.609 -22.532  1.00  0.00           H  
ATOM   3258 HD21 LEU A 214      30.148  40.015 -19.438  1.00  0.00           H  
ATOM   3259 HD22 LEU A 214      29.087  41.360 -19.821  1.00  0.00           H  
ATOM   3260 HD23 LEU A 214      28.715  39.757 -20.415  1.00  0.00           H  
ATOM   3261  N   THR A 215      31.959  38.006 -23.731  1.00 76.79           N  
ATOM   3262  CA  THR A 215      33.160  37.186 -23.539  1.00 64.61           C  
ATOM   3263  C   THR A 215      34.070  37.108 -24.785  1.00 70.67           C  
ATOM   3264  O   THR A 215      35.259  36.853 -24.613  1.00 82.38           O  
ATOM   3265  CB  THR A 215      32.809  35.739 -23.101  1.00 53.37           C  
ATOM   3266  OG1 THR A 215      32.096  35.033 -24.101  1.00 80.66           O  
ATOM   3267  CG2 THR A 215      32.050  35.663 -21.767  1.00 45.71           C  
ATOM   3268  H   THR A 215      31.085  37.499 -23.792  1.00  0.00           H  
ATOM   3269  HA  THR A 215      33.748  37.643 -22.740  1.00  0.00           H  
ATOM   3270  HB  THR A 215      33.741  35.190 -22.960  1.00  0.00           H  
ATOM   3271  HG1 THR A 215      31.803  34.194 -23.736  1.00  0.00           H  
ATOM   3272 HG21 THR A 215      31.811  34.632 -21.506  1.00  0.00           H  
ATOM   3273 HG22 THR A 215      32.655  36.073 -20.958  1.00  0.00           H  
ATOM   3274 HG23 THR A 215      31.118  36.224 -21.786  1.00  0.00           H  
ATOM   3275  N   THR A 216      33.539  37.368 -25.992  1.00 77.81           N  
ATOM   3276  CA  THR A 216      34.331  37.502 -27.219  1.00 70.14           C  
ATOM   3277  C   THR A 216      35.004  38.887 -27.319  1.00 82.27           C  
ATOM   3278  O   THR A 216      36.087  38.975 -27.894  1.00101.76           O  
ATOM   3279  CB  THR A 216      33.449  37.260 -28.475  1.00 82.80           C  
ATOM   3280  OG1 THR A 216      33.101  35.891 -28.488  1.00 92.73           O  
ATOM   3281  CG2 THR A 216      34.069  37.582 -29.850  1.00 66.03           C  
ATOM   3282  H   THR A 216      32.541  37.503 -26.084  1.00  0.00           H  
ATOM   3283  HA  THR A 216      35.125  36.752 -27.211  1.00  0.00           H  
ATOM   3284  HB  THR A 216      32.523  37.830 -28.381  1.00  0.00           H  
ATOM   3285  HG1 THR A 216      32.466  35.744 -29.198  1.00  0.00           H  
ATOM   3286 HG21 THR A 216      33.411  37.265 -30.660  1.00  0.00           H  
ATOM   3287 HG22 THR A 216      34.237  38.650 -29.983  1.00  0.00           H  
ATOM   3288 HG23 THR A 216      35.023  37.071 -29.982  1.00  0.00           H  
ATOM   3289  N   TYR A 217      34.385  39.930 -26.737  1.00 82.31           N  
ATOM   3290  CA  TYR A 217      34.925  41.291 -26.710  1.00 87.62           C  
ATOM   3291  C   TYR A 217      35.954  41.505 -25.578  1.00 93.02           C  
ATOM   3292  O   TYR A 217      36.884  42.288 -25.769  1.00 99.04           O  
ATOM   3293  CB  TYR A 217      33.748  42.290 -26.636  1.00 91.64           C  
ATOM   3294  CG  TYR A 217      34.106  43.755 -26.831  1.00104.27           C  
ATOM   3295  CD1 TYR A 217      34.542  44.211 -28.093  1.00115.05           C  
ATOM   3296  CD2 TYR A 217      33.981  44.674 -25.767  1.00 99.85           C  
ATOM   3297  CE1 TYR A 217      34.856  45.569 -28.290  1.00122.04           C  
ATOM   3298  CE2 TYR A 217      34.297  46.033 -25.962  1.00 93.61           C  
ATOM   3299  CZ  TYR A 217      34.733  46.483 -27.224  1.00114.01           C  
ATOM   3300  OH  TYR A 217      35.026  47.802 -27.414  1.00115.12           O  
ATOM   3301  H   TYR A 217      33.492  39.793 -26.283  1.00  0.00           H  
ATOM   3302  HA  TYR A 217      35.445  41.469 -27.653  1.00  0.00           H  
ATOM   3303  HB3 TYR A 217      33.209  42.165 -25.695  1.00  0.00           H  
ATOM   3304  HB2 TYR A 217      33.030  42.047 -27.420  1.00  0.00           H  
ATOM   3305  HD1 TYR A 217      34.634  43.517 -28.916  1.00  0.00           H  
ATOM   3306  HD2 TYR A 217      33.632  44.343 -24.801  1.00  0.00           H  
ATOM   3307  HE1 TYR A 217      35.187  45.906 -29.261  1.00  0.00           H  
ATOM   3308  HE2 TYR A 217      34.195  46.731 -25.144  1.00  0.00           H  
ATOM   3309  HH  TYR A 217      35.343  47.993 -28.300  1.00  0.00           H  
ATOM   3310  N   LEU A 218      35.779  40.812 -24.438  1.00 90.73           N  
ATOM   3311  CA  LEU A 218      36.623  40.933 -23.242  1.00 82.33           C  
ATOM   3312  C   LEU A 218      37.728  39.866 -23.180  1.00 78.48           C  
ATOM   3313  O   LEU A 218      38.810  40.175 -22.683  1.00 79.85           O  
ATOM   3314  CB  LEU A 218      35.744  40.844 -21.967  1.00 80.37           C  
ATOM   3315  CG  LEU A 218      35.223  42.197 -21.433  1.00 65.79           C  
ATOM   3316  CD1 LEU A 218      34.461  43.031 -22.479  1.00 60.25           C  
ATOM   3317  CD2 LEU A 218      34.394  41.996 -20.147  1.00 68.05           C  
ATOM   3318  H   LEU A 218      34.973  40.208 -24.351  1.00  0.00           H  
ATOM   3319  HA  LEU A 218      37.125  41.903 -23.245  1.00  0.00           H  
ATOM   3320  HB3 LEU A 218      36.326  40.401 -21.156  1.00  0.00           H  
ATOM   3321  HB2 LEU A 218      34.919  40.150 -22.125  1.00  0.00           H  
ATOM   3322  HG  LEU A 218      36.100  42.781 -21.148  1.00  0.00           H  
ATOM   3323 HD11 LEU A 218      33.720  43.687 -22.022  1.00  0.00           H  
ATOM   3324 HD12 LEU A 218      35.150  43.670 -23.032  1.00  0.00           H  
ATOM   3325 HD13 LEU A 218      33.939  42.405 -23.201  1.00  0.00           H  
ATOM   3326 HD21 LEU A 218      34.791  42.601 -19.331  1.00  0.00           H  
ATOM   3327 HD22 LEU A 218      33.348  42.273 -20.278  1.00  0.00           H  
ATOM   3328 HD23 LEU A 218      34.404  40.959 -19.811  1.00  0.00           H  
ATOM   3329  N   PHE A 219      37.437  38.631 -23.640  1.00 85.84           N  
ATOM   3330  CA  PHE A 219      38.259  37.406 -23.509  1.00 76.97           C  
ATOM   3331  C   PHE A 219      38.427  37.011 -22.047  1.00 69.56           C  
ATOM   3332  O   PHE A 219      37.614  37.284 -21.161  1.00 64.30           O  
ATOM   3333  CB  PHE A 219      39.619  37.497 -24.249  1.00 83.38           C  
ATOM   3334  CG  PHE A 219      39.512  37.741 -25.744  1.00 77.11           C  
ATOM   3335  CD1 PHE A 219      39.231  36.667 -26.615  1.00 79.25           C  
ATOM   3336  CD2 PHE A 219      39.526  39.055 -26.259  1.00 81.15           C  
ATOM   3337  CE1 PHE A 219      39.048  36.903 -27.971  1.00 98.69           C  
ATOM   3338  CE2 PHE A 219      39.342  39.270 -27.618  1.00 90.82           C  
ATOM   3339  CZ  PHE A 219      39.114  38.197 -28.471  1.00 98.95           C  
ATOM   3340  H   PHE A 219      36.527  38.476 -24.050  1.00  0.00           H  
ATOM   3341  HA  PHE A 219      37.697  36.602 -23.984  1.00  0.00           H  
ATOM   3342  HXT PHE A 219      39.322  36.428 -21.830  1.00  0.00           H  
ATOM   3343  HB3 PHE A 219      40.170  36.564 -24.118  1.00  0.00           H  
ATOM   3344  HB2 PHE A 219      40.251  38.273 -23.813  1.00  0.00           H  
ATOM   3345  HD1 PHE A 219      39.159  35.660 -26.232  1.00  0.00           H  
ATOM   3346  HD2 PHE A 219      39.682  39.897 -25.600  1.00  0.00           H  
ATOM   3347  HE1 PHE A 219      38.844  36.078 -28.638  1.00  0.00           H  
ATOM   3348  HE2 PHE A 219      39.363  40.275 -28.011  1.00  0.00           H  
ATOM   3349  HZ  PHE A 219      38.964  38.373 -29.526  1.00  0.00           H  
TER    3350      PHE A 219
HETATM 3351  C1  UNK     0      12.529  37.162 -29.669  1.00  0.00           C  
HETATM 3352  C2  UNK     0      11.889  37.799 -30.697  1.00  0.00           C  
HETATM 3353  N1  UNK     0      12.819  38.425 -31.515  1.00  0.00           N  
HETATM 3354  C3  UNK     0      12.483  39.204 -32.692  1.00  0.00           C  
HETATM 3355  C4  UNK     0      12.958  38.547 -34.001  1.00  0.00           C  
HETATM 3356  C5  UNK     0      12.487  37.101 -34.271  1.00  0.00           C  
HETATM 3357  C6  UNK     0      11.004  36.932 -34.626  1.00  0.00           C  
HETATM 3358  N2  UNK     0      10.656  37.694 -35.852  1.00  0.00           N1+
HETATM 3359  C7  UNK     0       9.929  36.892 -36.868  1.00  0.00           C  
HETATM 3360  C8  UNK     0       9.704  37.690 -38.166  1.00  0.00           C  
HETATM 3361  C9  UNK     0       9.042  39.051 -37.892  1.00  0.00           C  
HETATM 3362  C10 UNK     0       9.791  39.813 -36.790  1.00  0.00           C  
HETATM 3363  C11 UNK     0       9.939  38.954 -35.539  1.00  0.00           C  
HETATM 3364  O1  UNK     0       7.685  38.842 -37.472  1.00  0.00           O  
HETATM 3365  C12 UNK     0       6.846  39.836 -38.077  1.00  0.00           C  
HETATM 3366  C13 UNK     0       7.662  40.421 -39.193  1.00  0.00           C  
HETATM 3367  C14 UNK     0       7.311  41.344 -40.191  1.00  0.00           C  
HETATM 3368  C15 UNK     0       8.279  41.681 -41.160  1.00  0.00           C  
HETATM 3369  C16 UNK     0       9.590  41.152 -41.078  1.00  0.00           C  
HETATM 3370  C17 UNK     0       9.933  40.277 -40.025  1.00  0.00           C  
HETATM 3371  C18 UNK     0       8.936  39.916 -39.110  1.00  0.00           C  
HETATM 3372  C19 UNK     0      14.096  38.197 -31.017  1.00  0.00           C  
HETATM 3373  C20 UNK     0      15.372  38.598 -31.457  1.00  0.00           C  
HETATM 3374  C21 UNK     0      16.518  38.171 -30.764  1.00  0.00           C  
HETATM 3375  C22 UNK     0      16.380  37.351 -29.628  1.00  0.00           C  
HETATM 3376  C23 UNK     0      15.100  36.978 -29.170  1.00  0.00           C  
HETATM 3377  C24 UNK     0      13.931  37.385 -29.856  1.00  0.00           C  
HETATM 3378  H1  UNK     0      12.071  36.582 -28.884  1.00  0.00           H  
HETATM 3379  H2  UNK     0      10.832  37.849 -30.916  1.00  0.00           H  
HETATM 3380  H3  UNK     0      11.406  39.365 -32.710  1.00  0.00           H  
HETATM 3381  H4  UNK     0      12.939  40.190 -32.587  1.00  0.00           H  
HETATM 3382  H5  UNK     0      12.702  39.191 -34.840  1.00  0.00           H  
HETATM 3383  H6  UNK     0      14.043  38.550 -33.984  1.00  0.00           H  
HETATM 3384  H7  UNK     0      13.061  36.713 -35.111  1.00  0.00           H  
HETATM 3385  H8  UNK     0      12.729  36.465 -33.419  1.00  0.00           H  
HETATM 3386  H9  UNK     0      10.815  35.868 -34.781  1.00  0.00           H  
HETATM 3387  H10 UNK     0      10.371  37.223 -33.787  1.00  0.00           H  
HETATM 3388  H11 UNK     0      10.513  36.003 -37.099  1.00  0.00           H  
HETATM 3389  H12 UNK     0       8.975  36.556 -36.462  1.00  0.00           H  
HETATM 3390  H13 UNK     0      10.665  37.848 -38.652  1.00  0.00           H  
HETATM 3391  H14 UNK     0       9.102  37.107 -38.863  1.00  0.00           H  
HETATM 3392  H15 UNK     0       9.265  40.734 -36.542  1.00  0.00           H  
HETATM 3393  H16 UNK     0      10.779  40.110 -37.145  1.00  0.00           H  
HETATM 3394  H17 UNK     0       8.958  38.727 -35.118  1.00  0.00           H  
HETATM 3395  H18 UNK     0      10.470  39.530 -34.785  1.00  0.00           H  
HETATM 3396  H19 UNK     0       6.618  40.597 -37.335  1.00  0.00           H  
HETATM 3397  H20 UNK     0       5.916  39.398 -38.437  1.00  0.00           H  
HETATM 3398  H21 UNK     0       6.323  41.761 -40.244  1.00  0.00           H  
HETATM 3399  H22 UNK     0       8.012  42.356 -41.960  1.00  0.00           H  
HETATM 3400  H23 UNK     0      10.339  41.427 -41.808  1.00  0.00           H  
HETATM 3401  H24 UNK     0      10.930  39.893 -39.905  1.00  0.00           H  
HETATM 3402  H25 UNK     0      15.471  39.223 -32.333  1.00  0.00           H  
HETATM 3403  H26 UNK     0      17.498  38.468 -31.113  1.00  0.00           H  
HETATM 3404  H27 UNK     0      17.254  36.998 -29.105  1.00  0.00           H  
HETATM 3405  H28 UNK     0      15.002  36.351 -28.297  1.00  0.00           H  
HETATM 3406  H29 UNK     0      11.536  37.944 -36.291  1.00  0.00           H  
CONECT 1886 1891
CONECT 3331 3342
CONECT 3342 3331
CONECT 1891 1886
CONECT 3351 3352 3377 3378
CONECT 3351 3352
CONECT 3352 3351 3353 3379
CONECT 3352 3351
CONECT 3353 3352 3354 3372
CONECT 3354 3353 3355 3380 3381
CONECT 3355 3354 3356 3382 3383
CONECT 3356 3355 3357 3384 3385
CONECT 3357 3356 3358 3386 3387
CONECT 3358 3357 3359 3363 3406
CONECT 3359 3358 3360 3388 3389
CONECT 3360 3359 3361 3390 3391
CONECT 3361 3360 3362 3364 3371
CONECT 3362 3361 3363 3392 3393
CONECT 3363 3358 3362 3394 3395
CONECT 3364 3361 3365
CONECT 3365 3364 3366 3396 3397
CONECT 3366 3365 3367 3371
CONECT 3366 3371
CONECT 3367 3366 3368 3398
CONECT 3367 3368
CONECT 3368 3367 3369 3399
CONECT 3368 3367
CONECT 3369 3368 3370 3400
CONECT 3369 3370
CONECT 3370 3369 3371 3401
CONECT 3370 3369
CONECT 3371 3361 3366 3370
CONECT 3371 3366
CONECT 3372 3353 3373 3377
CONECT 3372 3377
CONECT 3373 3372 3374 3402
CONECT 3373 3374
CONECT 3374 3373 3375 3403
CONECT 3374 3373
CONECT 3375 3374 3376 3404
CONECT 3375 3376
CONECT 3376 3375 3377 3405
CONECT 3376 3375
CONECT 3377 3351 3372 3376
CONECT 3377 3372
CONECT 3378 3351
CONECT 3379 3352
CONECT 3380 3354
CONECT 3381 3354
CONECT 3382 3355
CONECT 3383 3355
CONECT 3384 3356
CONECT 3385 3356
CONECT 3386 3357
CONECT 3387 3357
CONECT 3388 3359
CONECT 3389 3359
CONECT 3390 3360
CONECT 3391 3360
CONECT 3392 3362
CONECT 3393 3362
CONECT 3394 3363
CONECT 3395 3363
CONECT 3396 3365
CONECT 3397 3365
CONECT 3398 3367
CONECT 3399 3368
CONECT 3400 3369
CONECT 3401 3370
CONECT 3402 3373
CONECT 3403 3374
CONECT 3404 3375
CONECT 3405 3376
CONECT 3406 3358
END   
