# Supplementary material for: Development of Fluorescent 4-[4-(3H-Spiro[isobenzofuran-1,4′-piperidin]-1′-yl)butyl]indolyl Derivatives as High-Affinity Probes to Enable the Study of σ Receptors via Fluorescence-Based Techniques
Source: J Med Chem. 2023 Mar 15;66(6):3798–817. doi: 10.1021/acs.jmedchem.2c01227 (PMC10041534; doi:10.1021/acs.jmedchem.2c01227)
Supplement: Supplementary file 4 — jm2c01227_si_004.csv [file jm2c01227_si_004.csv]

Compound	SMILE	Ki s1	Ki s2
16	O=C1C2=C(C=C(N(C)C)C=C2)C(N1CCCN3C4=CC=CC=C4C(CCCCN5CCC6(OCC7=C6C=CC=C7)CC5)=C3)=O	39.3±9.0	10.1±1.1
17	O=C1C2=C(C=CC(N(C)C)=C2)C(N1CCCCCCN3C4=CC=CC=C4C(CCCCN5CCC6(OCC7=C6C=CC=C7)CC5)=C3)=O	38.1±5.2	3.84±0.8
18	O=C(NCCCCCCN1C2=C(C=CC=C2)C(CCCCN3CCC4(C(C=CC=C5)=C5CO4)CC3)=C1)COC6=CC=C(C7=CC=C8N7[B-](F)(F)[N+]9=C(C%10=CC=CS%10)C=CC9=C8)C=C6	473±30	220±12
19	O=C(NCCCCCCN1C2=C(C=CC=C2)C(CCCCN3CCC4(C(C=CC=C5)=C5CO4)CC3)=C1)CCCCCN6/C(C(C)(C)C7=C6C=CC=C7)=C\C=C\C=C\C8=[N+](C)C(C=CC=C9)=C9C8(C)C.[I-]	51.3±3.2	30.2±3.5
20	O=C(NCCCCCCN1C2=C(C=CC=C2)C(CCCCN3CCC4(C(C=CC=C5)=C5CO4)CC3)=C1)CCCCCN6/C(C(C)(C)C7=C6C=CC=C7)=C\C=C\C=C\C=C\C8=[N+](C)C(C=CC=C9)=C9C8(C)C.[I-]	88.8±15.1	39.8±4.2
23	O=C1C2=C(C=C(N(C)C)C=C2)C(N1C3=CC=C4C(N(CCCCN5CCC6(C(C=CC=C7)=C7CO6)CC5)C=C4)=C3)=O	296±71	5.07±1.07
28	O=C(COC1=CC=C(C(C=C2)=[N+]3C2=CC4=CC=C(C5=CC=CS5)N4[B-]3(F)F)C=C1)NC6=CC=C7C(N(CCCCN8CCC9(C(C=CC=C%10)=C%10CO9)CC8)C=C7)=C6	>5000	-
29	O=C(CCCCCN1/C(C(C)(C)C2=C1C=CC=C2)=C/C=C/C=C/C3=[N+](C)C(C=CC=C4)=C4C3(C)C)NC5=CC=C6C(N(CCCCN7CCC8(C(C=CC=C9)=C9CO8)CC7)C=C6)=C5.[I-]	448±80	51.1±5.1
30	O=C(CCCCCN1/C(C(C)(C)C2=C1C=CC=C2)=C/C=C/C=C/C=C/C3=[N+](C)C4=C(C=CC=C4)C3(C)C)NC5=CC=C6C(N(CCCCN7CCC8(C(C=CC=C9)=C9CO8)CC7)C=C6)=C5.[I-]	569±85	39.4±6.1
